# Supplementary material for: Predicting Odor Pleasantness with an Electronic Nose
Source: PLoS Comput Biol. 2010 Apr 15;6(4):e1000740. doi: 10.1371/journal.pcbi.1000740 (PMC2855315; doi:10.1371/journal.pcbi.1000740)
Supplement: Dataset S1 — Raw eNose data. The zipped directory contains all the raw eNose data in text files, and a read-me file explaining its structure. (14.88 MB ZIP) [file pcbi.1000740.s002.zip]

Archive with 6 entries (5 files):
- HaddadRawData/
- HaddadRawData/.DS_Store
- HaddadRawData/OilsSet.txt
- HaddadRawData/newOdorantSet.txt
- HaddadRawData/rawData_readme.txt
- HaddadRawData/trainingSet.txt
