# Supplementary material for: Predicting Odor Pleasantness with an Electronic Nose
Source: PLoS Comput Biol. 2010 Apr 15;6(4):e1000740. doi: 10.1371/journal.pcbi.1000740 (PMC2855315; doi:10.1371/journal.pcbi.1000740)
Supplement: Dataset S1 — Raw eNose data. The zipped directory contains all the raw eNose data in text files, and a read-me file explaining its structure. (14.88 MB ZIP) [file pcbi.1000740.s002.zip › HaddadRawData/OilsSet.txt]

o i l s 1
-18.667 -17.667 -17.667 -17.667 -16.667 88.333 481.33 975.33 1430.3 1814.3 2132.3 2392.3 2603.3 2776.3 2916.3 2993.3 2875.3 2502.3 1950.3 1401.3 981.33 702.33 520.33 402.33 320.33 267.33 222.33 188.33 162.33 144.33 127.33 112.33 99.333 89.333 80.333 72.333 65.333 60.333 55.333 50.333 46.333 43.333 40.333 37.333 34.333 32.333 29.333 28.333 26.333 24.333 22.333 21.333 20.333 19.333 17.333 16.333 15.333 13.333 13.333 12.333 11.333 10.333 10.333 9.3333 8.3333 8.3333 7.3333 7.3333 6.3333 5.3333 4.3333 4.3333 4.3333 3.3333 2.3333 2.3333 2.3333 1.3333 1.3333 0.33333 0.33333 0.33333 -0.66667 0.33333 -0.66667 -0.66667 -1.6667 -1.6667 -1.6667 -1.6667 -2.6667 -2.6667 -2.6667 -2.6667 -3.6667 -3.6667 -3.6667 -3.6667 -3.6667 -4.6667 -4.6667 -4.6667 -5.6667 -4.6667 -5.6667 -4.6667 -5.6667 -5.6667 -5.6667 -5.6667 -5.6667 -5.6667 -5.6667 -5.6667 -6.6667 -6.6667 -6.6667 -7.6667 -7.6667 -7.6667 -7.6667 -7.6667 -7.6667 -7.6667 -7.6667 -7.6667 -7.6667 -8.6667 -8.6667 -7.6667 -8.6667 -8.6667 -7.6667 -8.6667 -8.6667 -8.6667 -9.6667 -8.6667 -8.6667 -9.6667 -8.6667 -9.6667 -8.6667 -9.6667 -9.6667 -9.6667 -9.6667 -9.6667 -9.6667 -9.6667 -9.6667 -9.6667 -9.6667 -9.6667 -10.667 -9.6667 -10.667 -10.667 -9.6667 -9.6667 -10.667 -10.667 -10.667 -10.667 -10.667 -10.667 -10.667 -11.667 -10.667 -10.667 -11.667 -10.667 -10.667 -11.667 -11.667 -11.667 -11.667 -11.667 -11.667 -11.667 -10.667 -11.667 -11.667 -11.667 -11.667 -11.667 -11.667 -11.667 -11.667 -11.667 -11.667 -12.667 -11.667 -11.667 -11.667 -11.667 -11.667 -12.667 -11.667 -11.667 -11.667 -12.667 -11.667 -12.667 -12.667 -11.667 -12.667 -12.667 -12.667 -11.667 -12.667 -12.667 -12.667 -11.667 -12.667 -12.667 -13.667 -12.667 -12.667 -13.667 -13.667 -13.667 -12.667 -12.667 -12.667 -12.667 -13.667 -12.667 -13.667 -13.667 -13.667 -12.667 -13.667 -12.667 -13.667 -12.667 -13.667 -13.667 -13.667 -13.667 -13.667 -12.667 -12.667 -13.667 -12.667 -13.667 -12.667 -13.667 -13.667 -13.667 -12.667 -13.667 -12.667 -13.667 -13.667 -12.667 -13.667 -13.667 -13.667 -13.667 -13.667 -13.667 -13.667 -13.667 -13.667 -13.667 -13.667 -13.667 -13.667 -13.667 -13.667 -13.667 -13.667 -13.667 -14.667 -13.667 -13.667 -13.667 -13.667 -14.667 -13.667 -13.667 -14.667 -14.667 -13.667 -14.667 -14.667 -14.667 -14.667 -13.667 -14.667 -13.667 -13.667 -14.667 -14.667 -13.667 -14.667 -14.667 -14.667 -13.667 -14.667 -14.667 -13.667 -14.667 -13.667 -14.667 -14.667 -14.667 -14.667 -14.667 -13.667 -14.667 -14.667 -14.667 -13.667 -14.667 -14.667 -14.667 -14.667 -14.667 -14.667 -13.667 -14.667 -14.667 -14.667 -14.667 -14.667 -14.667 -14.667 -14.667 -14.667 -14.667 -14.667 -14.667 -14.667 -14.667 -14.667 -14.667 -14.667 -14.667 -14.667 -14.667 -14.667 -14.667 -14.667 -14.667 -14.667 -15.667 -14.667 -15.667 -14.667 -14.667 -15.667 -15.667 -14.667 -14.667 -14.667 -14.667 -14.667 -14.667 -15.667 -14.667 -14.667 -14.667 -14.667 -15.667 -14.667 -14.667 -14.667 -15.667 -14.667 -14.667 -15.667 -15.667 -14.667 -15.667 -14.667 -15.667 -15.667 -14.667 -14.667 -14.667 -14.667 -15.667 -14.667 -15.667 -14.667 -15.667 -15.667 -14.667 -15.667 -15.667 -14.667 -14.667 -14.667 -15.667 -14.667 -15.667 -14.667 -15.667 -14.667 -14.667 -15.667 -15.667 -15.667 -14.667 -14.667 -15.667 -15.667 -15.667 -15.667 -14.667 -15.667 -14.667 -15.667 -15.667 -14.667 -15.667 -15.667 -14.667 -15.667 -15.667 -15.667 -14.667 -15.667 -15.667 -14.667 -14.667 -15.667 -15.667 -14.667 -14.667 -15.667 -15.667 -15.667 -14.667 -14.667 -14.667 -14.667 -15.667 -15.667 -15.667 -15.667 -15.667 -15.667 -15.667 -15.667 -15.667 -15.667 -15.667 -15.667 -15.667 -15.667 -15.667 -15.667 -15.667 -15.667 -15.667 -14.667 -15.667 -15.667 -15.667 -15.667 -15.667 -15.667 -15.667 -15.667 -15.667 -15.667 -15.667 -15.667 -15.667 -15.667 -15.667 -15.667 -15.667 -15.667 -15.667 -15.667 -15.667 -14.667 -15.667 -15.667 -15.667 -15.667 -15.667 -15.667 -15.667 -15.667 -14.667 -15.667 -15.667 -15.667 -15.667 -15.667 -15.667 -15.667 -15.667 -15.667 -15.667 -15.667 -15.667 -15.667 -15.667 -15.667 -15.667 -15.667 -15.667 -15.667 -15.667 -15.667 -15.667 -15.667 -15.667 -15.667 -15.667 -15.667 -15.667 -15.667 -15.667 -15.667 -15.667 -15.667 -15.667 -15.667 -15.667 -15.667 -15.667 -15.667 -15.667 -15.667 -15.667 -15.667 -15.667 -15.667 -15.667 -15.667 -15.667 -15.667 -15.667 -15.667 -15.667 -15.667 -15.667 -15.667 -15.667 -15.667 -15.667 -15.667 -15.667 -16.667 -15.667 -16.667 -15.667 -15.667 -15.667 -15.667 -15.667 -15.667 -15.667 -15.667 -15.667 -15.667 -15.667 -15.667 -15.667 -15.667 -15.667 -15.667 -15.667 -16.667 -15.667 -15.667 -15.667 -15.667 -15.667 -15.667 -15.667 -16.667 -15.667 -15.667 -15.667 -15.667 -15.667 -16.667 -15.667 -15.667 -15.667 -16.667 -15.667 -15.667 -15.667 -16.667 -15.667 -15.667 -15.667 -16.667 -16.667 -15.667 -16.667 -15.667 -16.667 -15.667 -16.667 -15.667 -16.667 -15.667 -16.667 -15.667 -15.667 -15.667 -15.667 -16.667 -15.667 -16.667 -15.667 -16.667 -16.667 -15.667 -15.667 -15.667 -15.667 -15.667 -16.667 -16.667 -15.667 -16.667 -16.667 -16.667 -15.667 -16.667 -16.667 -15.667 -15.667 -15.667 -15.667 -15.667 -15.667 -16.667 -16.667 -15.667 -15.667 -15.667 -16.667 -16.667 -15.667 -16.667 -16.667 -15.667 -15.667 -15.667 -15.667 -15.667 -16.667 -16.667 -16.667 -16.667 -15.667 -15.667 -15.667 -15.667 -15.667 -15.667 -16.667 -16.667 -15.667 -16.667 -16.667 -16.667 -15.667 -16.667 -16.667 -15.667 -15.667 -16.667 -15.667 -15.667 -15.667 -15.667 -15.667 -15.667 -16.667 -16.667 -16.667 -16.667 -16.667 -15.667 -15.667 -15.667 -15.667 -15.667 -16.667 -16.667 -16.667 -15.667 -15.667 -16.667 -16.667 -16.667 -16.667 -16.667 -16.667 -16.667 -16.667 -16.667 -15.667 -16.667 -16.667 -16.667 -16.667 -16.667 -16.667 -16.667 -16.667 -16.667 -16.667 -15.667 -15.667 -15.667 -15.667 -15.667 -16.667 -16.667 -16.667 -16.667 -15.667 -16.667 -16.667 -16.667 -16.667 -16.667 -16.667 -16.667 -16.667 -16.667 -16.667 -16.667 -16.667 -16.667 -15.667 -16.667 -16.667 -15.667 -16.667 -16.667 -16.667 -16.667 -16.667 -16.667 -16.667 -16.667 -16.667 -16.667 -16.667 -16.667 -16.667 -16.667 -16.667 -16.667 -16.667 -15.667 -16.667 -16.667 -15.667 -15.667 -16.667 -15.667 -15.667 -16.667 -16.667 -16.667 -15.667 -15.667 -15.667 -16.667 -16.667 -15.667 -16.667 -16.667 -16.667 -16.667 -16.667 -16.667 -16.667 -16.667 -16.667 -16.667 -16.667 -16.667 -16.667 -16.667 -15.667 -15.667 -16.667 -16.667 -16.667 -15.667 -15.667 -16.667 -16.667 -16.667 -16.667 -16.667 -16.667 -16.667 -15.667 -15.667 -16.667 -16.667 -16.667 -16.667 -16.667 -16.667 -16.667 -16.667 -16.667 -16.667 -15.667 -15.667 -15.667 -15.667 -15.667 -16.667 -16.667 -15.667 -15.667 -15.667 -16.667 -16.667 -15.667 -16.667 -16.667 -15.667 -16.667 -16.667 -16.667 -16.667 -15.667 -16.667 -16.667 -16.667 -16.667 -15.667 -16.667 -16.667 -16.667 -16.667 -16.667 -16.667 -16.667 -16.667 -16.667 -15.667 -16.667 -16.667 -16.667 -16.667 -16.667 -16.667 -16.667 -16.667 -16.667 -16.667 -16.667 -16.667 -16.667 -16.667 -15.667 -15.667 -15.667 -15.667 -15.667 -16.667 -16.667 -16.667 -16.667 -16.667 -16.667 -16.667 -16.667 -16.667 -16.667 -16.667 -16.667 -16.667 -16.667 -16.667 -16.667 -16.667 -16.667 -16.667 -16.667 -15.667 -16.667 -16.667 -15.667 -16.667 -16.667 -15.667 -16.667 -16.667 -16.667 -16.667 -16.667 -16.667 -16.667 -16.667 -16.667 -16.667 -16.667 -16.667 -16.667 -16.667 -16.667 -16.667 -16.667 -16.667 -15.667 -16.667 -16.667 -16.667 -16.667 -16.667 -16.667 -16.667 -16.667 -16.667 -16.667 -16.667 -16.667 -16.667 -16.667 -16.667 -16.667 -16.667 -16.667 -16.667 -15.667 -16.667 -16.667 -15.667 -15.667 -15.667 -16.667 -16.667 -15.667 -15.667 -15.667 -16.667 -15.667 -16.667 -16.667 -16.667 -15.667 -16.667 -16.667 -16.667 -16.667 -16.667 -16.667 -15.667 -15.667 -16.667 -15.667 -16.667 -16.667 -16.667 -16.667 -16.667 -16.667 -16.667 -16.667 -16.667 -16.667 -16.667 -16.667 -15.667 -15.667 -16.667 -16.667 -15.667 -16.667 -16.667 -16.667 -16.667 -16.667 -16.667 -15.667 -16.667 -16.667 -16.667 -16.667 -16.667 -16.667 -16.667 -16.667 -16.667 -16.667 -16.667 -16.667 -16.667 -15.667 -16.667 -16.667 -16.667 -16.667 -15.667 -16.667 -16.667 -16.667 -16.667 -15.667 -16.667 -16.667 -16.667 -16.667 -15.667 -16.667 -16.667 -16.667 -16.667 -16.667 -16.667 -16.667 -16.667 -16.667 -15.667 -16.667 -16.667 -16.667 -16.667 -16.667 -16.667 -15.667 -16.667 -16.667 -15.667 -16.667 -16.667 -16.667 -16.667 -16.667 -16.667 -16.667 -16.667 -16.667 -16.667 -16.667 -16.667 -16.667 -16.667 -16.667 -16.667 -15.667 -16.667 -16.667 -16.667 -16.667 -16.667 -16.667 -16.667 -16.667 -15.667 -16.667 -15.667 -16.667 -16.667 -16.667 -16.667 -16.667 -16.667 -15.667 -16.667 -16.667 -16.667 -16.667 -16.667 -16.667 -16.667 -16.667 -16.667 -16.667 -16.667 -16.667 -16.667 -15.667 -16.667 -16.667 -16.667 -16.667 -15.667 -16.667 -16.667 -16.667 -15.667 -16.667 -16.667 -16.667 -16.667 -15.667 -16.667 -15.667 -16.667 -16.667 -16.667 -16.667 -15.667 -16.667 -16.667 -16.667 -16.667 -16.667 -16.667 -16.667 -16.667 -16.667 -15.667 -16.667 -16.667 -16.667 -15.667 -16.667 -16.667 -16.667 -16.667 -16.667 -16.667 -16.667 -15.667 -16.667 -16.667 -16.667 -16.667 -15.667 -16.667 -15.667 -16.667 -16.667 -16.667 -16.667 -16.667 -15.667 -16.667 -16.667 -16.667 -16.667 -16.667 -15.667 -16.667 -16.667 -16.667 -16.667 -16.667 -16.667 -16.667 -16.667 -16.667 -16.667 -16.667 -16.667 -16.667 -16.667 -16.667 -16.667 -16.667 -16.667 -16.667 -16.667 -16.667 -16.667 -16.667 -16.667 -16.667 -16.667 -16.667 -16.667 -16.667 -16.667 -16.667 -16.667 -16.667 -16.667 -16.667 -16.667 -16.667 -15.667 -16.667 -16.667 -16.667 -16.667 -15.667 -16.667 -16.667 -16.667 -16.667 -16.667 -15.667 -16.667 -16.667 -16.667 -16.667 -15.667 -16.667 -16.667 -16.667 -16.667 -16.667 -16.667 -16.667 -16.667 -16.667 -16.667 -16.667 -15.667 -16.667 -16.667 -15.667 -16.667 -16.667 -16.667 -16.667 -16.667 -16.667 -15.667 -16.667 -16.667 -16.667 -16.667 -15.667 -16.667 -16.667 -16.667 -16.667 -16.667 -15.667 -16.667 -16.667 -16.667 -16.667 -16.667 -16.667 -16.667 -16.667 -16.667 -16.667 -16.667 -16.667 -16.667 -16.667 -17.667 -16.667 -16.667 -16.667 -16.667 -16.667 -16.667 -16.667 -16.667 -16.667 -15.667 -16.667 -16.667 -16.667 -16.667 -16.667 -16.667 -16.667 -16.667 -16.667 -16.667 -15.667 -16.667 -16.667 -16.667 -16.667 -16.667 -15.667 -16.667 -16.667 -16.667 -16.667 -16.667 -16.667 -16.667 -16.667 -16.667 -15.667 -16.667 -16.667 -16.667 -16.667 -15.667 -16.667 -16.667 -16.667 -16.667 -16.667 -16.667 -16.667 -16.667 -16.667 -16.667 -16.667 -16.667 -16.667 -16.667 -16.667 -16.667 -16.667 -16.667 -16.667 -16.667 -16.667 -16.667 -15.667 -16.667 -16.667 -16.667 -17.667 -16.667 -16.667 -16.667 -16.667 -16.667 -16.667 -16.667 -16.667 -16.667 -16.667 -17.667 -16.667 -16.667 -16.667 -16.667 -16.667 -17.667 -16.667 -16.667 -16.667 -16.667 -16.667 -17.667 -16.667 -16.667 -16.667 -16.667 -16.667 -16.667 -16.667 -16.667 -16.667 -16.667 -16.667 -16.667 -16.667 -16.667 -16.667 -16.667 -16.667 -17.667 -16.667 -17.667 -16.667 -16.667 -16.667 -16.667 -16.667 -16.667 -16.667 -17.667 -16.667 -16.667 -16.667 -17.667 -16.667 -16.667 -16.667 -17.667 -16.667 -16.667 -16.667 -16.667 -16.667 -16.667 -17.667 -16.667 -16.667 -16.667 -16.667 -17.667 -16.667 -16.667 -16.667 -16.667 -17.667 -16.667 -16.667 -16.667 -16.667 -16.667 -17.667 -16.667 -16.667 -16.667 -16.667 -16.667 -16.667 -16.667 -16.667 -16.667 -16.667 -17.667 -16.667 -16.667 -16.667 -16.667 -16.667 -17.667 -16.667 -16.667 -17.667 -16.667 -17.667 -16.667 -16.667 -16.667 -17.667 -16.667 -17.667 -16.667 -16.667 -16.667 -16.667 -16.667 -16.667 -16.667 -16.667 -16.667 -16.667 -16.667 -17.667 -16.667 -16.667 -16.667 -16.667 -16.667 -16.667 -16.667 -16.667 -16.667 -16.667 -16.667 -16.667 -16.667 -16.667 -16.667 -16.667 -16.667 -16.667 -17.667 -16.667 -16.667 -17.667 -16.667 -16.667 -16.667 -17.667 -16.667 -16.667 -16.667 -16.667 -16.667 -16.667 -16.667 -16.667 -17.667 -16.667 -16.667 -16.667 -16.667 -16.667 -17.667 -16.667 -16.667 -16.667 -16.667 -17.667 -16.667 -16.667 -16.667 -17.667 -16.667 -16.667 -16.667 -16.667 -16.667 -16.667 -16.667 -16.667
-3.6 -3.6 -3.6 -3.6 14.4 527.4 1711.4 2870.4 3715.4 4194.4 4346.4 4224.4 3884.4 3884.4 3884.4 3884.4 18473 4245.4 3704.4 2761.4 1992.4 1471.4 1129.4 897.4 735.4 626.4 532.4 461.4 408.4 369.4 332.4 298.4 270.4 246.4 227.4 210.4 196.4 183.4 172.4 162.4 153.4 144.4 137.4 131.4 125.4 119.4 114.4 109.4 105.4 101.4 98.4 93.4 91.4 87.4 85.4 81.4 79.4 76.4 74.4 72.4 70.4 68.4 66.4 65.4 63.4 61.4 59.4 58.4 57.4 55.4 54.4 52.4 51.4 51.4 49.4 48.4 48.4 46.4 45.4 44.4 44.4 43.4 42.4 41.4 40.4 40.4 39.4 39.4 38.4 37.4 37.4 36.4 35.4 34.4 34.4 34.4 33.4 32.4 32.4 32.4 31.4 30.4 30.4 30.4 29.4 29.4 29.4 28.4 27.4 27.4 27.4 27.4 26.4 25.4 26.4 25.4 25.4 24.4 24.4 24.4 23.4 23.4 23.4 23.4 23.4 22.4 22.4 22.4 21.4 21.4 21.4 21.4 21.4 20.4 20.4 20.4 20.4 20.4 19.4 19.4 19.4 19.4 19.4 18.4 18.4 18.4 18.4 17.4 17.4 17.4 17.4 17.4 16.4 16.4 17.4 16.4 16.4 16.4 16.4 16.4 16.4 16.4 15.4 15.4 15.4 15.4 15.4 14.4 14.4 14.4 14.4 14.4 14.4 14.4 14.4 13.4 13.4 13.4 13.4 13.4 13.4 13.4 12.4 13.4 12.4 12.4 12.4 12.4 12.4 12.4 12.4 12.4 12.4 12.4 12.4 11.4 11.4 11.4 11.4 12.4 11.4 11.4 11.4 11.4 10.4 11.4 10.4 11.4 11.4 10.4 10.4 10.4 10.4 10.4 10.4 10.4 9.4 10.4 10.4 9.4 9.4 10.4 9.4 9.4 9.4 9.4 9.4 9.4 9.4 9.4 9.4 8.4 8.4 8.4 9.4 8.4 8.4 8.4 9.4 8.4 8.4 8.4 8.4 8.4 8.4 8.4 8.4 8.4 8.4 8.4 8.4 8.4 7.4 7.4 8.4 7.4 7.4 7.4 7.4 7.4 7.4 7.4 7.4 7.4 7.4 7.4 6.4 7.4 7.4 7.4 6.4 6.4 7.4 6.4 7.4 6.4 6.4 7.4 6.4 6.4 6.4 6.4 6.4 6.4 6.4 6.4 6.4 6.4 5.4 6.4 6.4 6.4 6.4 5.4 6.4 5.4 6.4 5.4 5.4 6.4 6.4 5.4 5.4 5.4 5.4 5.4 5.4 5.4 5.4 5.4 5.4 5.4 5.4 5.4 5.4 5.4 4.4 5.4 5.4 4.4 5.4 4.4 4.4 4.4 5.4 5.4 4.4 4.4 4.4 4.4 4.4 4.4 4.4 4.4 4.4 4.4 4.4 4.4 4.4 4.4 4.4 4.4 4.4 3.4 4.4 4.4 4.4 4.4 4.4 4.4 4.4 4.4 3.4 3.4 3.4 4.4 4.4 4.4 4.4 4.4 3.4 3.4 3.4 4.4 4.4 4.4 4.4 4.4 3.4 3.4 3.4 4.4 3.4 3.4 3.4 3.4 4.4 3.4 3.4 3.4 3.4 3.4 3.4 3.4 3.4 3.4 3.4 2.4 2.4 3.4 3.4 3.4 3.4 3.4 3.4 3.4 3.4 3.4 3.4 3.4 3.4 3.4 3.4 2.4 2.4 3.4 3.4 2.4 3.4 2.4 2.4 3.4 2.4 3.4 2.4 2.4 3.4 2.4 3.4 2.4 2.4 2.4 2.4 3.4 2.4 2.4 2.4 2.4 2.4 2.4 2.4 2.4 2.4 2.4 2.4 2.4 2.4 2.4 1.4 2.4 2.4 1.4 1.4 1.4 2.4 2.4 2.4 2.4 2.4 1.4 1.4 2.4 2.4 2.4 1.4 2.4 2.4 2.4 1.4 2.4 1.4 1.4 2.4 1.4 2.4 1.4 2.4 1.4 1.4 1.4 2.4 1.4 2.4 1.4 2.4 1.4 1.4 2.4 1.4 1.4 2.4 1.4 1.4 1.4 2.4 1.4 1.4 1.4 2.4 1.4 1.4 1.4 1.4 1.4 1.4 1.4 1.4 1.4 1.4 1.4 1.4 1.4 1.4 1.4 1.4 1.4 1.4 1.4 1.4 1.4 1.4 1.4 1.4 1.4 1.4 1.4 1.4 1.4 0.4 1.4 1.4 0.4 1.4 1.4 1.4 1.4 0.4 1.4 1.4 1.4 1.4 0.4 1.4 0.4 0.4 1.4 0.4 1.4 0.4 0.4 1.4 0.4 0.4 1.4 0.4 0.4 1.4 0.4 0.4 0.4 0.4 1.4 1.4 0.4 0.4 0.4 0.4 0.4 1.4 0.4 1.4 0.4 0.4 0.4 0.4 0.4 0.4 0.4 0.4 0.4 0.4 0.4 0.4 0.4 0.4 0.4 0.4 0.4 0.4 0.4 1.4 0.4 0.4 0.4 0.4 0.4 0.4 0.4 0.4 0.4 0.4 0.4 0.4 0.4 0.4 0.4 0.4 -0.6 0.4 0.4 0.4 0.4 0.4 0.4 0.4 0.4 0.4 -0.6 0.4 -0.6 0.4 0.4 0.4 -0.6 0.4 0.4 -0.6 0.4 -0.6 0.4 0.4 -0.6 0.4 -0.6 0.4 0.4 0.4 -0.6 0.4 -0.6 -0.6 0.4 0.4 -0.6 0.4 0.4 0.4 -0.6 -0.6 0.4 -0.6 0.4 0.4 -0.6 -0.6 -0.6 -0.6 -0.6 -0.6 0.4 -0.6 -0.6 0.4 0.4 0.4 0.4 0.4 0.4 0.4 0.4 0.4 0.4 0.4 0.4 0.4 -0.6 -0.6 -0.6 -0.6 -0.6 -0.6 -0.6 -0.6 -0.6 0.4 -0.6 -0.6 -0.6 -0.6 -0.6 -0.6 -0.6 -0.6 -0.6 -0.6 -0.6 -0.6 -0.6 -0.6 -0.6 -0.6 -0.6 -0.6 -0.6 -0.6 -0.6 -0.6 -0.6 -0.6 -0.6 -1.6 -0.6 -0.6 -0.6 -0.6 -0.6 -0.6 -0.6 -0.6 -0.6 -0.6 -0.6 -0.6 -0.6 -0.6 -0.6 -0.6 -0.6 -0.6 -0.6 -0.6 -1.6 -0.6 -0.6 -0.6 -0.6 -0.6 -0.6 -0.6 -1.6 -0.6 -0.6 -0.6 -1.6 -0.6 -0.6 -0.6 -1.6 -0.6 -0.6 -0.6 -0.6 -1.6 -0.6 -0.6 -0.6 -0.6 -1.6 -0.6 -0.6 -0.6 -0.6 -1.6 -1.6 -1.6 -0.6 -1.6 -0.6 -0.6 -0.6 -0.6 -0.6 -0.6 -0.6 -0.6 -0.6 -1.6 -1.6 -0.6 -0.6 -0.6 -1.6 -1.6 -1.6 -1.6 -1.6 -0.6 -0.6 -0.6 -0.6 -0.6 -0.6 -1.6 -1.6 -1.6 -1.6 -0.6 -0.6 -0.6 -0.6 -1.6 -1.6 -1.6 -1.6 -0.6 -0.6 -1.6 -1.6 -1.6 -1.6 -1.6 -1.6 -0.6 -0.6 -1.6 -1.6 -1.6 -0.6 -0.6 -0.6 -1.6 -1.6 -0.6 -0.6 -1.6 -1.6 -1.6 -0.6 -1.6 -1.6 -1.6 -0.6 -1.6 -1.6 -1.6 -0.6 -1.6 -0.6 -1.6 -1.6 -1.6 -1.6 -1.6 -0.6 -1.6 -1.6 -0.6 -1.6 -1.6 -0.6 -1.6 -1.6 -1.6 -1.6 -0.6 -1.6 -1.6 -1.6 -1.6 -1.6 -1.6 -1.6 -1.6 -1.6 -1.6 -1.6 -1.6 -1.6 -1.6 -0.6 -1.6 -1.6 -1.6 -1.6 -1.6 -1.6 -1.6 -1.6 -1.6 -1.6 -1.6 -1.6 -1.6 -1.6 -1.6 -1.6 -1.6 -1.6 -1.6 -1.6 -1.6 -1.6 -1.6 -1.6 -1.6 -1.6 -2.6 -1.6 -1.6 -1.6 -1.6 -1.6 -2.6 -2.6 -1.6 -1.6 -1.6 -2.6 -2.6 -1.6 -1.6 -1.6 -2.6 -2.6 -1.6 -1.6 -1.6 -2.6 -2.6 -1.6 -1.6 -1.6 -2.6 -2.6 -1.6 -1.6 -1.6 -1.6 -1.6 -2.6 -1.6 -1.6 -1.6 -1.6 -1.6 -1.6 -2.6 -1.6 -2.6 -2.6 -1.6 -1.6 -1.6 -2.6 -2.6 -2.6 -1.6 -1.6 -2.6 -2.6 -1.6 -1.6 -1.6 -1.6 -1.6 -1.6 -1.6 -1.6 -1.6 -1.6 -1.6 -1.6 -1.6 -1.6 -1.6 -1.6 -1.6 -1.6 -1.6 -1.6 -1.6 -1.6 -1.6 -2.6 -2.6 -2.6 -2.6 -1.6 -1.6 -1.6 -1.6 -2.6 -2.6 -2.6 -1.6 -1.6 -1.6 -1.6 -2.6 -2.6 -2.6 -1.6 -1.6 -2.6 -2.6 -2.6 -1.6 -1.6 -2.6 -1.6 -1.6 -2.6 -2.6 -1.6 -2.6 -2.6 -1.6 -1.6 -2.6 -1.6 -1.6 -2.6 -2.6 -1.6 -2.6 -2.6 -1.6 -2.6 -2.6 -2.6 -2.6 -1.6 -2.6 -2.6 -1.6 -2.6 -2.6 -1.6 -2.6 -1.6 -2.6 -2.6 -1.6 -2.6 -1.6 -2.6 -1.6 -2.6 -2.6 -2.6 -2.6 -2.6 -2.6 -1.6 -2.6 -2.6 -2.6 -1.6 -2.6 -2.6 -2.6 -2.6 -2.6 -2.6 -2.6 -2.6 -2.6 -2.6 -2.6 -2.6 -2.6 -2.6 -2.6 -2.6 -1.6 -2.6 -2.6 -2.6 -2.6 -2.6 -2.6 -2.6 -1.6 -2.6 -2.6 -2.6 -2.6 -2.6 -2.6 -2.6 -2.6 -1.6 -2.6 -2.6 -2.6 -2.6 -2.6 -2.6 -2.6 -2.6 -2.6 -2.6 -2.6 -2.6 -2.6 -2.6 -2.6 -2.6 -2.6 -2.6 -2.6 -2.6 -2.6 -2.6 -2.6 -2.6 -2.6 -2.6 -2.6 -2.6 -2.6 -2.6 -2.6 -2.6 -2.6 -2.6 -2.6 -2.6 -3.6 -2.6 -2.6 -2.6 -2.6 -2.6 -2.6 -2.6 -3.6 -2.6 -2.6 -2.6 -2.6 -2.6 -2.6 -2.6 -2.6 -2.6 -2.6 -3.6 -2.6 -2.6 -3.6 -2.6 -2.6 -2.6 -2.6 -2.6 -2.6 -2.6 -2.6 -2.6 -2.6 -2.6 -2.6 -2.6 -3.6 -2.6 -2.6 -3.6 -2.6 -2.6 -3.6 -3.6 -3.6 -3.6 -2.6 -2.6 -3.6 -3.6 -3.6 -3.6 -2.6 -2.6 -2.6 -2.6 -2.6 -2.6 -2.6 -3.6 -3.6 -3.6 -3.6 -2.6 -2.6 -2.6 -2.6 -2.6 -3.6 -2.6 -2.6 -2.6 -2.6 -2.6 -2.6 -2.6 -2.6 -3.6 -2.6 -2.6 -2.6 -2.6 -2.6 -3.6 -3.6 -3.6 -3.6 -3.6 -2.6 -2.6 -2.6 -2.6 -3.6 -2.6 -2.6 -2.6 -2.6 -3.6 -2.6 -2.6 -2.6 -2.6 -3.6 -2.6 -2.6 -2.6 -2.6 -3.6 -2.6 -2.6 -2.6 -3.6 -3.6 -2.6 -2.6 -3.6 -3.6 -2.6 -3.6 -3.6 -2.6 -2.6 -2.6 -2.6 -2.6 -3.6 -2.6 -2.6 -2.6 -3.6 -3.6 -2.6 -3.6 -3.6 -3.6 -2.6 -3.6 -2.6 -3.6 -2.6 -3.6 -3.6 -2.6 -3.6 -2.6 -3.6 -2.6 -3.6 -2.6 -3.6 -2.6 -3.6 -3.6 -3.6 -3.6 -2.6 -3.6 -3.6 -2.6 -3.6 -2.6 -2.6 -3.6 -2.6 -3.6 -2.6 -2.6 -3.6 -2.6 -3.6 -2.6 -2.6 -3.6 -2.6 -3.6 -2.6 -3.6 -2.6 -2.6 -2.6 -2.6 -3.6 -2.6 -3.6 -2.6 -3.6 -3.6 -3.6 -3.6 -3.6 -2.6 -3.6 -2.6 -3.6 -2.6 -3.6 -2.6 -3.6 -2.6 -3.6 -2.6 -3.6 -2.6 -3.6 -3.6 -3.6 -3.6 -3.6 -3.6 -2.6 -3.6 -2.6 -3.6 -2.6 -3.6 -2.6 -3.6 -2.6 -3.6 -3.6 -2.6 -3.6 -2.6 -3.6 -3.6 -2.6 -3.6 -2.6 -3.6 -3.6 -2.6 -3.6 -3.6 -3.6 -3.6 -3.6 -2.6 -3.6 -3.6 -3.6 -3.6 -3.6 -3.6 -3.6 -3.6 -3.6 -2.6 -3.6 -3.6 -2.6 -2.6 -3.6 -3.6 -3.6 -3.6 -3.6 -2.6 -3.6 -3.6 -3.6 -3.6 -3.6 -3.6 -3.6 -3.6 -3.6 -2.6 -3.6 -3.6 -3.6 -3.6 -3.6 -2.6 -3.6 -3.6 -3.6 -3.6 -3.6 -3.6 -3.6 -3.6 -3.6 -3.6 -3.6 -3.6 -3.6 -3.6 -3.6 -3.6 -3.6 -3.6 -3.6 -3.6 -3.6 -3.6 -3.6 -3.6 -3.6 -3.6 -3.6 -3.6 -3.6 -3.6 -3.6 -3.6 -3.6 -3.6 -3.6 -3.6 -3.6 -3.6 -3.6 -3.6 -3.6 -3.6 -3.6 -3.6 -3.6 -3.6 -3.6 -3.6 -3.6 -3.6 -3.6 -3.6 -3.6 -3.6 -3.6 -3.6 -3.6 -3.6 -3.6 -3.6 -3.6 -3.6 -3.6 -3.6 -3.6 -3.6 -3.6 -3.6 -3.6 -3.6 -3.6 -3.6 -3.6 -3.6 -3.6 -3.6 -3.6 -3.6 -3.6 -3.6 -3.6 -3.6 -3.6 -3.6 -3.6 -3.6 -3.6 -3.6 -4.6 -4.6 -3.6 -3.6 -3.6 -3.6 -3.6 -3.6 -3.6 -3.6 -4.6 -3.6 -3.6 -3.6 -3.6 -3.6 -4.6 -4.6 -3.6 -3.6 -3.6 -3.6 -3.6 -4.6 -4.6 -3.6 -3.6 -3.6 -3.6 -3.6
-2.2 -1.2 -1.2 -1.2 5.8 119.8 355.8 631.8 912.8 1164.8 1370.8 1533.8 1662.8 1767.8 1844.8 1815.8 1631.8 1351.8 1060.8 819.8 640.8 509.8 412.8 340.8 286.8 245.8 212.8 184.8 162.8 146.8 131.8 117.8 106.8 97.8 88.8 81.8 75.8 69.8 65.8 61.8 57.8 54.8 50.8 48.8 46.8 44.8 41.8 40.8 38.8 36.8 34.8 33.8 32.8 31.8 30.8 29.8 28.8 27.8 26.8 25.8 24.8 24.8 24.8 23.8 22.8 21.8 21.8 20.8 20.8 19.8 18.8 19.8 18.8 17.8 17.8 17.8 16.8 16.8 16.8 15.8 15.8 15.8 15.8 15.8 14.8 14.8 14.8 13.8 13.8 13.8 13.8 13.8 12.8 12.8 12.8 12.8 12.8 11.8 12.8 11.8 11.8 11.8 10.8 10.8 10.8 10.8 10.8 10.8 10.8 10.8 10.8 9.8 9.8 9.8 8.8 9.8 8.8 9.8 9.8 8.8 9.8 8.8 8.8 8.8 8.8 8.8 7.8 7.8 7.8 8.8 7.8 7.8 7.8 7.8 7.8 7.8 7.8 7.8 7.8 7.8 6.8 7.8 6.8 7.8 6.8 6.8 6.8 6.8 6.8 6.8 6.8 5.8 6.8 6.8 5.8 6.8 6.8 5.8 6.8 5.8 5.8 5.8 5.8 5.8 5.8 5.8 5.8 5.8 5.8 5.8 4.8 4.8 5.8 4.8 5.8 4.8 5.8 4.8 4.8 5.8 5.8 4.8 4.8 4.8 4.8 4.8 4.8 4.8 4.8 4.8 4.8 4.8 4.8 4.8 4.8 3.8 4.8 4.8 4.8 3.8 3.8 4.8 3.8 3.8 3.8 3.8 3.8 4.8 4.8 4.8 3.8 3.8 4.8 3.8 3.8 4.8 3.8 3.8 3.8 3.8 3.8 3.8 3.8 3.8 3.8 3.8 3.8 3.8 3.8 2.8 3.8 3.8 2.8 2.8 3.8 3.8 3.8 3.8 3.8 3.8 3.8 3.8 3.8 3.8 3.8 2.8 2.8 2.8 2.8 3.8 2.8 2.8 2.8 2.8 2.8 2.8 2.8 2.8 2.8 2.8 2.8 2.8 2.8 2.8 2.8 2.8 2.8 2.8 2.8 2.8 1.8 2.8 2.8 2.8 1.8 1.8 1.8 2.8 2.8 2.8 2.8 1.8 1.8 2.8 1.8 1.8 2.8 2.8 2.8 2.8 2.8 1.8 1.8 1.8 2.8 1.8 1.8 2.8 2.8 1.8 2.8 1.8 1.8 1.8 2.8 1.8 2.8 2.8 1.8 2.8 1.8 1.8 1.8 1.8 1.8 1.8 1.8 1.8 1.8 1.8 2.8 1.8 1.8 1.8 1.8 1.8 1.8 1.8 1.8 1.8 1.8 1.8 1.8 1.8 1.8 1.8 1.8 1.8 0.8 0.8 0.8 1.8 1.8 1.8 1.8 1.8 0.8 0.8 1.8 1.8 0.8 1.8 1.8 1.8 1.8 1.8 0.8 1.8 0.8 1.8 1.8 0.8 1.8 0.8 1.8 1.8 0.8 1.8 1.8 1.8 1.8 1.8 0.8 0.8 1.8 0.8 1.8 0.8 0.8 0.8 1.8 0.8 1.8 0.8 1.8 0.8 0.8 1.8 1.8 0.8 0.8 0.8 1.8 0.8 1.8 0.8 0.8 0.8 0.8 0.8 0.8 1.8 0.8 1.8 1.8 0.8 0.8 0.8 1.8 1.8 0.8 0.8 0.8 0.8 0.8 0.8 1.8 1.8 1.8 0.8 0.8 0.8 0.8 0.8 0.8 0.8 0.8 0.8 0.8 0.8 0.8 0.8 0.8 0.8 0.8 0.8 0.8 0.8 0.8 0.8 0.8 0.8 0.8 -0.2 0.8 -0.2 0.8 0.8 0.8 0.8 0.8 0.8 0.8 0.8 0.8 -0.2 0.8 0.8 -0.2 0.8 0.8 0.8 -0.2 0.8 0.8 0.8 -0.2 0.8 -0.2 0.8 0.8 0.8 -0.2 0.8 0.8 -0.2 0.8 -0.2 0.8 0.8 -0.2 0.8 -0.2 0.8 0.8 -0.2 0.8 0.8 -0.2 -0.2 0.8 -0.2 0.8 0.8 0.8 -0.2 0.8 -0.2 0.8 -0.2 0.8 -0.2 0.8 0.8 0.8 -0.2 -0.2 0.8 0.8 0.8 -0.2 -0.2 0.8 -0.2 0.8 -0.2 -0.2 0.8 0.8 0.8 -0.2 -0.2 -0.2 0.8 -0.2 0.8 0.8 -0.2 -0.2 -0.2 -0.2 -0.2 0.8 0.8 -0.2 -0.2 0.8 0.8 0.8 -0.2 -0.2 -0.2 0.8 0.8 -0.2 -0.2 -0.2 -0.2 -0.2 -0.2 -0.2 -0.2 -0.2 0.8 -0.2 -0.2 -0.2 -0.2 -0.2 0.8 0.8 0.8 0.8 -0.2 -0.2 -0.2 -0.2 -0.2 -0.2 -0.2 -0.2 -0.2 -0.2 -0.2 -0.2 -0.2 -0.2 -0.2 -0.2 -0.2 -0.2 -0.2 -0.2 -0.2 -0.2 -0.2 -0.2 -0.2 -0.2 -0.2 0.8 -0.2 -0.2 -0.2 -0.2 -0.2 -0.2 -0.2 -0.2 -0.2 -0.2 -0.2 -0.2 -0.2 -0.2 -0.2 -0.2 -0.2 -0.2 -0.2 -0.2 -0.2 -0.2 -0.2 -0.2 -0.2 -0.2 -1.2 -0.2 -0.2 -0.2 -0.2 -0.2 -0.2 -0.2 -0.2 -0.2 -0.2 -0.2 -0.2 -0.2 -0.2 -0.2 -0.2 -0.2 -1.2 -0.2 -0.2 -0.2 -0.2 -0.2 -0.2 -0.2 -0.2 -1.2 -0.2 -0.2 -1.2 -0.2 -1.2 -1.2 -0.2 -1.2 -0.2 -1.2 -1.2 -0.2 -0.2 -0.2 -0.2 -0.2 -0.2 -0.2 -1.2 -0.2 -0.2 -0.2 -0.2 -0.2 -1.2 -1.2 -0.2 -0.2 -0.2 -0.2 -0.2 -1.2 -0.2 -0.2 -0.2 -1.2 -0.2 -1.2 -1.2 -0.2 -0.2 -0.2 -0.2 -0.2 -1.2 -1.2 -0.2 -1.2 -1.2 -0.2 -0.2 -1.2 -0.2 -0.2 -0.2 -1.2 -0.2 -0.2 -1.2 -1.2 -1.2 -1.2 -1.2 -0.2 -0.2 -0.2 -1.2 -0.2 -0.2 -0.2 -0.2 -0.2 -0.2 -0.2 -1.2 -1.2 -0.2 -1.2 -1.2 -0.2 -0.2 -1.2 -0.2 -0.2 -0.2 -0.2 -0.2 -0.2 -0.2 -0.2 -1.2 -0.2 -0.2 -0.2 -0.2 -0.2 -0.2 -0.2 -0.2 -0.2 -0.2 -1.2 -1.2 -0.2 -0.2 -0.2 -1.2 -1.2 -1.2 -1.2 -1.2 -0.2 -0.2 -0.2 -0.2 -0.2 -1.2 -1.2 -1.2 -1.2 -1.2 -1.2 -1.2 -1.2 -1.2 -1.2 -0.2 -0.2 -0.2 -0.2 -0.2 -1.2 -1.2 -1.2 -1.2 -1.2 -1.2 -1.2 -1.2 -1.2 -1.2 -0.2 -1.2 -1.2 -1.2 -1.2 -0.2 -0.2 -0.2 -1.2 -1.2 -0.2 -0.2 -0.2 -0.2 -0.2 -0.2 -1.2 -1.2 -1.2 -1.2 -1.2 -1.2 -1.2 -1.2 -1.2 -1.2 -0.2 -1.2 -1.2 -1.2 -1.2 -0.2 -0.2 -0.2 -1.2 -1.2 -0.2 -0.2 -1.2 -1.2 -1.2 -0.2 -1.2 -1.2 -1.2 -1.2 -1.2 -1.2 -1.2 -0.2 -0.2 -1.2 -1.2 -1.2 -0.2 -0.2 -1.2 -0.2 -0.2 -1.2 -1.2 -0.2 -1.2 -1.2 -1.2 -1.2 -1.2 -1.2 -1.2 -0.2 -1.2 -1.2 -0.2 -1.2 -1.2 -1.2 -1.2 -1.2 -1.2 -0.2 -0.2 -1.2 -0.2 -1.2 -1.2 -1.2 -1.2 -1.2 -1.2 -0.2 -1.2 -0.2 -1.2 -1.2 -1.2 -0.2 -1.2 -0.2 -1.2 -1.2 -1.2 -0.2 -1.2 -0.2 -1.2 -1.2 -1.2 -1.2 -0.2 -1.2 -1.2 -0.2 -1.2 -0.2 -1.2 -1.2 -1.2 -0.2 -1.2 -1.2 -0.2 -1.2 -1.2 -1.2 -1.2 -1.2 -1.2 -1.2 -1.2 -1.2 -1.2 -0.2 -1.2 -1.2 -1.2 -1.2 -1.2 -1.2 -1.2 -1.2 -1.2 -1.2 -1.2 -1.2 -1.2 -1.2 -1.2 -1.2 -1.2 -1.2 -1.2 -0.2 -1.2 -1.2 -1.2 -1.2 -1.2 -1.2 -1.2 -1.2 -1.2 -1.2 -1.2 -1.2 -1.2 -1.2 -1.2 -1.2 -1.2 -1.2 -1.2 -0.2 -1.2 -1.2 -1.2 -1.2 -1.2 -1.2 -1.2 -1.2 -1.2 -1.2 -1.2 -1.2 -1.2 -1.2 -1.2 -1.2 -1.2 -1.2 -1.2 -1.2 -1.2 -1.2 -1.2 -1.2 -1.2 -1.2 -1.2 -1.2 -1.2 -1.2 -1.2 -1.2 -1.2 -1.2 -1.2 -1.2 -1.2 -2.2 -1.2 -1.2 -1.2 -1.2 -1.2 -1.2 -1.2 -1.2 -1.2 -1.2 -1.2 -1.2 -1.2 -1.2 -1.2 -2.2 -1.2 -1.2 -1.2 -1.2 -1.2 -1.2 -1.2 -1.2 -1.2 -1.2 -1.2 -1.2 -1.2 -1.2 -2.2 -1.2 -1.2 -1.2 -1.2 -1.2 -1.2 -1.2 -1.2 -1.2 -1.2 -1.2 -1.2 -1.2 -1.2 -1.2 -1.2 -1.2 -1.2 -1.2 -2.2 -1.2 -1.2 -1.2 -1.2 -2.2 -1.2 -1.2 -1.2 -1.2 -2.2 -1.2 -1.2 -1.2 -1.2 -2.2 -1.2 -1.2 -1.2 -1.2 -1.2 -2.2 -1.2 -2.2 -1.2 -1.2 -1.2 -2.2 -1.2 -2.2 -1.2 -1.2 -1.2 -1.2 -1.2 -1.2 -2.2 -1.2 -1.2 -1.2 -1.2 -1.2 -1.2 -2.2 -1.2 -2.2 -1.2 -1.2 -1.2 -1.2 -1.2 -1.2 -2.2 -1.2 -1.2 -2.2 -1.2 -1.2 -1.2 -1.2 -1.2 -1.2 -1.2 -2.2 -1.2 -2.2 -1.2 -1.2 -1.2 -1.2 -1.2 -1.2 -2.2 -1.2 -2.2 -2.2 -1.2 -1.2 -1.2 -1.2 -1.2 -1.2 -1.2 -1.2 -1.2 -1.2 -1.2 -2.2 -1.2 -1.2 -2.2 -1.2 -1.2 -1.2 -1.2 -1.2 -1.2 -1.2 -2.2 -1.2 -1.2 -2.2 -1.2 -1.2 -2.2 -1.2 -1.2 -1.2 -1.2 -1.2 -1.2 -1.2 -1.2 -1.2 -1.2 -1.2 -1.2 -1.2 -1.2 -1.2 -1.2 -1.2 -1.2 -1.2 -1.2 -1.2 -1.2 -1.2 -1.2 -1.2 -1.2 -1.2 -1.2 -1.2 -1.2 -1.2 -1.2 -1.2 -1.2 -1.2 -1.2 -1.2 -1.2 -1.2 -1.2 -1.2 -1.2 -1.2 -1.2 -1.2 -1.2 -1.2 -1.2 -1.2 -1.2 -1.2 -1.2 -1.2 -1.2 -1.2 -1.2 -1.2 -1.2 -1.2 -1.2 -2.2 -1.2 -1.2 -1.2 -1.2 -2.2 -2.2 -2.2 -1.2 -1.2 -2.2 -2.2 -2.2 -2.2 -2.2 -1.2 -1.2 -1.2 -1.2 -1.2 -2.2 -2.2 -2.2 -2.2 -2.2 -1.2 -1.2 -1.2 -2.2 -2.2 -1.2 -1.2 -1.2 -2.2 -2.2 -1.2 -1.2 -1.2 -1.2 -1.2 -2.2 -1.2 -1.2 -1.2 -1.2 -2.2 -2.2 -2.2 -2.2 -2.2 -1.2 -1.2 -1.2 -1.2 -1.2 -2.2 -2.2 -2.2 -2.2 -2.2 -1.2 -1.2 -1.2 -2.2 -2.2 -1.2 -1.2 -1.2 -1.2 -1.2 -1.2 -2.2 -2.2 -1.2 -1.2 -1.2 -1.2 -2.2 -2.2 -2.2 -2.2 -1.2 -1.2 -1.2 -1.2 -1.2 -2.2 -2.2 -2.2 -2.2 -1.2 -2.2 -2.2 -2.2 -2.2 -2.2 -1.2 -1.2 -1.2 -1.2 -1.2 -2.2 -1.2 -1.2 -1.2 -1.2 -2.2 -2.2 -2.2 -2.2 -2.2 -1.2 -1.2 -2.2 -2.2 -2.2 -1.2 -1.2 -2.2 -2.2 -2.2 -1.2 -1.2 -2.2 -2.2 -2.2 -1.2 -2.2 -2.2 -2.2 -2.2 -2.2 -2.2 -2.2 -2.2 -1.2 -2.2 -2.2 -1.2 -1.2 -2.2 -1.2 -1.2 -2.2 -2.2 -2.2 -2.2 -2.2 -2.2 -2.2 -2.2 -1.2 -2.2 -2.2 -2.2 -1.2 -2.2 -1.2 -1.2 -2.2 -2.2 -2.2 -2.2 -2.2 -1.2 -1.2 -1.2 -1.2 -2.2 -2.2 -1.2 -2.2 -1.2 -1.2 -2.2 -2.2 -2.2 -2.2 -1.2 -2.2 -2.2 -2.2 -2.2 -1.2 -2.2 -2.2 -2.2 -2.2 -1.2 -1.2 -2.2 -2.2 -2.2 -1.2 -1.2 -2.2 -2.2 -2.2 -1.2 -2.2 -2.2 -2.2 -2.2 -1.2 -2.2 -2.2 -2.2 -1.2 -1.2 -2.2 -2.2 -2.2 -1.2 -2.2 -2.2 -1.2 -1.2 -2.2 -2.2 -1.2 -2.2 -2.2 -2.2 -2.2 -2.2 -2.2 -1.2 -2.2 -1.2 -2.2 -2.2 -1.2 -1.2 -1.2 -2.2 -2.2 -2.2 -2.2 -2.2 -1.2 -1.2 -2.2 -1.2 -2.2 -2.2 -1.2 -1.2 -2.2 -1.2 -1.2 -2.2 -2.2 -2.2 -2.2 -1.2 -1.2 -2.2 -1.2 -2.2 -2.2 -1.2 -2.2 -1.2 -2.2 -2.2 -1.2 -2.2 -1.2 -2.2 -2.2 -1.2 -2.2 -2.2 -2.2 -2.2 -1.2 -2.2 -2.2 -2.2 -2.2 -1.2 -2.2 -2.2 -2.2 -2.2 -1.2 -2.2 -2.2
-20.2 -20.2 -21.2 -21.2 82.8 684.8 1423.8 2095.8 2694.8 3213.8 3646.8 4000.8 4293.8 4539.8 4671.8 4324.8 3452.8 2421.8 1615.8 1110.8 804.8 612.8 485.8 397.8 334.8 290.8 250.8 221.8 199.8 181.8 162.8 146.8 134.8 122.8 113.8 105.8 97.8 91.8 86.8 80.8 76.8 71.8 68.8 64.8 61.8 58.8 55.8 52.8 50.8 47.8 45.8 43.8 41.8 39.8 38.8 37.8 34.8 33.8 32.8 30.8 29.8 28.8 27.8 26.8 25.8 24.8 23.8 22.8 21.8 20.8 19.8 19.8 18.8 17.8 16.8 15.8 16.8 15.8 13.8 13.8 13.8 12.8 11.8 12.8 10.8 10.8 9.8 9.8 8.8 8.8 8.8 7.8 7.8 6.8 6.8 5.8 5.8 5.8 5.8 4.8 4.8 4.8 4.8 4.8 3.8 3.8 2.8 3.8 2.8 2.8 1.8 1.8 0.8 0.8 1.8 1.8 1.8 0.8 0.8 -0.2 -0.2 -0.2 -0.2 -0.2 -1.2 -0.2 -1.2 -1.2 -1.2 -1.2 -1.2 -2.2 -2.2 -3.2 -3.2 -3.2 -3.2 -3.2 -3.2 -3.2 -3.2 -3.2 -4.2 -3.2 -4.2 -4.2 -4.2 -4.2 -4.2 -4.2 -4.2 -4.2 -4.2 -4.2 -5.2 -5.2 -5.2 -5.2 -5.2 -6.2 -6.2 -6.2 -6.2 -6.2 -6.2 -6.2 -6.2 -6.2 -6.2 -6.2 -6.2 -7.2 -7.2 -7.2 -7.2 -7.2 -7.2 -8.2 -8.2 -8.2 -7.2 -8.2 -7.2 -8.2 -7.2 -8.2 -8.2 -8.2 -8.2 -8.2 -9.2 -9.2 -9.2 -8.2 -9.2 -8.2 -9.2 -8.2 -9.2 -9.2 -9.2 -9.2 -9.2 -9.2 -10.2 -9.2 -10.2 -10.2 -9.2 -10.2 -10.2 -10.2 -10.2 -10.2 -10.2 -10.2 -10.2 -10.2 -10.2 -10.2 -10.2 -11.2 -11.2 -10.2 -10.2 -11.2 -11.2 -10.2 -11.2 -11.2 -11.2 -11.2 -11.2 -11.2 -11.2 -11.2 -11.2 -11.2 -11.2 -11.2 -11.2 -12.2 -11.2 -12.2 -12.2 -11.2 -11.2 -12.2 -12.2 -12.2 -11.2 -11.2 -12.2 -11.2 -12.2 -12.2 -11.2 -11.2 -12.2 -11.2 -12.2 -12.2 -12.2 -12.2 -13.2 -12.2 -12.2 -12.2 -12.2 -12.2 -12.2 -12.2 -13.2 -12.2 -12.2 -13.2 -13.2 -13.2 -12.2 -13.2 -13.2 -13.2 -13.2 -13.2 -13.2 -12.2 -13.2 -13.2 -13.2 -13.2 -13.2 -13.2 -13.2 -13.2 -13.2 -13.2 -13.2 -13.2 -13.2 -13.2 -13.2 -14.2 -13.2 -14.2 -13.2 -13.2 -14.2 -14.2 -13.2 -14.2 -13.2 -14.2 -13.2 -14.2 -14.2 -14.2 -13.2 -14.2 -14.2 -14.2 -14.2 -13.2 -13.2 -14.2 -14.2 -14.2 -14.2 -14.2 -14.2 -14.2 -14.2 -14.2 -14.2 -14.2 -15.2 -14.2 -14.2 -15.2 -14.2 -14.2 -14.2 -15.2 -14.2 -14.2 -15.2 -14.2 -15.2 -15.2 -15.2 -14.2 -14.2 -15.2 -15.2 -15.2 -15.2 -15.2 -14.2 -14.2 -15.2 -15.2 -15.2 -15.2 -15.2 -15.2 -15.2 -15.2 -15.2 -14.2 -15.2 -15.2 -15.2 -15.2 -15.2 -15.2 -15.2 -15.2 -15.2 -15.2 -15.2 -16.2 -15.2 -16.2 -15.2 -15.2 -16.2 -15.2 -15.2 -15.2 -15.2 -15.2 -16.2 -16.2 -15.2 -15.2 -15.2 -15.2 -16.2 -16.2 -16.2 -16.2 -16.2 -15.2 -15.2 -16.2 -16.2 -16.2 -16.2 -16.2 -15.2 -15.2 -15.2 -15.2 -15.2 -16.2 -15.2 -15.2 -16.2 -16.2 -16.2 -16.2 -16.2 -16.2 -15.2 -16.2 -16.2 -16.2 -16.2 -16.2 -16.2 -16.2 -16.2 -16.2 -16.2 -16.2 -16.2 -16.2 -16.2 -16.2 -16.2 -16.2 -16.2 -16.2 -16.2 -16.2 -16.2 -16.2 -16.2 -16.2 -16.2 -16.2 -16.2 -17.2 -16.2 -16.2 -16.2 -16.2 -16.2 -16.2 -16.2 -16.2 -16.2 -16.2 -16.2 -17.2 -16.2 -16.2 -16.2 -16.2 -16.2 -17.2 -17.2 -17.2 -17.2 -17.2 -16.2 -17.2 -17.2 -17.2 -17.2 -17.2 -17.2 -17.2 -16.2 -16.2 -17.2 -16.2 -16.2 -17.2 -17.2 -17.2 -17.2 -16.2 -17.2 -17.2 -17.2 -17.2 -16.2 -17.2 -17.2 -17.2 -16.2 -17.2 -17.2 -17.2 -17.2 -17.2 -17.2 -17.2 -16.2 -16.2 -17.2 -17.2 -17.2 -17.2 -17.2 -17.2 -17.2 -17.2 -17.2 -17.2 -17.2 -17.2 -17.2 -17.2 -17.2 -17.2 -17.2 -17.2 -17.2 -17.2 -17.2 -17.2 -17.2 -17.2 -17.2 -17.2 -17.2 -18.2 -17.2 -17.2 -18.2 -18.2 -17.2 -17.2 -17.2 -18.2 -18.2 -18.2 -18.2 -17.2 -17.2 -17.2 -17.2 -17.2 -17.2 -17.2 -17.2 -17.2 -17.2 -17.2 -17.2 -17.2 -17.2 -17.2 -18.2 -17.2 -17.2 -17.2 -17.2 -17.2 -17.2 -17.2 -18.2 -18.2 -17.2 -18.2 -17.2 -17.2 -18.2 -18.2 -18.2 -18.2 -17.2 -18.2 -18.2 -18.2 -17.2 -18.2 -17.2 -18.2 -18.2 -18.2 -17.2 -18.2 -17.2 -18.2 -18.2 -18.2 -18.2 -18.2 -18.2 -18.2 -17.2 -18.2 -17.2 -17.2 -18.2 -18.2 -18.2 -18.2 -18.2 -18.2 -18.2 -18.2 -18.2 -18.2 -17.2 -18.2 -18.2 -18.2 -18.2 -18.2 -18.2 -18.2 -18.2 -18.2 -18.2 -18.2 -17.2 -18.2 -18.2 -18.2 -18.2 -18.2 -18.2 -18.2 -18.2 -18.2 -18.2 -18.2 -18.2 -18.2 -18.2 -18.2 -18.2 -18.2 -18.2 -18.2 -18.2 -18.2 -18.2 -18.2 -18.2 -18.2 -18.2 -18.2 -18.2 -18.2 -18.2 -18.2 -18.2 -18.2 -18.2 -18.2 -18.2 -18.2 -18.2 -18.2 -18.2 -18.2 -18.2 -18.2 -18.2 -18.2 -18.2 -18.2 -18.2 -19.2 -18.2 -18.2 -19.2 -18.2 -19.2 -18.2 -19.2 -19.2 -19.2 -18.2 -19.2 -18.2 -18.2 -18.2 -19.2 -18.2 -19.2 -19.2 -19.2 -18.2 -19.2 -18.2 -19.2 -19.2 -18.2 -19.2 -18.2 -18.2 -18.2 -19.2 -18.2 -19.2 -18.2 -18.2 -19.2 -19.2 -18.2 -19.2 -19.2 -18.2 -19.2 -18.2 -19.2 -19.2 -18.2 -19.2 -18.2 -19.2 -19.2 -18.2 -19.2 -19.2 -18.2 -18.2 -19.2 -19.2 -18.2 -19.2 -19.2 -19.2 -19.2 -18.2 -19.2 -19.2 -19.2 -19.2 -18.2 -19.2 -19.2 -19.2 -19.2 -18.2 -19.2 -18.2 -19.2 -19.2 -19.2 -18.2 -19.2 -19.2 -18.2 -19.2 -19.2 -18.2 -18.2 -19.2 -19.2 -19.2 -18.2 -19.2 -19.2 -19.2 -19.2 -19.2 -19.2 -19.2 -19.2 -19.2 -19.2 -19.2 -19.2 -19.2 -19.2 -18.2 -19.2 -19.2 -19.2 -19.2 -19.2 -19.2 -19.2 -19.2 -19.2 -19.2 -19.2 -19.2 -19.2 -19.2 -18.2 -19.2 -19.2 -19.2 -19.2 -19.2 -19.2 -19.2 -19.2 -19.2 -19.2 -19.2 -19.2 -19.2 -19.2 -19.2 -19.2 -19.2 -19.2 -19.2 -19.2 -19.2 -19.2 -19.2 -18.2 -19.2 -19.2 -19.2 -19.2 -20.2 -19.2 -19.2 -19.2 -19.2 -19.2 -19.2 -19.2 -19.2 -19.2 -19.2 -19.2 -19.2 -19.2 -19.2 -19.2 -19.2 -19.2 -19.2 -20.2 -19.2 -19.2 -19.2 -19.2 -19.2 -19.2 -19.2 -19.2 -20.2 -19.2 -19.2 -19.2 -19.2 -19.2 -19.2 -19.2 -19.2 -19.2 -19.2 -20.2 -19.2 -19.2 -19.2 -19.2 -20.2 -19.2 -19.2 -19.2 -19.2 -19.2 -19.2 -19.2 -19.2 -20.2 -19.2 -19.2 -19.2 -20.2 -19.2 -19.2 -19.2 -19.2 -20.2 -19.2 -19.2 -19.2 -20.2 -19.2 -19.2 -19.2 -19.2 -19.2 -19.2 -20.2 -19.2 -20.2 -19.2 -20.2 -20.2 -19.2 -20.2 -19.2 -20.2 -20.2 -19.2 -19.2 -19.2 -19.2 -19.2 -20.2 -19.2 -20.2 -19.2 -19.2 -20.2 -19.2 -19.2 -19.2 -20.2 -19.2 -20.2 -19.2 -20.2 -19.2 -20.2 -19.2 -19.2 -20.2 -20.2 -20.2 -19.2 -20.2 -20.2 -20.2 -19.2 -19.2 -20.2 -19.2 -19.2 -19.2 -20.2 -19.2 -19.2 -19.2 -20.2 -19.2 -19.2 -20.2 -20.2 -20.2 -19.2 -20.2 -20.2 -20.2 -20.2 -19.2 -20.2 -20.2 -20.2 -20.2 -19.2 -19.2 -20.2 -19.2 -20.2 -20.2 -19.2 -19.2 -19.2 -19.2 -20.2 -20.2 -20.2 -20.2 -20.2 -20.2 -19.2 -19.2 -20.2 -19.2 -19.2 -19.2 -20.2 -19.2 -19.2 -19.2 -20.2 -20.2 -20.2 -20.2 -19.2 -19.2 -19.2 -19.2 -20.2 -20.2 -20.2 -19.2 -19.2 -20.2 -20.2 -20.2 -20.2 -20.2 -19.2 -19.2 -20.2 -20.2 -20.2 -20.2 -20.2 -20.2 -20.2 -20.2 -20.2 -20.2 -20.2 -20.2 -20.2 -20.2 -20.2 -20.2 -20.2 -20.2 -20.2 -20.2 -20.2 -20.2 -20.2 -20.2 -20.2 -20.2 -20.2 -20.2 -20.2 -20.2 -20.2 -20.2 -20.2 -20.2 -20.2 -20.2 -20.2 -19.2 -20.2 -20.2 -19.2 -20.2 -20.2 -19.2 -20.2 -20.2 -20.2 -20.2 -20.2 -20.2 -20.2 -19.2 -20.2 -20.2 -20.2 -20.2 -20.2 -20.2 -20.2 -20.2 -20.2 -20.2 -20.2 -20.2 -20.2 -20.2 -20.2 -20.2 -20.2 -20.2 -20.2 -20.2 -20.2 -20.2 -20.2 -20.2 -20.2 -20.2 -20.2 -20.2 -20.2 -20.2 -20.2 -20.2 -20.2 -20.2 -20.2 -20.2 -20.2 -20.2 -20.2 -20.2 -21.2 -20.2 -20.2 -20.2 -20.2 -20.2 -20.2 -20.2 -20.2 -20.2 -20.2 -21.2 -20.2 -20.2 -20.2 -20.2 -20.2 -20.2 -20.2 -20.2 -20.2 -21.2 -20.2 -20.2 -20.2 -20.2 -20.2 -20.2 -20.2 -20.2 -20.2 -20.2 -20.2 -20.2 -20.2 -20.2 -20.2 -20.2 -20.2 -20.2 -20.2 -20.2 -20.2 -21.2 -20.2 -20.2 -20.2 -20.2 -20.2 -20.2 -20.2 -20.2 -20.2 -20.2 -20.2 -20.2 -20.2 -20.2 -21.2 -20.2 -21.2 -20.2 -20.2 -20.2 -20.2 -20.2 -20.2 -20.2 -20.2 -21.2 -20.2 -20.2 -20.2 -21.2 -20.2 -21.2 -20.2 -21.2 -20.2 -20.2 -20.2 -21.2 -20.2 -20.2 -20.2 -20.2 -20.2 -21.2 -21.2 -20.2 -20.2 -20.2 -20.2 -20.2 -21.2 -20.2 -20.2 -20.2 -21.2 -20.2 -20.2 -20.2 -20.2 -20.2 -20.2 -21.2 -20.2 -21.2 -20.2 -21.2 -20.2 -20.2 -20.2 -21.2 -20.2 -20.2 -21.2 -20.2 -20.2 -20.2 -20.2 -21.2 -20.2 -20.2 -20.2 -20.2 -21.2 -20.2 -21.2 -20.2 -20.2 -20.2 -21.2 -20.2 -20.2 -21.2 -21.2 -21.2 -20.2 -21.2 -21.2 -21.2 -20.2 -21.2 -21.2 -20.2 -20.2 -20.2 -20.2 -20.2 -20.2 -21.2 -21.2 -20.2 -20.2 -21.2 -21.2 -20.2 -21.2 -21.2 -20.2 -20.2 -20.2 -20.2 -20.2 -21.2 -21.2 -20.2 -21.2 -20.2 -20.2 -21.2 -21.2 -20.2 -21.2 -21.2 -20.2 -20.2 -21.2 -20.2 -20.2 -21.2 -21.2 -21.2 -21.2 -21.2 -20.2 -20.2 -20.2 -20.2 -20.2 -21.2 -21.2 -21.2 -20.2 -21.2 -21.2 -21.2 -21.2 -20.2 -20.2 -21.2 -21.2 -21.2 -20.2 -21.2 -21.2 -21.2 -21.2 -20.2 -21.2 -21.2 -21.2 -21.2 -20.2 -20.2 -20.2 -21.2 -21.2 -20.2 -20.2 -20.2 -20.2 -20.2 -21.2 -21.2 -21.2 -20.2 -20.2 -21.2 -21.2 -21.2 -21.2 -21.2 -20.2 -21.2 -21.2 -21.2 -21.2 -21.2 -20.2 -20.2 -20.2 -20.2 -21.2 -21.2 -21.2 -21.2 -20.2 -21.2 -21.2 -21.2 -21.2 -21.2 -20.2 -21.2 -21.2 -21.2 -21.2 -21.2 -20.2 -21.2 -21.2 -21.2 -20.2 -20.2 -21.2 -21.2 -21.2 -21.2 -21.2 -21.2 -21.2 -21.2 -21.2 -21.2 -20.2 -20.2 -21.2 -20.2 -21.2 -21.2 -21.2 -21.2 -21.2 -21.2 -21.2 -21.2 -21.2 -21.2 -21.2 -21.2 -20.2 -21.2 -20.2 -21.2 -21.2 -21.2 -20.2 -21.2 -21.2 -21.2 -21.2 -20.2 -21.2 -20.2 -21.2 -21.2 -21.2 -21.2 -20.2 -21.2 -21.2 -20.2 -21.2 -21.2 -21.2 -21.2 -21.2 -20.2 -21.2 -21.2 -21.2 -21.2 -21.2 -21.2 -21.2 -21.2 -21.2 -21.2 -20.2 -21.2 -21.2 -21.2 -21.2 -21.2 -21.2 -21.2 -21.2 -21.2 -21.2 -20.2 -21.2 -21.2 -21.2 -21.2 -21.2 -21.2 -21.2 -21.2 -21.2 -21.2 -20.2 -21.2 -21.2 -21.2 -21.2 -20.2 -21.2 -21.2 -21.2 -21.2 -21.2 -21.2 -21.2 -21.2 -21.2 -21.2 -21.2 -21.2 -21.2 -21.2 -21.2 -21.2 -21.2 -21.2 -21.2 -21.2 -21.2 -21.2 -21.2 -21.2 -21.2 -21.2 -21.2 -21.2 -21.2 -21.2 -21.2 -21.2 -21.2 -21.2 -21.2 -21.2 -21.2 -20.2
-71 -71 -71 -69 282 2082 4828 7688 10300 12541 14439 16076 17517 18784 19234 16453 11172 6957 4546 3177 2341 1795 1420 1151 953 807 687 593 523 463 406 358 318 284 256 231 209 191 174 159 146 134 123 113 105 96 89 82 76 69 64 59 54 50 46 42 38 35 31 29 26 23 20 18 15 13 11 8 7 5 3 1 0 -2 -3 -4 -6 -7 -9 -9 -11 -12 -13 -15 -15 -16 -17 -19 -19 -20 -20 -22 -22 -23 -24 -25 -26 -26 -26 -28 -28 -29 -29 -30 -30 -31 -31 -32 -33 -33 -34 -34 -34 -34 -35 -36 -36 -36 -37 -38 -38 -38 -39 -39 -39 -40 -40 -40 -40 -41 -42 -41 -42 -42 -42 -43 -43 -44 -43 -43 -44 -45 -45 -45 -45 -45 -45 -46 -45 -46 -47 -46 -47 -47 -47 -48 -47 -47 -48 -48 -48 -49 -49 -49 -49 -49 -49 -49 -50 -50 -50 -50 -50 -50 -51 -50 -51 -52 -52 -51 -52 -52 -51 -52 -52 -52 -52 -52 -53 -53 -53 -53 -53 -54 -53 -53 -53 -54 -54 -53 -54 -54 -54 -55 -55 -54 -55 -54 -55 -55 -56 -56 -55 -55 -55 -56 -55 -55 -56 -56 -56 -56 -56 -57 -56 -57 -56 -56 -57 -57 -57 -57 -57 -57 -58 -57 -58 -58 -58 -57 -57 -58 -58 -58 -58 -58 -58 -58 -58 -59 -59 -59 -59 -59 -59 -59 -59 -59 -59 -59 -59 -60 -60 -60 -59 -60 -60 -59 -59 -60 -60 -60 -59 -60 -60 -60 -61 -60 -60 -60 -60 -60 -61 -60 -61 -61 -61 -61 -61 -61 -61 -61 -61 -61 -62 -62 -61 -61 -61 -62 -61 -61 -62 -62 -61 -62 -61 -61 -62 -62 -62 -62 -62 -62 -62 -62 -62 -62 -63 -62 -62 -62 -62 -62 -63 -63 -62 -63 -63 -63 -63 -63 -62 -63 -63 -63 -63 -63 -63 -63 -63 -63 -63 -63 -63 -64 -63 -63 -64 -63 -63 -63 -64 -63 -64 -64 -64 -64 -63 -63 -64 -64 -64 -63 -64 -64 -63 -64 -64 -64 -64 -64 -64 -64 -65 -64 -64 -64 -64 -64 -64 -64 -64 -64 -65 -65 -65 -65 -65 -65 -65 -65 -65 -65 -65 -65 -65 -65 -64 -65 -65 -65 -65 -65 -65 -65 -65 -65 -66 -66 -65 -65 -65 -65 -65 -65 -65 -65 -66 -65 -65 -66 -66 -65 -66 -65 -66 -65 -66 -66 -65 -66 -65 -66 -66 -66 -66 -66 -66 -66 -66 -65 -66 -66 -67 -67 -67 -67 -67 -66 -66 -66 -66 -67 -66 -66 -67 -66 -66 -66 -66 -67 -66 -66 -66 -67 -66 -67 -66 -66 -67 -66 -67 -67 -67 -66 -67 -67 -67 -67 -67 -66 -67 -67 -66 -66 -67 -67 -67 -67 -67 -67 -67 -67 -67 -67 -67 -67 -67 -67 -67 -67 -67 -67 -67 -67 -67 -68 -67 -68 -67 -68 -67 -68 -67 -67 -68 -67 -68 -68 -67 -68 -68 -67 -67 -67 -68 -68 -67 -68 -67 -67 -68 -68 -67 -67 -67 -67 -67 -68 -68 -68 -68 -68 -68 -68 -68 -68 -68 -68 -68 -68 -68 -68 -68 -68 -68 -68 -69 -68 -68 -68 -69 -68 -68 -68 -68 -68 -68 -68 -68 -68 -69 -68 -68 -68 -69 -68 -68 -69 -68 -69 -69 -68 -68 -68 -68 -68 -68 -68 -68 -68 -68 -68 -68 -69 -69 -69 -69 -69 -68 -69 -69 -69 -69 -69 -69 -69 -68 -69 -69 -69 -69 -69 -69 -68 -69 -69 -69 -69 -69 -69 -69 -69 -69 -69 -69 -69 -70 -69 -69 -69 -69 -69 -69 -69 -69 -69 -70 -69 -69 -69 -69 -69 -69 -69 -69 -70 -70 -70 -70 -70 -70 -70 -69 -70 -70 -70 -70 -70 -69 -69 -69 -69 -70 -70 -69 -69 -69 -70 -70 -69 -69 -69 -70 -69 -70 -70 -69 -70 -70 -70 -69 -70 -69 -70 -70 -70 -70 -70 -70 -70 -70 -70 -70 -70 -70 -70 -70 -70 -70 -70 -70 -70 -70 -70 -70 -70 -70 -70 -70 -70 -71 -70 -70 -70 -70 -70 -70 -70 -71 -70 -71 -70 -70 -70 -70 -70 -70 -70 -70 -71 -71 -71 -71 -71 -70 -70 -70 -70 -70 -70 -70 -70 -70 -71 -70 -70 -70 -70 -71 -70 -70 -71 -70 -70 -71 -70 -71 -71 -70 -71 -70 -71 -70 -71 -71 -71 -70 -71 -70 -71 -71 -71 -71 -71 -71 -70 -71 -70 -71 -71 -70 -71 -71 -70 -71 -71 -70 -71 -71 -71 -70 -71 -71 -70 -70 -71 -71 -70 -71 -71 -71 -70 -71 -71 -71 -71 -71 -71 -71 -71 -71 -71 -71 -71 -71 -70 -71 -71 -71 -71 -71 -71 -71 -71 -71 -71 -71 -71 -71 -71 -71 -71 -71 -71 -71 -71 -71 -71 -71 -71 -71 -71 -71 -71 -71 -72 -71 -71 -71 -71 -72 -71 -71 -71 -72 -71 -72 -72 -71 -71 -71 -71 -71 -72 -71 -72 -71 -71 -72 -71 -72 -71 -71 -72 -71 -72 -71 -72 -71 -72 -71 -72 -71 -72 -71 -72 -72 -71 -72 -71 -72 -72 -71 -72 -71 -72 -72 -72 -71 -72 -72 -72 -71 -72 -72 -71 -71 -71 -72 -72 -71 -71 -71 -72 -72 -72 -72 -72 -71 -72 -72 -72 -72 -72 -72 -72 -72 -72 -72 -72 -72 -72 -72 -72 -72 -72 -72 -72 -72 -72 -72 -72 -72 -72 -72 -72 -72 -72 -72 -72 -71 -72 -72 -72 -72 -72 -72 -72 -72 -72 -72 -72 -72 -73 -72 -72 -72 -73 -72 -72 -72 -72 -72 -72 -72 -72 -72 -72 -73 -72 -72 -72 -72 -72 -72 -72 -72 -72 -73 -72 -72 -72 -73 -72 -73 -72 -72 -72 -73 -72 -73 -72 -72 -72 -72 -73 -72 -72 -72 -72 -73 -72 -72 -73 -72 -73 -72 -72 -73 -72 -72 -73 -73 -72 -72 -73 -73 -73 -72 -72 -73 -72 -73 -72 -72 -73 -73 -73 -73 -72 -72 -73 -72 -73 -73 -73 -73 -73 -73 -73 -72 -72 -73 -72 -72 -72 -73 -72 -72 -72 -72 -73 -73 -73 -73 -72 -72 -73 -73 -73 -73 -73 -73 -73 -73 -72 -72 -73 -73 -73 -73 -73 -72 -73 -73 -73 -73 -73 -73 -73 -73 -73 -72 -73 -73 -73 -73 -73 -73 -73 -73 -73 -73 -73 -73 -73 -73 -73 -73 -73 -73 -73 -73 -73 -73 -73 -73 -73 -73 -73 -73 -73 -73 -73 -73 -73 -73 -73 -73 -73 -74 -73 -73 -73 -73 -73 -73 -73 -73 -74 -73 -73 -73 -74 -73 -73 -73 -73 -73 -74 -73 -74 -73 -73 -73 -73 -74 -73 -73 -74 -73 -74 -73 -73 -73 -73 -73 -74 -73 -73 -74 -73 -73 -74 -74 -73 -73 -73 -73 -73 -74 -73 -73 -74 -74 -73 -73 -73 -74 -74 -73 -73 -74 -73 -73 -73 -74 -74 -73 -73 -73 -74 -74 -73 -74 -73 -73 -73 -74 -74 -74 -73 -73 -73 -73 -73 -74 -74 -74 -74 -74 -74 -73 -73 -74 -73 -73 -73 -73 -74 -74 -74 -74 -74 -74 -73 -73 -73 -74 -74 -74 -73 -73 -73 -74 -74 -74 -74 -74 -74 -74 -74 -74 -74 -74 -74 -74 -74 -74 -74 -74 -74 -74 -74 -73 -73 -73 -74 -74 -74 -74 -73 -73 -73 -74 -74 -74 -73 -73 -74 -74 -73 -73 -74 -74 -73 -73 -74 -74 -74 -73 -74 -74 -74 -73 -74 -74 -74 -74 -74 -74 -74 -73 -74 -74 -74 -74 -74 -74 -74 -74 -74 -74 -74 -74 -74 -74 -73 -74 -74 -74 -74 -74 -74 -74 -74 -74 -74 -74 -74 -74 -74 -74 -74 -74 -74 -74 -74 -74 -74 -75 -74 -74 -74 -74 -74 -74 -74 -74 -74 -74 -75 -74 -74 -74 -74 -74 -74 -74 -75 -74 -74 -74 -74 -74 -74 -75 -74 -74 -74 -74 -75 -74 -74 -74 -74 -75 -74 -74 -74 -74 -74 -75 -74 -74 -74 -74 -74 -74 -75 -74 -75 -75 -74 -74 -74 -74 -74 -74 -74 -74 -74 -74 -74 -75 -74 -74 -74 -75 -75 -74 -74 -74 -74 -74 -74 -74 -74 -74 -74 -75 -75 -75 -75 -75 -74 -74 -74 -74 -74 -74 -75 -75 -75 -75 -74 -74 -74 -75 -75 -75 -74 -74 -74 -74 -74 -74 -74 -74 -74 -74 -75 -75 -75 -75 -75 -74 -74 -74 -74 -74 -75 -75 -75 -75 -75 -74 -74 -75 -75 -75 -74 -74 -75 -75 -75 -74 -75 -75 -75 -74 -74 -75 -74 -74 -75 -75 -74 -75 -75 -74 -74 -75 -74 -75 -75 -75
-1.5 -1.5 -1.5 4.5 249.5 878.5 1920.5 3002.5 3791.5 4333.5 4757.5 5111.5 5415.5 5659.5 5429.5 4369.5 3306.5 2528.5 1984.5 1604.5 1332.5 1132.5 980.5 860.5 764.5 691.5 624.5 573.5 532.5 491.5 452.5 417.5 389.5 363.5 340.5 321.5 303.5 286.5 272.5 258.5 245.5 234.5 223.5 214.5 204.5 196.5 188.5 180.5 173.5 167.5 161.5 155.5 149.5 144.5 139.5 135.5 130.5 125.5 122.5 118.5 114.5 111.5 107.5 104.5 101.5 98.5 95.5 93.5 90.5 88.5 85.5 83.5 81.5 79.5 77.5 75.5 73.5 72.5 70.5 68.5 67.5 65.5 63.5 62.5 60.5 59.5 57.5 56.5 55.5 53.5 52.5 51.5 50.5 49.5 48.5 47.5 46.5 46.5 44.5 44.5 42.5 41.5 41.5 41.5 39.5 38.5 38.5 37.5 37.5 36.5 35.5 35.5 34.5 33.5 32.5 32.5 32.5 31.5 30.5 30.5 29.5 29.5 28.5 27.5 27.5 27.5 26.5 26.5 26.5 25.5 24.5 24.5 23.5 23.5 23.5 22.5 22.5 22.5 22.5 21.5 21.5 20.5 19.5 20.5 19.5 18.5 18.5 18.5 18.5 17.5 17.5 17.5 17.5 16.5 16.5 15.5 15.5 15.5 14.5 14.5 15.5 14.5 14.5 13.5 13.5 13.5 13.5 13.5 13.5 12.5 12.5 11.5 11.5 12.5 11.5 11.5 10.5 11.5 10.5 10.5 10.5 10.5 9.5 10.5 9.5 9.5 8.5 9.5 8.5 8.5 8.5 8.5 7.5 8.5 8.5 7.5 7.5 7.5 6.5 7.5 7.5 7.5 7.5 6.5 6.5 6.5 6.5 6.5 6.5 5.5 5.5 5.5 5.5 5.5 5.5 5.5 4.5 4.5 4.5 5.5 4.5 3.5 3.5 4.5 3.5 4.5 3.5 4.5 4.5 3.5 3.5 3.5 3.5 3.5 3.5 3.5 2.5 3.5 3.5 2.5 2.5 2.5 2.5 2.5 2.5 1.5 2.5 2.5 2.5 2.5 2.5 2.5 1.5 1.5 1.5 1.5 1.5 1.5 0.5 1.5 1.5 1.5 1.5 0.5 0.5 0.5 0.5 0.5 0.5 0.5 -0.5 0.5 0.5 -0.5 0.5 -0.5 -0.5 -0.5 -0.5 -0.5 -1.5 -0.5 -1.5 -0.5 -1.5 -0.5 -1.5 -1.5 -0.5 -1.5 -1.5 -1.5 -1.5 -1.5 -2.5 -1.5 -1.5 -1.5 -1.5 -1.5 -1.5 -1.5 -1.5 -1.5 -1.5 -1.5 -1.5 -1.5 -1.5 -1.5 -1.5 -2.5 -2.5 -2.5 -2.5 -3.5 -2.5 -2.5 -2.5 -2.5 -3.5 -3.5 -3.5 -2.5 -2.5 -2.5 -2.5 -2.5 -2.5 -2.5 -2.5 -3.5 -3.5 -3.5 -3.5 -3.5 -3.5 -4.5 -3.5 -3.5 -3.5 -4.5 -4.5 -4.5 -3.5 -4.5 -4.5 -3.5 -3.5 -4.5 -3.5 -4.5 -3.5 -4.5 -3.5 -4.5 -4.5 -4.5 -4.5 -4.5 -4.5 -4.5 -4.5 -4.5 -4.5 -5.5 -5.5 -4.5 -4.5 -4.5 -5.5 -5.5 -4.5 -4.5 -5.5 -5.5 -4.5 -5.5 -4.5 -5.5 -5.5 -4.5 -5.5 -5.5 -5.5 -5.5 -5.5 -5.5 -5.5 -5.5 -5.5 -5.5 -6.5 -6.5 -5.5 -5.5 -5.5 -6.5 -5.5 -5.5 -5.5 -6.5 -5.5 -5.5 -5.5 -6.5 -5.5 -6.5 -5.5 -5.5 -6.5 -5.5 -5.5 -6.5 -6.5 -6.5 -6.5 -6.5 -6.5 -6.5 -6.5 -6.5 -6.5 -6.5 -6.5 -6.5 -6.5 -6.5 -6.5 -6.5 -6.5 -6.5 -6.5 -6.5 -6.5 -6.5 -6.5 -6.5 -6.5 -6.5 -7.5 -6.5 -6.5 -6.5 -6.5 -7.5 -6.5 -6.5 -7.5 -6.5 -6.5 -7.5 -7.5 -7.5 -6.5 -6.5 -7.5 -7.5 -7.5 -6.5 -6.5 -7.5 -7.5 -7.5 -7.5 -7.5 -6.5 -6.5 -7.5 -7.5 -6.5 -6.5 -7.5 -7.5 -6.5 -7.5 -7.5 -6.5 -6.5 -7.5 -7.5 -7.5 -7.5 -7.5 -7.5 -7.5 -7.5 -7.5 -7.5 -7.5 -6.5 -7.5 -8.5 -7.5 -8.5 -7.5 -7.5 -8.5 -7.5 -7.5 -7.5 -8.5 -8.5 -8.5 -7.5 -7.5 -7.5 -8.5 -7.5 -7.5 -7.5 -7.5 -7.5 -7.5 -7.5 -7.5 -8.5 -8.5 -8.5 -8.5 -7.5 -7.5 -8.5 -8.5 -8.5 -7.5 -7.5 -7.5 -8.5 -8.5 -8.5 -8.5 -8.5 -8.5 -8.5 -8.5 -8.5 -8.5 -8.5 -8.5 -8.5 -8.5 -8.5 -8.5 -7.5 -8.5 -8.5 -8.5 -8.5 -8.5 -8.5 -8.5 -8.5 -8.5 -8.5 -8.5 -8.5 -8.5 -8.5 -8.5 -8.5 -8.5 -8.5 -9.5 -8.5 -8.5 -7.5 -8.5 -8.5 -8.5 -8.5 -8.5 -8.5 -8.5 -9.5 -8.5 -9.5 -9.5 -9.5 -9.5 -8.5 -9.5 -9.5 -9.5 -9.5 -9.5 -8.5 -8.5 -8.5 -9.5 -9.5 -9.5 -9.5 -8.5 -9.5 -9.5 -8.5 -9.5 -9.5 -8.5 -9.5 -9.5 -9.5 -9.5 -9.5 -9.5 -9.5 -9.5 -9.5 -8.5 -8.5 -9.5 -9.5 -8.5 -9.5 -9.5 -9.5 -9.5 -9.5 -8.5 -9.5 -9.5 -9.5 -9.5 -9.5 -9.5 -9.5 -9.5 -9.5 -8.5 -9.5 -9.5 -9.5 -9.5 -9.5 -9.5 -9.5 -9.5 -9.5 -9.5 -9.5 -9.5 -9.5 -9.5 -9.5 -9.5 -9.5 -9.5 -9.5 -9.5 -9.5 -9.5 -9.5 -9.5 -9.5 -9.5 -10.5 -9.5 -9.5 -10.5 -10.5 -10.5 -9.5 -9.5 -10.5 -10.5 -10.5 -9.5 -9.5 -9.5 -9.5 -9.5 -9.5 -9.5 -9.5 -9.5 -9.5 -9.5 -9.5 -9.5 -10.5 -10.5 -9.5 -9.5 -10.5 -9.5 -9.5 -9.5 -10.5 -10.5 -9.5 -9.5 -9.5 -10.5 -9.5 -9.5 -9.5 -10.5 -10.5 -9.5 -9.5 -9.5 -10.5 -9.5 -10.5 -9.5 -9.5 -9.5 -10.5 -10.5 -9.5 -9.5 -10.5 -9.5 -9.5 -10.5 -10.5 -9.5 -9.5 -10.5 -9.5 -9.5 -10.5 -9.5 -9.5 -10.5 -10.5 -9.5 -9.5 -10.5 -9.5 -9.5 -10.5 -10.5 -9.5 -10.5 -10.5 -9.5 -10.5 -9.5 -10.5 -10.5 -9.5 -10.5 -9.5 -10.5 -10.5 -9.5 -10.5 -9.5 -10.5 -9.5 -10.5 -9.5 -10.5 -10.5 -10.5 -9.5 -10.5 -10.5 -10.5 -10.5 -10.5 -10.5 -10.5 -10.5 -10.5 -11.5 -9.5 -10.5 -11.5 -10.5 -11.5 -10.5 -10.5 -10.5 -10.5 -10.5 -10.5 -11.5 -9.5 -10.5 -10.5 -10.5 -10.5 -10.5 -10.5 -10.5 -10.5 -10.5 -10.5 -11.5 -10.5 -10.5 -10.5 -10.5 -10.5 -10.5 -10.5 -10.5 -10.5 -10.5 -9.5 -10.5 -10.5 -10.5 -11.5 -10.5 -10.5 -10.5 -10.5 -11.5 -10.5 -10.5 -10.5 -10.5 -10.5 -10.5 -10.5 -10.5 -10.5 -10.5 -10.5 -10.5 -10.5 -10.5 -11.5 -10.5 -11.5 -10.5 -10.5 -11.5 -11.5 -10.5 -10.5 -10.5 -11.5 -11.5 -10.5 -11.5 -11.5 -10.5 -11.5 -10.5 -11.5 -10.5 -11.5 -10.5 -11.5 -11.5 -10.5 -11.5 -10.5 -10.5 -11.5 -10.5 -10.5 -10.5 -10.5 -11.5 -10.5 -11.5 -10.5 -11.5 -10.5 -11.5 -10.5 -10.5 -10.5 -10.5 -11.5 -10.5 -10.5 -11.5 -10.5 -10.5 -10.5 -10.5 -10.5 -10.5 -10.5 -10.5 -10.5 -11.5 -10.5 -10.5 -11.5 -10.5 -10.5 -10.5 -10.5 -11.5 -10.5 -10.5 -10.5 -11.5 -10.5 -11.5 -10.5 -11.5 -10.5 -11.5 -10.5 -11.5 -10.5 -11.5 -10.5 -11.5 -10.5 -11.5 -10.5 -11.5 -10.5 -11.5 -10.5 -10.5 -11.5 -11.5 -11.5 -11.5 -10.5 -11.5 -10.5 -11.5 -11.5 -10.5 -11.5 -10.5 -10.5 -10.5 -11.5 -10.5 -10.5 -11.5 -10.5 -11.5 -11.5 -10.5 -11.5 -10.5 -11.5 -10.5 -11.5 -10.5 -10.5 -10.5 -10.5 -10.5 -11.5 -10.5 -10.5 -11.5 -10.5 -10.5 -11.5 -10.5 -10.5 -11.5 -11.5 -10.5 -10.5 -11.5 -10.5 -10.5 -11.5 -10.5 -11.5 -10.5 -10.5 -11.5 -10.5 -11.5 -10.5 -10.5 -10.5 -11.5 -11.5 -10.5 -11.5 -11.5 -10.5 -11.5 -11.5 -11.5 -11.5 -10.5 -11.5 -11.5 -10.5 -11.5 -11.5 -11.5 -11.5 -10.5 -11.5 -11.5 -11.5 -11.5 -10.5 -11.5 -11.5 -11.5 -11.5 -11.5 -11.5 -11.5 -11.5 -11.5 -11.5 -10.5 -10.5 -10.5 -10.5 -11.5 -11.5 -11.5 -11.5 -11.5 -11.5 -11.5 -11.5 -11.5 -11.5 -11.5 -11.5 -11.5 -10.5 -10.5 -10.5 -11.5 -11.5 -11.5 -11.5 -11.5 -11.5 -11.5 -11.5 -11.5 -11.5 -11.5 -11.5 -11.5 -11.5 -11.5 -11.5 -11.5 -11.5 -11.5 -11.5 -11.5 -11.5 -11.5 -11.5 -11.5 -11.5 -11.5 -12.5 -11.5 -11.5 -11.5 -11.5 -11.5 -11.5 -11.5 -11.5 -11.5 -12.5 -11.5 -11.5 -11.5 -11.5 -11.5 -11.5 -11.5 -11.5 -12.5 -11.5 -11.5 -12.5 -11.5 -11.5 -11.5 -11.5 -11.5 -11.5 -11.5 -11.5 -11.5 -11.5 -11.5 -11.5 -11.5 -11.5 -11.5 -11.5 -11.5 -12.5 -11.5 -11.5 -11.5 -11.5 -11.5 -11.5 -11.5 -12.5 -11.5 -11.5 -11.5 -11.5 -12.5 -11.5 -11.5 -11.5 -11.5 -11.5 -11.5 -12.5 -11.5 -12.5 -11.5 -12.5 -12.5 -11.5 -11.5 -12.5 -11.5 -11.5 -11.5 -11.5 -12.5 -11.5 -11.5 -11.5 -11.5 -11.5 -11.5 -12.5 -11.5 -11.5 -11.5 -11.5 -11.5 -11.5 -11.5 -11.5 -11.5 -11.5 -11.5 -11.5 -11.5 -11.5 -11.5 -11.5 -11.5 -11.5 -11.5 -11.5 -11.5 -11.5 -11.5 -11.5 -11.5 -11.5 -11.5 -11.5 -11.5 -11.5 -11.5 -11.5 -11.5 -11.5 -11.5 -11.5 -11.5 -11.5 -11.5 -11.5 -11.5 -11.5 -11.5 -11.5 -11.5 -12.5 -11.5 -12.5 -11.5 -11.5 -12.5 -11.5 -11.5 -11.5 -11.5 -11.5 -12.5 -12.5 -12.5 -11.5 -11.5 -11.5 -11.5 -11.5 -12.5 -11.5 -11.5 -11.5 -12.5 -12.5 -12.5 -12.5 -11.5 -11.5 -12.5 -12.5 -11.5 -11.5 -12.5 -12.5 -11.5 -11.5 -11.5 -11.5 -12.5 -12.5 -12.5 -12.5 -12.5 -11.5 -11.5 -11.5 -12.5 -12.5 -11.5 -11.5 -12.5 -12.5 -12.5 -12.5 -12.5 -12.5 -12.5 -12.5 -12.5 -12.5 -12.5 -12.5 -11.5 -11.5 -12.5 -12.5 -11.5 -11.5 -12.5 -12.5 -11.5 -11.5 -11.5 -12.5 -12.5 -12.5 -11.5 -11.5 -12.5 -12.5 -12.5 -11.5 -11.5 -11.5 -11.5 -11.5 -12.5 -12.5 -11.5 -11.5 -11.5 -12.5 -12.5 -11.5 -11.5 -12.5 -11.5 -11.5 -12.5 -11.5 -11.5 -11.5 -12.5 -12.5 -11.5 -11.5 -12.5 -12.5 -11.5 -11.5 -12.5 -12.5 -12.5 -12.5 -12.5 -12.5 -12.5 -12.5 -12.5 -12.5 -12.5 -12.5 -11.5 -11.5 -11.5 -11.5 -12.5 -12.5 -12.5 -12.5 -12.5 -11.5 -11.5 -11.5 -11.5 -12.5 -12.5 -11.5 -11.5 -12.5 -11.5 -11.5 -12.5 -12.5 -11.5 -11.5 -11.5 -12.5 -11.5 -11.5 -12.5 -12.5 -11.5 -11.5 -11.5 -12.5 -11.5 -11.5 -12.5 -11.5 -12.5 -11.5 -11.5 -11.5 -11.5 -11.5 -12.5 -11.5 -11.5 -11.5 -11.5 -12.5 -11.5 -11.5 -11.5 -11.5 -11.5 -11.5 -11.5 -11.5 -11.5 -11.5 -11.5 -11.5 -11.5 -11.5 -11.5 -11.5 -11.5 -11.5 -11.5 -12.5 -11.5 -12.5 -11.5 -11.5 -11.5 -11.5 -12.5 -11.5 -11.5 -11.5 -11.5 -12.5 -12.5 -11.5 -11.5 -12.5 -11.5 -12.5 -11.5 -11.5 -11.5 -11.5 -11.5 -11.5 -11.5 -12.5 -11.5 -11.5 -11.5 -12.5 -11.5 -11.5 -11.5 -12.5 -11.5 -11.5 -11.5 -12.5 -11.5 -12.5 -11.5 -12.5 -11.5 -12.5 -11.5 -11.5 -11.5 -11.5 -11.5 -11.5 -11.5 -11.5 -12.5 -11.5 -12.5 -11.5 -11.5 -11.5 -11.5 -11.5 -11.5 -11.5 -11.5 -12.5 -11.5 -11.5 -11.5 -11.5 -11.5 -11.5 -11.5 -11.5 -11.5 -11.5 -11.5 -11.5 -11.5 -11.5 -11.5 -11.5 -11.5 -11.5 -11.5 -11.5 -11.5 -11.5 -11.5 -11.5 -11.5 -11.5 -11.5 -11.5 -11.5 -11.5 -11.5 -11.5 -11.5 -11.5 -11.5 -11.5 -11.5 -11.5 -11.5 -11.5 -11.5 -12.5 -11.5 -11.5 -11.5 -11.5 -11.5 -11.5 -12.5 -11.5 -12.5 -12.5 -11.5 -11.5 -12.5 -11.5 -12.5 -11.5 -11.5 -12.5
-64.25 -63.25 -64.25 191.75 3591.8 7916.8 11439 14283 16574 18430 19926 21120 22063 22588 19809 12753 7383.8 4553.8 3057.8 2196.8 1661.8 1310.8 1067.8 892.75 762.75 670.75 589.75 534.75 485.75 423.75 377.75 339.75 309.75 282.75 260.75 240.75 222.75 206.75 192.75 179.75 167.75 156.75 146.75 138.75 129.75 120.75 113.75 107.75 100.75 94.75 89.75 83.75 78.75 74.75 69.75 65.75 61.75 58.75 53.75 50.75 47.75 44.75 41.75 38.75 36.75 33.75 31.75 28.75 26.75 24.75 22.75 20.75 18.75 16.75 15.75 13.75 11.75 9.75 8.75 7.75 5.75 3.75 2.75 1.75 -0.25 -0.25 -1.25 -3.25 -4.25 -5.25 -6.25 -7.25 -8.25 -9.25 -10.25 -11.25 -12.25 -13.25 -13.25 -14.25 -15.25 -16.25 -17.25 -17.25 -18.25 -18.25 -19.25 -20.25 -21.25 -22.25 -22.25 -22.25 -23.25 -23.25 -25.25 -25.25 -25.25 -26.25 -26.25 -26.25 -27.25 -28.25 -28.25 -29.25 -29.25 -30.25 -30.25 -31.25 -31.25 -31.25 -32.25 -32.25 -32.25 -33.25 -33.25 -34.25 -34.25 -34.25 -34.25 -35.25 -36.25 -36.25 -36.25 -36.25 -37.25 -38.25 -38.25 -38.25 -38.25 -38.25 -39.25 -39.25 -39.25 -39.25 -40.25 -40.25 -41.25 -40.25 -41.25 -41.25 -42.25 -42.25 -42.25 -42.25 -43.25 -43.25 -43.25 -43.25 -43.25 -43.25 -44.25 -44.25 -44.25 -44.25 -45.25 -45.25 -45.25 -45.25 -45.25 -46.25 -46.25 -46.25 -46.25 -47.25 -47.25 -47.25 -47.25 -47.25 -48.25 -48.25 -48.25 -47.25 -48.25 -48.25 -48.25 -48.25 -48.25 -49.25 -49.25 -49.25 -49.25 -49.25 -50.25 -50.25 -49.25 -50.25 -50.25 -50.25 -51.25 -50.25 -50.25 -50.25 -50.25 -51.25 -51.25 -51.25 -52.25 -52.25 -52.25 -52.25 -52.25 -52.25 -52.25 -52.25 -52.25 -52.25 -52.25 -53.25 -53.25 -53.25 -53.25 -53.25 -53.25 -54.25 -54.25 -54.25 -53.25 -54.25 -54.25 -54.25 -54.25 -54.25 -54.25 -55.25 -54.25 -54.25 -55.25 -55.25 -55.25 -55.25 -55.25 -55.25 -55.25 -56.25 -56.25 -56.25 -56.25 -56.25 -56.25 -56.25 -56.25 -56.25 -57.25 -56.25 -56.25 -56.25 -57.25 -57.25 -57.25 -57.25 -57.25 -57.25 -57.25 -58.25 -58.25 -58.25 -57.25 -57.25 -58.25 -58.25 -58.25 -58.25 -58.25 -58.25 -58.25 -58.25 -58.25 -58.25 -58.25 -58.25 -59.25 -58.25 -59.25 -58.25 -59.25 -59.25 -59.25 -59.25 -59.25 -59.25 -59.25 -59.25 -60.25 -59.25 -59.25 -60.25 -59.25 -59.25 -60.25 -60.25 -60.25 -60.25 -60.25 -60.25 -60.25 -60.25 -60.25 -60.25 -60.25 -60.25 -60.25 -61.25 -60.25 -60.25 -60.25 -61.25 -61.25 -61.25 -61.25 -61.25 -61.25 -60.25 -61.25 -61.25 -61.25 -61.25 -61.25 -61.25 -62.25 -61.25 -61.25 -61.25 -61.25 -62.25 -62.25 -61.25 -61.25 -61.25 -62.25 -62.25 -61.25 -62.25 -62.25 -62.25 -62.25 -62.25 -62.25 -62.25 -63.25 -62.25 -62.25 -62.25 -62.25 -62.25 -62.25 -63.25 -63.25 -62.25 -62.25 -63.25 -62.25 -63.25 -62.25 -63.25 -63.25 -63.25 -63.25 -63.25 -63.25 -63.25 -63.25 -63.25 -63.25 -63.25 -63.25 -64.25 -63.25 -63.25 -64.25 -64.25 -63.25 -64.25 -64.25 -64.25 -64.25 -63.25 -64.25 -64.25 -64.25 -63.25 -64.25 -64.25 -64.25 -64.25 -64.25 -64.25 -65.25 -64.25 -64.25 -64.25 -64.25 -64.25 -65.25 -64.25 -65.25 -64.25 -65.25 -64.25 -64.25 -65.25 -64.25 -64.25 -65.25 -65.25 -65.25 -65.25 -65.25 -65.25 -65.25 -65.25 -65.25 -65.25 -65.25 -65.25 -65.25 -65.25 -65.25 -65.25 -65.25 -65.25 -65.25 -65.25 -65.25 -66.25 -65.25 -65.25 -66.25 -65.25 -65.25 -66.25 -66.25 -65.25 -65.25 -65.25 -65.25 -66.25 -66.25 -66.25 -65.25 -65.25 -65.25 -66.25 -66.25 -66.25 -66.25 -66.25 -66.25 -66.25 -66.25 -66.25 -66.25 -66.25 -66.25 -66.25 -66.25 -67.25 -66.25 -66.25 -66.25 -67.25 -66.25 -66.25 -66.25 -66.25 -67.25 -67.25 -67.25 -67.25 -67.25 -66.25 -67.25 -67.25 -67.25 -67.25 -67.25 -67.25 -66.25 -66.25 -67.25 -67.25 -67.25 -67.25 -67.25 -67.25 -67.25 -67.25 -66.25 -67.25 -67.25 -67.25 -67.25 -67.25 -67.25 -67.25 -67.25 -67.25 -67.25 -67.25 -67.25 -67.25 -67.25 -67.25 -67.25 -67.25 -67.25 -67.25 -67.25 -67.25 -67.25 -67.25 -67.25 -67.25 -67.25 -67.25 -67.25 -67.25 -67.25 -67.25 -67.25 -68.25 -68.25 -68.25 -67.25 -67.25 -67.25 -68.25 -68.25 -67.25 -68.25 -68.25 -68.25 -68.25 -68.25 -68.25 -68.25 -68.25 -68.25 -67.25 -68.25 -68.25 -68.25 -68.25 -68.25 -68.25 -68.25 -68.25 -68.25 -68.25 -68.25 -67.25 -68.25 -68.25 -68.25 -68.25 -68.25 -68.25 -68.25 -68.25 -68.25 -68.25 -69.25 -69.25 -68.25 -68.25 -68.25 -68.25 -68.25 -69.25 -68.25 -68.25 -68.25 -69.25 -68.25 -68.25 -68.25 -69.25 -68.25 -68.25 -69.25 -68.25 -69.25 -68.25 -69.25 -68.25 -69.25 -68.25 -69.25 -68.25 -69.25 -69.25 -68.25 -69.25 -69.25 -68.25 -68.25 -69.25 -69.25 -69.25 -68.25 -69.25 -69.25 -69.25 -69.25 -69.25 -69.25 -69.25 -69.25 -69.25 -69.25 -69.25 -69.25 -69.25 -69.25 -69.25 -69.25 -69.25 -70.25 -69.25 -69.25 -69.25 -69.25 -69.25 -69.25 -69.25 -70.25 -69.25 -69.25 -70.25 -69.25 -69.25 -70.25 -69.25 -69.25 -69.25 -69.25 -70.25 -69.25 -70.25 -69.25 -70.25 -69.25 -70.25 -69.25 -69.25 -70.25 -69.25 -70.25 -69.25 -69.25 -70.25 -69.25 -69.25 -70.25 -69.25 -69.25 -70.25 -70.25 -69.25 -69.25 -69.25 -70.25 -70.25 -70.25 -70.25 -70.25 -70.25 -70.25 -70.25 -70.25 -70.25 -70.25 -70.25 -70.25 -70.25 -69.25 -70.25 -70.25 -70.25 -70.25 -70.25 -70.25 -70.25 -70.25 -70.25 -70.25 -70.25 -70.25 -70.25 -70.25 -70.25 -70.25 -70.25 -70.25 -70.25 -70.25 -70.25 -70.25 -70.25 -70.25 -70.25 -70.25 -70.25 -70.25 -70.25 -70.25 -70.25 -70.25 -70.25 -70.25 -70.25 -70.25 -70.25 -70.25 -71.25 -70.25 -70.25 -71.25 -70.25 -70.25 -71.25 -70.25 -70.25 -70.25 -71.25 -71.25 -70.25 -70.25 -70.25 -71.25 -71.25 -70.25 -70.25 -70.25 -71.25 -71.25 -71.25 -71.25 -71.25 -71.25 -71.25 -71.25 -71.25 -71.25 -71.25 -71.25 -71.25 -71.25 -71.25 -71.25 -71.25 -71.25 -71.25 -70.25 -70.25 -71.25 -71.25 -71.25 -71.25 -70.25 -71.25 -71.25 -71.25 -70.25 -71.25 -71.25 -70.25 -71.25 -71.25 -71.25 -70.25 -71.25 -71.25 -71.25 -71.25 -71.25 -70.25 -71.25 -71.25 -71.25 -71.25 -71.25 -71.25 -71.25 -71.25 -71.25 -71.25 -71.25 -71.25 -71.25 -71.25 -71.25 -71.25 -71.25 -71.25 -71.25 -71.25 -72.25 -71.25 -72.25 -71.25 -71.25 -71.25 -71.25 -72.25 -71.25 -71.25 -72.25 -71.25 -71.25 -72.25 -72.25 -71.25 -71.25 -72.25 -71.25 -71.25 -71.25 -71.25 -71.25 -71.25 -72.25 -71.25 -71.25 -71.25 -71.25 -72.25 -71.25 -71.25 -71.25 -71.25 -72.25 -72.25 -72.25 -71.25 -71.25 -71.25 -71.25 -71.25 -71.25 -71.25 -71.25 -71.25 -71.25 -71.25 -71.25 -71.25 -71.25 -72.25 -72.25 -71.25 -71.25 -71.25 -71.25 -71.25 -71.25 -71.25 -72.25 -72.25 -72.25 -72.25 -71.25 -71.25 -72.25 -72.25 -72.25 -71.25 -72.25 -72.25 -72.25 -71.25 -71.25 -72.25 -72.25 -72.25 -72.25 -71.25 -72.25 -72.25 -72.25 -72.25 -72.25 -72.25 -72.25 -72.25 -72.25 -72.25 -71.25 -72.25 -72.25 -72.25 -72.25 -72.25 -72.25 -72.25 -72.25 -72.25 -72.25 -72.25 -71.25 -72.25 -72.25 -72.25 -72.25 -72.25 -72.25 -72.25 -72.25 -72.25 -72.25 -72.25 -72.25 -72.25 -72.25 -73.25 -72.25 -72.25 -72.25 -72.25 -72.25 -72.25 -72.25 -72.25 -73.25 -72.25 -72.25 -72.25 -72.25 -72.25 -72.25 -72.25 -72.25 -72.25 -72.25 -73.25 -72.25 -72.25 -72.25 -72.25 -72.25 -73.25 -73.25 -73.25 -72.25 -72.25 -72.25 -72.25 -73.25 -73.25 -73.25 -73.25 -73.25 -73.25 -73.25 -73.25 -73.25 -73.25 -73.25 -72.25 -72.25 -72.25 -72.25 -72.25 -73.25 -73.25 -73.25 -73.25 -72.25 -72.25 -72.25 -73.25 -73.25 -72.25 -72.25 -73.25 -72.25 -72.25 -73.25 -73.25 -72.25 -73.25 -73.25 -72.25 -73.25 -72.25 -73.25 -72.25 -73.25 -73.25 -73.25 -73.25 -73.25 -73.25 -73.25 -73.25 -73.25 -72.25 -73.25 -72.25 -73.25 -73.25 -73.25 -73.25 -72.25 -73.25 -72.25 -73.25 -73.25 -73.25 -73.25 -73.25 -73.25 -72.25 -73.25 -73.25 -72.25 -73.25 -73.25 -73.25 -73.25 -73.25 -73.25 -73.25 -73.25 -73.25 -73.25 -73.25 -73.25 -72.25 -73.25 -73.25 -73.25 -73.25 -73.25 -73.25 -73.25 -73.25 -73.25 -73.25 -73.25 -73.25 -73.25 -73.25 -73.25 -73.25 -73.25 -73.25 -73.25 -73.25 -73.25 -73.25 -73.25 -73.25 -74.25 -74.25 -74.25 -74.25 -74.25 -73.25 -73.25 -73.25 -73.25 -73.25 -73.25 -73.25 -73.25 -73.25 -73.25 -73.25 -73.25 -73.25 -73.25 -73.25 -73.25 -73.25 -73.25 -73.25 -73.25 -73.25 -74.25 -74.25 -73.25 -73.25 -73.25 -73.25 -74.25 -74.25 -73.25 -73.25 -73.25 -74.25 -74.25 -73.25 -73.25 -73.25 -74.25 -74.25 -73.25 -73.25 -74.25 -73.25 -73.25 -74.25 -74.25 -73.25 -74.25 -73.25 -73.25 -74.25 -73.25 -74.25 -73.25 -73.25 -74.25 -73.25 -74.25 -73.25 -73.25 -74.25 -73.25 -74.25 -73.25 -74.25 -73.25 -73.25 -74.25 -73.25 -74.25 -73.25 -74.25 -73.25 -74.25 -73.25 -74.25 -73.25 -74.25 -74.25 -74.25 -73.25 -74.25 -73.25 -74.25 -73.25 -74.25 -74.25 -73.25 -74.25 -73.25 -74.25 -74.25 -73.25 -74.25 -73.25 -74.25 -74.25 -73.25 -74.25 -74.25 -73.25 -74.25 -73.25 -74.25 -73.25 -74.25 -74.25 -73.25 -73.25 -74.25 -74.25 -73.25 -74.25 -74.25 -73.25 -74.25 -74.25 -74.25 -73.25 -74.25 -74.25 -73.25 -74.25 -74.25 -74.25 -73.25 -74.25 -74.25 -74.25 -74.25 -73.25 -73.25 -74.25 -74.25 -74.25 -74.25 -74.25 -74.25 -74.25 -73.25 -74.25 -74.25 -74.25 -74.25 -74.25 -74.25 -74.25 -74.25 -74.25 -74.25 -74.25 -74.25 -74.25 -74.25 -74.25 -74.25 -74.25 -74.25 -74.25 -74.25 -74.25 -74.25 -74.25 -74.25 -74.25 -74.25 -74.25 -74.25 -74.25 -74.25 -74.25 -74.25 -74.25 -74.25 -74.25 -74.25 -74.25 -74.25 -74.25 -75.25 -74.25 -74.25 -74.25 -74.25 -74.25 -74.25 -74.25 -74.25 -74.25 -74.25 -74.25 -74.25 -74.25 -74.25 -74.25 -74.25 -74.25 -74.25 -75.25 -74.25 -74.25 -74.25 -75.25 -74.25 -74.25 -74.25 -74.25 -74.25 -74.25 -74.25 -74.25 -74.25 -74.25 -74.25 -75.25 -74.25 -74.25 -74.25 -74.25 -74.25 -74.25 -74.25 -74.25 -75.25 -74.25 -74.25 -74.25 -74.25 -75.25 -74.25 -74.25 -75.25 -74.25 -75.25 -74.25 -74.25 -75.25 -74.25 -75.25 -74.25 -75.25 -74.25 -74.25 -74.25 -74.25 -75.25 -74.25 -75.25 -74.25 -74.25 -75.25 -74.25 -75.25 -74.25 -75.25 -74.25 -75.25 -74.25 -74.25 -75.25 -74.25 -75.25 -75.25 -74.25 -75.25 -74.25 -74.25 -75.25 -74.25 -75.25 -74.25 -74.25 -75.25 -74.25 -74.25 -75.25 -75.25 -74.25 -75.25 -75.25 -74.25 -75.25 -75.25 -74.25 -75.25 -75.25 -74.25 -74.25 -75.25 -75.25 -74.25 -74.25 -75.25 -75.25 -75.25 -75.25 -74.25 -75.25 -75.25 -75.25 -75.25 -74.25 -74.25 -75.25 -75.25 -75.25 -75.25 -75.25 -75.25 -74.25 -74.25 -74.25 -75.25 -75.25 -75.25 -75.25 -75.25 -75.25 -75.25 -75.25 -74.25 -74.25 -74.25 -74.25 -74.25 -75.25 -75.25 -75.25 -75.25 -75.25 -75.25 -75.25 -75.25 -75.25 -75.25 -75.25 -75.25 -75.25 -75.25 -75.25 -75.25 -75.25 -75.25 -75.25 -75.25 -75.25 -75.25 -75.25 -75.25 -75.25 -75.25 -74.25 -75.25 -75.25 -75.25 -75.25 -75.25 -75.25 -75.25 -75.25 -75.25 -75.25 -75.25 -75.25 -75.25 -75.25 -75.25 -75.25 -75.25 -75.25 -75.25 -75.25 -75.25 -75.25 -75.25 -74.25 -74.25 -74.25 -75.25 -75.25 -75.25 -75.25 -75.25 -75.25 -75.25 -74.25 -75.25 -75.25 -75.25 -75.25 -74.25 -75.25 -75.25 -75.25 -75.25 -75.25 -75.25 -75.25 -75.25 -75.25 -75.25 -75.25 -76.25 -75.25 -75.25 -76.25 -75.25 -75.25 -75.25 -75.25 -75.25 -75.25 -75.25 -75.25 -75.25 -75.25 -75.25 -75.25 -75.25 -75.25 -76.25 -75.25
-137 -137 -137 411 2270 3792 4918 5709 6241 6574 6759 6834 6836 6762 4683 2653 1605 1041 711 506 373 281 216 167 131 105 80 70 47 29 15 4 -5 -13 -20 -27 -32 -37 -42 -46 -49 -53 -56 -60 -62 -65 -67 -69 -71 -73 -75 -77 -79 -81 -82 -83 -84 -86 -87 -88 -89 -90 -91 -92 -93 -94 -95 -95 -96 -97 -98 -98 -99 -99 -100 -101 -102 -102 -103 -103 -103 -104 -104 -105 -105 -106 -107 -107 -107 -108 -108 -108 -109 -109 -110 -109 -110 -110 -111 -111 -111 -112 -112 -112 -113 -113 -113 -113 -113 -113 -114 -114 -114 -115 -115 -115 -115 -115 -115 -116 -116 -116 -117 -116 -117 -117 -117 -117 -117 -118 -118 -118 -118 -118 -119 -118 -119 -119 -119 -119 -119 -120 -120 -120 -120 -120 -119 -120 -120 -120 -120 -121 -120 -121 -121 -121 -121 -121 -121 -122 -121 -122 -122 -121 -121 -121 -122 -122 -123 -122 -123 -123 -123 -123 -123 -123 -123 -123 -123 -123 -123 -123 -123 -123 -124 -124 -124 -124 -124 -123 -124 -125 -124 -124 -124 -124 -124 -124 -125 -125 -124 -125 -124 -125 -125 -125 -125 -125 -125 -125 -125 -125 -126 -125 -125 -126 -125 -126 -125 -126 -126 -125 -125 -126 -126 -126 -126 -126 -126 -126 -126 -127 -126 -127 -126 -127 -126 -126 -126 -127 -127 -127 -127 -127 -127 -127 -127 -127 -127 -127 -127 -127 -127 -128 -127 -128 -127 -127 -128 -127 -127 -128 -128 -128 -128 -128 -128 -128 -128 -128 -128 -128 -128 -128 -128 -129 -128 -128 -128 -128 -129 -128 -128 -128 -129 -129 -128 -128 -128 -128 -128 -128 -129 -129 -129 -129 -128 -129 -129 -128 -129 -129 -129 -129 -129 -128 -129 -129 -129 -129 -129 -129 -129 -130 -129 -129 -129 -129 -129 -129 -130 -130 -130 -129 -129 -129 -129 -129 -129 -129 -130 -130 -130 -129 -129 -130 -130 -129 -130 -129 -130 -130 -129 -130 -130 -130 -129 -130 -130 -129 -130 -130 -130 -130 -130 -130 -130 -130 -130 -130 -130 -130 -130 -130 -130 -130 -130 -130 -130 -130 -130 -130 -130 -131 -130 -130 -130 -131 -130 -130 -131 -130 -130 -131 -130 -131 -130 -131 -130 -131 -130 -131 -130 -130 -131 -130 -131 -131 -130 -131 -131 -130 -131 -131 -131 -131 -131 -131 -131 -131 -131 -131 -131 -131 -131 -131 -131 -131 -131 -131 -131 -131 -131 -131 -131 -131 -132 -131 -131 -131 -131 -131 -132 -131 -131 -131 -132 -131 -131 -132 -131 -131 -132 -131 -132 -131 -131 -132 -131 -132 -131 -132 -131 -132 -132 -131 -132 -131 -132 -132 -131 -132 -131 -131 -132 -132 -131 -132 -132 -132 -131 -132 -132 -131 -131 -131 -132 -132 -132 -132 -132 -132 -131 -132 -131 -131 -132 -132 -132 -132 -132 -132 -132 -132 -131 -131 -132 -132 -132 -132 -132 -132 -132 -132 -132 -132 -132 -132 -132 -132 -132 -132 -132 -132 -132 -132 -132 -132 -132 -132 -132 -132 -132 -133 -132 -132 -132 -132 -132 -132 -132 -133 -132 -132 -132 -132 -132 -132 -132 -133 -132 -133 -132 -133 -132 -132 -132 -132 -133 -133 -132 -133 -132 -132 -132 -133 -132 -132 -133 -133 -132 -133 -133 -132 -132 -133 -133 -132 -133 -133 -133 -132 -132 -133 -133 -133 -133 -132 -132 -133 -132 -133 -133 -133 -133 -133 -133 -133 -132 -132 -133 -133 -133 -132 -132 -133 -133 -133 -133 -133 -133 -133 -133 -133 -133 -132 -133 -133 -133 -133 -133 -132 -133 -133 -133 -133 -132 -133 -133 -133 -132 -133 -133 -133 -132 -133 -133 -132 -133 -133 -132 -133 -133 -133 -132 -133 -133 -133 -133 -133 -133 -133 -133 -133 -133 -133 -133 -133 -133 -133 -133 -133 -133 -133 -134 -133 -133 -133 -133 -133 -133 -134 -133 -133 -133 -133 -134 -133 -134 -133 -133 -133 -133 -134 -133 -133 -134 -133 -133 -133 -134 -134 -134 -133 -133 -133 -133 -134 -134 -133 -133 -133 -133 -133 -133 -134 -134 -134 -134 -133 -133 -133 -133 -133 -133 -133 -133 -133 -133 -134 -134 -134 -134 -134 -134 -134 -134 -134 -134 -134 -134 -134 -134 -134 -134 -133 -134 -134 -134 -134 -134 -134 -134 -134 -134 -134 -133 -133 -134 -134 -134 -134 -134 -133 -133 -133 -134 -134 -134 -134 -134 -133 -134 -134 -134 -134 -134 -134 -134 -134 -133 -134 -134 -133 -134 -134 -133 -134 -134 -134 -133 -134 -134 -134 -134 -134 -134 -134 -134 -133 -134 -134 -134 -134 -134 -134 -134 -133 -134 -134 -133 -134 -133 -134 -134 -133 -134 -134 -134 -134 -134 -133 -134 -133 -134 -134 -133 -134 -133 -134 -134 -133 -134 -133 -134 -134 -134 -134 -134 -134 -133 -134 -134 -134 -133 -134 -134 -134 -134 -134 -134 -134 -134 -134 -134 -134 -134 -134 -134 -133 -134 -134 -134 -134 -134 -134 -134 -134 -134 -134 -134 -134 -134 -134 -134 -134 -134 -134 -134 -134 -134 -135 -134 -134 -135 -134 -134 -134 -134 -134 -134 -134 -134 -134 -134 -134 -134 -134 -134 -134 -134 -134 -134 -135 -134 -134 -134 -134 -134 -134 -135 -134 -134 -134 -134 -135 -134 -134 -134 -134 -135 -134 -134 -134 -134 -134 -135 -134 -134 -134 -134 -134 -135 -134 -135 -135 -134 -134 -134 -134 -134 -134 -135 -135 -135 -134 -134 -134 -134 -134 -134 -134 -134 -134 -134 -134 -134 -134 -134 -134 -134 -134 -134 -134 -134 -134 -135 -135 -134 -135 -135 -135 -134 -135 -135 -135 -134 -134 -135 -135 -135 -135 -135 -135 -135 -135 -135 -135 -134 -134 -134 -134 -134 -134 -134 -134 -134 -134 -135 -135 -135 -134 -134 -134 -135 -135 -135 -135 -134 -134 -135 -135 -135 -134 -135 -135 -135 -134 -134 -135 -135 -135 -134 -134 -135 -135 -134 -134 -135 -134 -134 -135 -135 -135 -134 -135 -135 -134 -134 -135 -135 -134 -135 -135 -134 -135 -135 -134 -135 -134 -134 -135 -135 -134 -135 -134 -135 -135 -134 -135 -134 -135 -135 -134 -135 -134 -135 -135 -134 -135 -134 -135 -135 -134 -135 -134 -135 -134 -135 -134 -135 -135 -135 -135 -135 -135 -134 -135 -134 -135 -134 -135 -134 -135 -134 -135 -134 -135 -134 -135 -135 -135 -135 -135 -135 -135 -135 -135 -135 -135 -135 -134 -135 -134 -135 -135 -135 -135 -135 -135 -135 -135 -135 -135 -135 -135 -135 -135 -135 -135 -134 -135 -135 -135 -135 -134 -135 -134 -135 -135 -134 -135 -135 -135 -135 -135 -135 -135 -134 -135 -135 -135 -135 -135 -134 -135 -135 -135 -135 -135 -135 -135 -135 -135 -135 -135 -135 -135 -134 -135 -135 -135 -135 -135 -135 -134 -135 -135 -134 -135 -135 -135 -135 -135 -135 -135 -135 -135 -135 -135 -135 -135 -135 -135 -135 -135 -135 -135 -135 -135 -135 -135 -135 -135 -135 -135 -135 -134 -135 -135 -135 -135 -135 -135 -135 -135 -135 -135 -135 -135 -135 -135 -135 -135 -135 -135 -135 -135 -135 -135 -135 -135 -135 -135 -135 -135 -135 -135 -135 -135 -135 -135 -135 -135 -135 -135 -135 -135 -135 -135 -135 -135 -135 -135 -135 -135 -135 -135 -135 -135 -135 -135 -135 -135 -135 -135 -135 -135 -135 -135 -135 -135 -135 -135 -135 -135 -135 -135 -135 -135 -136 -135 -135 -136 -135 -135 -135 -135 -135 -135 -135 -135 -135 -136 -135 -135 -135 -135 -135 -135 -135 -135 -135 -135 -135 -136 -135 -136 -135 -135 -135 -135 -135 -135 -135 -135 -135 -135 -135 -135 -135 -135 -135 -135 -135 -135 -135 -135 -135 -135 -135 -135 -135 -135 -135 -135 -135 -136 -136 -135 -135 -135 -136 -136 -136 -136 -136 -135 -135 -135 -135 -135 -135 -135 -135 -135 -136 -135 -135 -135 -135 -135 -135 -136 -136 -136 -135 -135 -135 -136 -136 -136 -135 -135 -135 -136 -136 -136 -135 -135 -135 -135 -135 -136 -136 -135 -135 -135 -136 -136 -135 -135 -135 -136 -135 -135 -135 -136 -135 -135 -135 -136 -135 -135 -136 -135 -135 -136 -135 -135 -136 -136 -135 -136 -136 -135 -135 -136 -135 -135 -136 -135 -136 -136 -135 -136 -136 -135 -136 -135 -135 -136 -135 -136 -136 -135 -136 -135 -136 -136 -135 -136 -135 -136 -136 -135 -136 -135 -136 -135 -135 -136 -135 -136 -135 -136 -136 -135 -136 -135 -136 -135 -135 -136 -135 -135 -136 -135 -135 -136 -135 -135 -136 -135 -135 -136 -136 -135 -136 -135 -135 -135 -136 -135 -136 -136 -135 -136 -135 -135 -136 -135 -135 -135 -135 -136 -135 -135 -136 -135 -136 -135 -136 -136 -136 -136 -135 -136 -136 -136 -135 -135 -136 -135 -136 -135 -136 -135 -135
0 0 0 0 0 0 0 0 0 0 1 7 22 54 107 186 294 435 615 843 1131 1490 1930 2453 3052 3713 4412 5117 5821 6496 7121 7682 8174 8599 8956 9251 9489 9674 9812 9907 9964 9987 9981 9948 9893 9817 9725 9619 9500 9371 9235 9093 8947 8798 8647 8496 8343 8191 8038 7887 7736 7586 7438 7291 7147 7004 6862 6723 6586 6451 6317 6186 6057 5930 5806 5684 5564 5446 5332 5219 5109 5001 4896 4794 4694 4596 4502 4409 4319 4232 4147 4064 3983 3905 3828 3754 3682 3612 3544 3478 3413 3350 3289 3230 3172 3116 3061 3008 2956 2906 2856 2808 2762 2716 2672 2629 2587 2546 2505 2467 2429 2392 2356 2320 2286 2253 2220 2187 2157 2126 2096 2067 2039 2011 1983 1957 1931 1906 1881 1856 1833 1809 1786 1764 1743 1721 1700 1680 1660 1640 1621 1602 1583 1565 1547 1530 1513 1496 1480 1464 1448 1433 1417 1403 1388 1374 1360 1345 1332 1319 1306 1293 1280 1268 1256 1244 1232 1220 1209 1198 1187 1176 1166 1155 1145 1135 1125 1116 1106 1097 1087 1078 1069 1060 1052 1043 1035 1026 1018 1010 1002 995 987 979 972 964 957 950 943 936 929 923 916 909 903 897 890 884 878 872 866 860 854 849 843 837 832 827 821 816 811 806 800 795 791 786 781 776 772 767 762 758 753 749 744 740 736 732 728 724 720 715 711 708 704 700 696 692 689 684 681 677 674 671 667 664 660 657 653 650 646 643 640 637 634 631 628 625 622 618 616 613 610 607 604 601 598 595 593 590 587 585 582 579 577 574 572 570 567 564 562 560 557 554 552 550 547 545 542 540 538 536 533 531 529 527 525 523 521 519 516 514 512 510 508 506 504 502 500 498 497 495 493 491 489 487 485 484 482 480 477 476 474 472 470 469 467 465 464 462 460 459 457 455 454 452 451 449 448 446 444 443 441 439 438 436 435 434 432 430 429 428 426 425 423 422 421 419 418 417 415 414 412 411 410 408 407 405 404 403 402 400 399 398 397 395 395 393 392 390 389 388 386 385 384 383 382 381 380 378 377 376 375 373 373 372 370 369 368 367 366 365 364 363 362 360 360 358 357 356 355 354 353 352 351 350 349 348 347 346 345 344 343 342 341 340 339 338 337 336 335 334 333 332 332 331 330 329 328 327 326 325 324 323 323 322 321 320 319 318 317 316 316 315 314 313 312 311 311 310 309 308 307 307 305 305 304 303 303 302 301 300 299 298 297 297 296 295 295 294 293 292 292 291 290 289 289 288 287 286 286 285 284 284 283 282 281 281 280 279 279 278 277 276 276 275 275 274 273 272 272 271 271 270 269 269 268 267 267 266 265 264 264 263 263 262 261 261 260 260 259 258 258 257 257 256 256 255 254 253 253 252 252 251 250 250 249 249 248 248 247 247 245 246 245 244 243 243 243 242 241 240 240 240 239 239 238 238 237 237 236 235 235 235 234 234 233 233 231 232 231 230 230 229 229 228 228 227 227 226 226 225 225 224 224 223 223 223 222 221 221 220 220 219 219 219 218 218 217 217 217 216 215 215 214 214 213 214 213 212 212 211 211 210 210 210 209 209 208 208 207 207 206 206 205 205 205 204 204 203 203 202 202 201 201 201 200 200 200 200 199 198 198 198 197 197 197 196 196 195 195 194 194 194 193 193 192 192 192 191 191 191 191 190 190 189 189 188 188 188 187 187 186 186 186 185 185 185 185 184 184 183 183 182 182 182 181 181 181 180 180 180 179 179 179 178 178 177 177 177 177 176 176 175 175 175 174 175 174 173 173 173 173 172 172 172 171 171 171 170 170 170 169 169 169 168 168 168 168 168 167 167 166 166 165 165 165 165 164 164 164 164 163 163 163 162 162 162 162 161 161 160 160 160 159 159 159 159 158 159 158 158 158 157 157 156 156 156 155 155 155 155 155 154 154 154 154 153 153 152 152 152 152 151 151 151 151 151 150 150 150 150 150 149 149 148 148 148 148 147 147 147 147 147 146 146 146 146 145 145 145 145 144 144 144 143 143 143 143 143 142 142 142 142 141 141 141 141 140 140 140 140 140 139 139 139 138 138 138 138 138 138 137 137 137 137 136 136 136 136 135 135 135 135 135 134 135 134 133 134 133 133 133 132 132 132 132 132 131 131 131 131 131 131 131 130 130 130 129 129 129 129 129 128 128 128 128 127 127 127 127 127 126 127 126 126 126 126 125 125 125 125 125 124 125 124 124 124 124 123 123 123 123 123 123 122 122 122 121 122 121 121 121 121 120 120 120 120 120 119 120 119 119 119 119 119 118 118 118 118 118 118 117 118 117 117 117 117 117 116 116 116 116 116 115 115 115 115 115 115 114 114 114 114 114 113 113 113 113 112 113 113 112 112 112 112 112 112 111 111 111 111 111 111 110 111 110 110 110 110 109 110 109 109 109 108 109 108 108 108 108 108 108 108 107 107 107 107 107 107 107 107 107 106 106 106 106 106 106 105 105 105 105 104 105 104 104 104 104 104 103 104 103 103 103 103 103 103 103 103 102 102 102 102 102 101 102 101 101 101 101 101 101 100 101 100 100 100 100 100 99 100 100 99 99 99 99 99 99 99 98 98 98 98 97 97 97 97 97 97 97 97 97 96 96 96 96 96 96 96 96 96 96 95 95 95 95 95 94 95 95 94 94 94 94 94 94 94 94 93 93 93 93 92 93 93 92 92 92 92 92 92 92 91 91 91 91 91 91 91 90 91 91 90 90 90 90 90 90 90 90 90 89 89 89 89 89 89 89 88 88 88 88 88 88 87 87 87 88 87 87 87 87 87 87 87 87 86 86 86 86 86 86 86 86 86 86 85 86 85 85 85 85 85 85 85 84 85 84 85 84 84 84 84 84 84 84 84 83 83 83 83 83 82 82 82 82 82 82 82 82 82 82 82 82 82 81 82 81 81 81 81 81 81 81 81 81 80 80 80 80 80 80 80 80 80 80 79 79 79 79 79 79 78 78 79 79 78 78 78 78 78 78 78 78 78 78 77 77 77 77 77 77 77 77 77 77 77 77 76 77 76 76 76 76 76 76 76 76 76 76 75 75 75 75 75 75 75 75 75 75 75 75 74 75 74 74 74 74 74 74 74 73 74 73 73 73 73 73 73 73 73 73 73 73 72 72 72 72 72 72 72 72 72 71 72 71 71 71 71 71 71 71 71 71 71 71 71 70 70 70 70 70 70 70 70 70 70 70 70 70 69 69 69 69 69 69 69 69 69 69 69 68 69 68 68 68 68 68 68 68 68 68 68 68 67 67 67 67 67 67 67 67 67 67 67 67 67 67 67 67 67 66 66 66 66 66 66 66 66 66 66 66 66 66 66 65 65 65 65 65 65 65 65 64 65 65 64 65 64 64 65 64 64 64 64 64 64 64 64 64 63 64 63 64 63 63 63 63 63 63 63 63 63 63 63 62 62 62 62 62 62 62 62 62 62 62 62 61 61 62 61 61 62 61 61 61 61 61
-0.3 -0.3 -1.3 -1.3 -0.3 -0.3 -0.3 -0.3 0.7 3.7 16.7 53.7 125.7 212.7 296.7 376.7 453.7 529.7 602.7 673.7 735.7 787.7 825.7 851.7 865.7 867.7 862.7 849.7 830.7 809.7 784.7 758.7 732.7 706.7 680.7 655.7 631.7 608.7 585.7 564.7 543.7 524.7 505.7 487.7 470.7 455.7 440.7 425.7 413.7 400.7 388.7 377.7 366.7 357.7 347.7 338.7 330.7 322.7 314.7 306.7 299.7 292.7 286.7 280.7 274.7 268.7 262.7 257.7 252.7 246.7 242.7 237.7 232.7 228.7 223.7 219.7 215.7 211.7 207.7 204.7 200.7 197.7 193.7 190.7 186.7 183.7 180.7 177.7 174.7 172.7 169.7 166.7 163.7 161.7 158.7 156.7 153.7 151.7 149.7 147.7 145.7 143.7 140.7 138.7 136.7 135.7 133.7 131.7 129.7 128.7 126.7 125.7 122.7 121.7 119.7 118.7 117.7 115.7 114.7 113.7 111.7 110.7 108.7 107.7 106.7 105.7 103.7 102.7 101.7 100.7 99.7 98.7 97.7 96.7 95.7 94.7 93.7 92.7 91.7 90.7 88.7 88.7 87.7 86.7 86.7 85.7 84.7 83.7 82.7 81.7 81.7 80.7 79.7 79.7 77.7 77.7 76.7 75.7 75.7 75.7 74.7 73.7 73.7 72.7 71.7 71.7 70.7 69.7 69.7 68.7 68.7 67.7 67.7 66.7 65.7 65.7 65.7 64.7 63.7 63.7 63.7 62.7 61.7 61.7 60.7 60.7 60.7 59.7 59.7 58.7 58.7 57.7 57.7 57.7 56.7 56.7 55.7 55.7 55.7 55.7 54.7 54.7 53.7 53.7 52.7 52.7 52.7 51.7 51.7 51.7 50.7 50.7 49.7 49.7 49.7 49.7 48.7 48.7 47.7 47.7 47.7 47.7 47.7 46.7 46.7 46.7 46.7 45.7 44.7 44.7 44.7 44.7 44.7 43.7 43.7 43.7 43.7 42.7 42.7 42.7 42.7 41.7 41.7 41.7 41.7 40.7 40.7 40.7 40.7 40.7 39.7 39.7 39.7 39.7 38.7 38.7 38.7 38.7 37.7 37.7 37.7 37.7 37.7 37.7 36.7 37.7 36.7 36.7 35.7 35.7 35.7 35.7 35.7 35.7 35.7 34.7 34.7 34.7 34.7 34.7 34.7 33.7 33.7 33.7 32.7 33.7 32.7 32.7 32.7 32.7 32.7 31.7 31.7 31.7 31.7 31.7 31.7 31.7 30.7 30.7 30.7 30.7 30.7 29.7 30.7 30.7 29.7 29.7 29.7 29.7 29.7 28.7 29.7 29.7 28.7 28.7 28.7 28.7 28.7 28.7 28.7 27.7 27.7 27.7 27.7 27.7 26.7 27.7 26.7 26.7 26.7 26.7 26.7 26.7 26.7 26.7 25.7 25.7 25.7 25.7 25.7 25.7 25.7 24.7 25.7 25.7 25.7 24.7 24.7 24.7 24.7 24.7 24.7 24.7 24.7 24.7 23.7 23.7 23.7 23.7 23.7 23.7 23.7 23.7 22.7 22.7 22.7 22.7 22.7 22.7 22.7 22.7 22.7 22.7 21.7 22.7 21.7 21.7 21.7 21.7 21.7 21.7 21.7 21.7 21.7 21.7 20.7 20.7 20.7 20.7 20.7 20.7 20.7 20.7 20.7 20.7 19.7 19.7 19.7 20.7 19.7 19.7 19.7 19.7 19.7 19.7 19.7 19.7 19.7 19.7 19.7 18.7 18.7 18.7 18.7 18.7 18.7 18.7 18.7 18.7 18.7 17.7 18.7 17.7 18.7 17.7 17.7 17.7 18.7 17.7 17.7 17.7 17.7 17.7 17.7 17.7 17.7 17.7 17.7 17.7 16.7 16.7 16.7 16.7 16.7 16.7 16.7 16.7 16.7 16.7 16.7 15.7 16.7 16.7 16.7 15.7 15.7 16.7 15.7 16.7 15.7 15.7 15.7 15.7 15.7 15.7 15.7 15.7 15.7 15.7 15.7 14.7 15.7 14.7 15.7 14.7 14.7 14.7 14.7 14.7 14.7 14.7 14.7 14.7 14.7 14.7 14.7 14.7 14.7 14.7 14.7 13.7 14.7 14.7 14.7 13.7 13.7 13.7 13.7 13.7 13.7 13.7 13.7 13.7 13.7 13.7 13.7 13.7 13.7 13.7 13.7 13.7 13.7 12.7 13.7 12.7 12.7 12.7 12.7 12.7 12.7 12.7 12.7 12.7 12.7 12.7 12.7 12.7 12.7 12.7 12.7 12.7 12.7 11.7 12.7 12.7 12.7 12.7 11.7 11.7 11.7 11.7 11.7 11.7 11.7 11.7 11.7 11.7 11.7 11.7 11.7 11.7 11.7 11.7 11.7 11.7 11.7 10.7 11.7 10.7 10.7 10.7 10.7 10.7 10.7 10.7 10.7 10.7 10.7 10.7 10.7 10.7 10.7 10.7 10.7 10.7 10.7 10.7 10.7 10.7 10.7 10.7 10.7 10.7 9.7 10.7 9.7 10.7 9.7 9.7 10.7 10.7 9.7 9.7 10.7 9.7 9.7 9.7 9.7 9.7 9.7 9.7 9.7 9.7 9.7 9.7 9.7 9.7 9.7 9.7 9.7 9.7 9.7 9.7 8.7 8.7 8.7 9.7 9.7 8.7 8.7 8.7 8.7 9.7 8.7 9.7 8.7 8.7 8.7 8.7 8.7 8.7 8.7 8.7 8.7 8.7 8.7 8.7 8.7 8.7 8.7 8.7 8.7 8.7 8.7 8.7 8.7 8.7 8.7 8.7 7.7 8.7 7.7 8.7 8.7 7.7 7.7 7.7 7.7 8.7 7.7 7.7 7.7 7.7 7.7 7.7 7.7 7.7 7.7 7.7 7.7 7.7 7.7 7.7 7.7 7.7 7.7 7.7 7.7 7.7 7.7 7.7 6.7 7.7 7.7 7.7 7.7 7.7 7.7 7.7 7.7 7.7 6.7 7.7 7.7 7.7 7.7 7.7 6.7 6.7 6.7 6.7 7.7 7.7 6.7 7.7 7.7 6.7 6.7 6.7 6.7 6.7 6.7 6.7 6.7 6.7 6.7 6.7 6.7 6.7 6.7 6.7 6.7 6.7 6.7 6.7 6.7 6.7 6.7 6.7 5.7 6.7 6.7 6.7 6.7 6.7 6.7 6.7 6.7 6.7 5.7 6.7 6.7 5.7 6.7 6.7 6.7 6.7 5.7 6.7 5.7 6.7 6.7 6.7 5.7 5.7 5.7 5.7 5.7 5.7 5.7 5.7 5.7 5.7 5.7 5.7 5.7 5.7 5.7 5.7 5.7 5.7 5.7 5.7 5.7 5.7 5.7 5.7 5.7 5.7 5.7 5.7 5.7 5.7 5.7 5.7 5.7 5.7 5.7 5.7 5.7 4.7 4.7 5.7 5.7 5.7 5.7 5.7 4.7 5.7 4.7 5.7 5.7 5.7 4.7 4.7 5.7 5.7 5.7 4.7 4.7 5.7 4.7 4.7 4.7 4.7 4.7 4.7 4.7 4.7 4.7 4.7 4.7 4.7 4.7 4.7 4.7 4.7 4.7 4.7 4.7 4.7 4.7 4.7 4.7 4.7 4.7 4.7 4.7 4.7 4.7 4.7 4.7 4.7 4.7 4.7 4.7 4.7 4.7 4.7 4.7 3.7 3.7 4.7 4.7 4.7 4.7 4.7 3.7 4.7 4.7 3.7 3.7 4.7 3.7 4.7 4.7 3.7 3.7 3.7 3.7 3.7 3.7 3.7 3.7 4.7 3.7 3.7 3.7 3.7 3.7 3.7 3.7 3.7 3.7 3.7 3.7 3.7 4.7 3.7 3.7 3.7 3.7 3.7 3.7 3.7 3.7 3.7 3.7 3.7 3.7 3.7 3.7 3.7 3.7 3.7 3.7 3.7 3.7 3.7 3.7 3.7 3.7 3.7 3.7 3.7 3.7 3.7 3.7 3.7 3.7 3.7 3.7 3.7 3.7 3.7 3.7 3.7 3.7 3.7 2.7 3.7 3.7 3.7 2.7 3.7 3.7 3.7 2.7 2.7 2.7 2.7 3.7 2.7 2.7 3.7 3.7 3.7 3.7 3.7 2.7 3.7 2.7 2.7 2.7 2.7 2.7 3.7 2.7 2.7 2.7 2.7 2.7 2.7 3.7 2.7 2.7 2.7 2.7 2.7 2.7 2.7 2.7 2.7 2.7 2.7 2.7 2.7 2.7 2.7 2.7 2.7 2.7 2.7 2.7 2.7 2.7 2.7 2.7 2.7 2.7 2.7 2.7 2.7 2.7 2.7 2.7 2.7 2.7 2.7 2.7 2.7 2.7 2.7 2.7 2.7 2.7 2.7 1.7 2.7 2.7 2.7 2.7 2.7 2.7 2.7 2.7 2.7 2.7 2.7 2.7 2.7 2.7 2.7 2.7 2.7 2.7 2.7 2.7 2.7 2.7 1.7 2.7 2.7 2.7 2.7 2.7 2.7 2.7 2.7 2.7 2.7 1.7 2.7 2.7 2.7 1.7 2.7 1.7 1.7 1.7 1.7 2.7 2.7 1.7 2.7 1.7 2.7 1.7 2.7 1.7 1.7 2.7 1.7 2.7 1.7 1.7 1.7 1.7 1.7 1.7 1.7 2.7 1.7 1.7 1.7 1.7 1.7 1.7 1.7 1.7 1.7 1.7 1.7 1.7 1.7 1.7 1.7 1.7 1.7 1.7 1.7 1.7 1.7 1.7 1.7 1.7 1.7 1.7 1.7 1.7 1.7 1.7 1.7 1.7 1.7 1.7 1.7 1.7 1.7 1.7 1.7 1.7 1.7 1.7 1.7 1.7 1.7 1.7 1.7 1.7 1.7 1.7 1.7 1.7 1.7 1.7 0.7 1.7 1.7 1.7 1.7 1.7 0.7 1.7 1.7 1.7 1.7 1.7 1.7 1.7 0.7 1.7 1.7 1.7 1.7 1.7 1.7 1.7 1.7 1.7 1.7 1.7 1.7 1.7 1.7 0.7 1.7 1.7 1.7 1.7 0.7 0.7 1.7 1.7 1.7 1.7 1.7 1.7 0.7 1.7 1.7 0.7 1.7 1.7 0.7 0.7 0.7 1.7 0.7 1.7 1.7 0.7 0.7 0.7 0.7 0.7 0.7 0.7 0.7 0.7 1.7 0.7 0.7 0.7 0.7 0.7 0.7 0.7 1.7 0.7 0.7 1.7 0.7 0.7 0.7 0.7 0.7 0.7 0.7 0.7 0.7 0.7 0.7 0.7 0.7 0.7 0.7 0.7 0.7 0.7 0.7 0.7 0.7 0.7 0.7 0.7 0.7 0.7 0.7 0.7 0.7 0.7 0.7 0.7 0.7 0.7 0.7 0.7 0.7 0.7 0.7 0.7 0.7 0.7 0.7 0.7 0.7 0.7 0.7 0.7 0.7 0.7 0.7 0.7 0.7 0.7 0.7 0.7 0.7 0.7 0.7 0.7 0.7 0.7 0.7 0.7 0.7 0.7 0.7 0.7 0.7 0.7 0.7 0.7 0.7 0.7 0.7 0.7 0.7 0.7 -0.3 0.7 0.7 0.7 0.7 0.7 0.7 -0.3 0.7 0.7 0.7 0.7 0.7 0.7 0.7 -0.3 0.7 -0.3 0.7 -0.3 0.7 -0.3 0.7 0.7 -0.3 0.7 -0.3 0.7 0.7 -0.3 -0.3 0.7 0.7 0.7 0.7 -0.3 -0.3 -0.3 -0.3 -0.3 0.7 -0.3 -0.3 -0.3 -0.3 -0.3 -0.3 -0.3 -0.3 -0.3 -0.3 0.7 0.7 -0.3 -0.3 0.7 -0.3 0.7 -0.3 -0.3 -0.3 0.7 -0.3 -0.3 -0.3 -0.3 -0.3 -0.3 -0.3 -0.3 -0.3 0.7 -0.3 -0.3 -0.3 -0.3 -0.3 -0.3 -0.3 -0.3 -0.3 -0.3 -0.3 0.7 -0.3 0.7 0.7 0.7 -0.3 -0.3 -0.3 -0.3 -0.3 -0.3 0.7 -0.3 -0.3 -0.3 -0.3 -0.3 -0.3 -0.3 -0.3 -0.3 -0.3 -0.3 -0.3 -0.3 -0.3 -0.3 -0.3 -0.3 -0.3 -0.3 -0.3 0.7 -0.3 -0.3 -0.3 -0.3 -0.3 -0.3 -0.3 -0.3 -0.3 -0.3 -0.3 -0.3 -0.3 -0.3 -0.3 -0.3 -0.3 -0.3 -0.3 -0.3 -0.3 -0.3 -0.3 -0.3 -0.3 -0.3 -0.3 -0.3 -0.3 -0.3 -0.3 -0.3 -0.3 -0.3 -0.3 -0.3 -0.3 -0.3 -0.3 -0.3 -0.3 -0.3 -0.3 -0.3 -0.3 -0.3 -0.3 -0.3 -0.3 -0.3 -0.3 -0.3 -0.3 -0.3 -0.3 -0.3 -0.3 -0.3 -0.3 -0.3 -0.3 -0.3 -0.3 -0.3 -0.3 -0.3 -0.3 -0.3 -0.3 -0.3 -0.3 -0.3 -0.3 -0.3 -0.3 -0.3 -0.3 -0.3 -0.3 -0.3 -0.3 -0.3 -0.3 -1.3 -0.3 -0.3 -0.3 -0.3 -0.3 -0.3 -0.3 -0.3 -0.3 -0.3 -0.3 -0.3 -0.3 -0.3 -0.3 -0.3 -0.3 -0.3
0.1 -0.9 0.1 0.1 0.1 0.1 0.1 0.1 0.1 0.1 0.1 0.1 1.1 5.1 15.1 39.1 81.1 149.1 249.1 389.1 576.1 807.1 1074.1 1371.1 1689.1 2019.1 2352.1 2679.1 3000.1 3306.1 3592.1 3855.1 4091.1 4298.1 4476.1 4627.1 4751.1 4849.1 4924.1 4978.1 5013.1 5032.1 5035.1 5025.1 5005.1 4974.1 4936.1 4890.1 4839.1 4783.1 4724.1 4661.1 4596.1 4528.1 4459.1 4389.1 4317.1 4244.1 4172.1 4099.1 4026.1 3954.1 3882.1 3810.1 3740.1 3670.1 3601.1 3532.1 3465.1 3398.1 3333.1 3268.1 3205.1 3142.1 3080.1 3020.1 2961.1 2902.1 2844.1 2788.1 2733.1 2679.1 2626.1 2574.1 2522.1 2473.1 2423.1 2375.1 2328.1 2283.1 2238.1 2194.1 2151.1 2108.1 2067.1 2027.1 1987.1 1949.1 1911.1 1874.1 1838.1 1803.1 1768.1 1735.1 1702.1 1669.1 1638.1 1608.1 1578.1 1548.1 1520.1 1492.1 1465.1 1438.1 1413.1 1388.1 1363.1 1339.1 1316.1 1293.1 1271.1 1249.1 1228.1 1207.1 1187.1 1167.1 1148.1 1129.1 1111.1 1093.1 1076.1 1059.1 1043.1 1026.1 1010.1 995.1 980.1 965.1 951.1 937.1 924.1 910.1 897.1 884.1 872.1 860.1 848.1 836.1 824.1 814.1 803.1 792.1 781.1 771.1 761.1 752.1 742.1 733.1 724.1 715.1 707.1 698.1 689.1 681.1 673.1 665.1 658.1 650.1 643.1 635.1 628.1 621.1 615.1 608.1 601.1 595.1 589.1 582.1 576.1 571.1 565.1 559.1 553.1 548.1 542.1 537.1 532.1 526.1 521.1 516.1 512.1 507.1 502.1 497.1 493.1 488.1 484.1 480.1 475.1 471.1 467.1 463.1 459.1 455.1 451.1 447.1 443.1 440.1 436.1 433.1 429.1 426.1 423.1 419.1 416.1 412.1 409.1 406.1 403.1 399.1 396.1 394.1 391.1 388.1 385.1 382.1 379.1 376.1 374.1 371.1 368.1 365.1 363.1 361.1 358.1 356.1 353.1 351.1 349.1 346.1 344.1 342.1 339.1 337.1 335.1 333.1 330.1 328.1 327.1 324.1 322.1 320.1 318.1 316.1 314.1 312.1 310.1 308.1 307.1 305.1 303.1 301.1 299.1 298.1 296.1 294.1 292.1 291.1 289.1 287.1 286.1 284.1 283.1 281.1 279.1 278.1 276.1 275.1 273.1 271.1 270.1 269.1 267.1 266.1 264.1 263.1 262.1 260.1 259.1 257.1 256.1 255.1 254.1 252.1 251.1 250.1 249.1 247.1 246.1 245.1 244.1 242.1 241.1 240.1 239.1 238.1 236.1 235.1 234.1 233.1 232.1 231.1 230.1 229.1 228.1 227.1 225.1 224.1 224.1 223.1 221.1 220.1 219.1 218.1 217.1 217.1 215.1 214.1 214.1 212.1 212.1 211.1 210.1 209.1 208.1 207.1 206.1 205.1 204.1 204.1 202.1 202.1 201.1 200.1 199.1 198.1 197.1 197.1 196.1 195.1 194.1 193.1 192.1 192.1 191.1 190.1 189.1 189.1 188.1 187.1 186.1 185.1 185.1 184.1 183.1 183.1 182.1 181.1 180.1 180.1 179.1 178.1 178.1 177.1 177.1 176.1 175.1 175.1 174.1 173.1 172.1 172.1 171.1 170.1 170.1 169.1 169.1 168.1 167.1 167.1 166.1 165.1 165.1 164.1 163.1 163.1 162.1 162.1 161.1 161.1 160.1 160.1 159.1 158.1 158.1 157.1 157.1 156.1 156.1 155.1 154.1 154.1 153.1 153.1 153.1 152.1 151.1 150.1 150.1 150.1 149.1 148.1 148.1 148.1 147.1 147.1 146.1 146.1 145.1 145.1 144.1 144.1 143.1 143.1 142.1 142.1 141.1 141.1 141.1 140.1 139.1 139.1 139.1 138.1 138.1 137.1 137.1 137.1 136.1 135.1 135.1 135.1 134.1 134.1 133.1 133.1 133.1 132.1 131.1 131.1 131.1 130.1 130.1 129.1 129.1 129.1 128.1 128.1 128.1 127.1 127.1 127.1 126.1 126.1 125.1 125.1 125.1 124.1 124.1 124.1 123.1 123.1 122.1 122.1 122.1 121.1 121.1 120.1 120.1 120.1 119.1 119.1 119.1 118.1 118.1 118.1 117.1 117.1 117.1 116.1 116.1 116.1 115.1 115.1 115.1 114.1 114.1 114.1 113.1 113.1 112.1 113.1 112.1 112.1 111.1 111.1 111.1 111.1 110.1 110.1 110.1 110.1 109.1 108.1 108.1 108.1 108.1 107.1 107.1 107.1 107.1 106.1 106.1 106.1 106.1 105.1 105.1 105.1 104.1 104.1 103.1 104.1 103.1 103.1 102.1 102.1 102.1 102.1 102.1 101.1 101.1 101.1 100.1 100.1 100.1 100.1 99.1 99.1 99.1 99.1 98.1 98.1 98.1 97.1 97.1 97.1 97.1 97.1 96.1 96.1 96.1 96.1 95.1 95.1 95.1 94.1 94.1 94.1 94.1 93.1 94.1 93.1 93.1 93.1 92.1 92.1 92.1 91.1 92.1 91.1 91.1 91.1 91.1 90.1 90.1 90.1 90.1 89.1 89.1 89.1 89.1 89.1 88.1 88.1 88.1 88.1 87.1 87.1 87.1 87.1 86.1 87.1 86.1 86.1 86.1 86.1 85.1 85.1 85.1 85.1 85.1 85.1 84.1 84.1 84.1 84.1 83.1 83.1 83.1 83.1 83.1 83.1 83.1 82.1 82.1 82.1 81.1 81.1 81.1 81.1 81.1 81.1 80.1 80.1 80.1 80.1 80.1 79.1 79.1 79.1 79.1 79.1 78.1 78.1 78.1 78.1 78.1 78.1 77.1 77.1 77.1 77.1 77.1 77.1 76.1 76.1 76.1 76.1 76.1 75.1 75.1 75.1 75.1 75.1 75.1 75.1 74.1 74.1 74.1 74.1 74.1 74.1 74.1 73.1 73.1 73.1 73.1 73.1 72.1 72.1 72.1 72.1 72.1 72.1 72.1 71.1 71.1 71.1 71.1 71.1 71.1 70.1 71.1 70.1 70.1 70.1 70.1 69.1 70.1 69.1 69.1 69.1 69.1 69.1 68.1 69.1 68.1 68.1 68.1 68.1 68.1 67.1 67.1 67.1 67.1 67.1 67.1 67.1 66.1 67.1 66.1 66.1 66.1 66.1 66.1 66.1 65.1 65.1 65.1 65.1 65.1 65.1 65.1 64.1 64.1 64.1 64.1 64.1 64.1 64.1 64.1 63.1 63.1 63.1 63.1 63.1 63.1 63.1 62.1 63.1 62.1 62.1 62.1 62.1 62.1 62.1 61.1 61.1 61.1 61.1 61.1 61.1 61.1 61.1 60.1 60.1 60.1 60.1 60.1 60.1 60.1 60.1 60.1 59.1 59.1 59.1 59.1 59.1 59.1 59.1 58.1 58.1 58.1 58.1 58.1 58.1 58.1 58.1 58.1 57.1 57.1 57.1 57.1 57.1 57.1 57.1 57.1 57.1 56.1 56.1 56.1 56.1 56.1 56.1 56.1 56.1 55.1 55.1 55.1 55.1 56.1 55.1 55.1 55.1 55.1 55.1 54.1 54.1 55.1 55.1 54.1 54.1 54.1 54.1 54.1 54.1 54.1 54.1 53.1 53.1 53.1 53.1 53.1 53.1 53.1 53.1 53.1 53.1 52.1 52.1 52.1 52.1 52.1 52.1 52.1 52.1 52.1 52.1 51.1 51.1 51.1 51.1 51.1 51.1 51.1 51.1 51.1 50.1 51.1 51.1 50.1 50.1 50.1 50.1 50.1 50.1 50.1 50.1 49.1 50.1 49.1 49.1 49.1 49.1 49.1 49.1 49.1 49.1 49.1 48.1 48.1 48.1 48.1 48.1 49.1 48.1 48.1 48.1 48.1 47.1 47.1 48.1 47.1 48.1 47.1 47.1 47.1 47.1 47.1 47.1 46.1 47.1 46.1 46.1 46.1 46.1 46.1 46.1 46.1 46.1 46.1 46.1 46.1 46.1 45.1 45.1 45.1 45.1 45.1 45.1 45.1 45.1 45.1 45.1 45.1 45.1 45.1 44.1 44.1 44.1 44.1 45.1 44.1 44.1 44.1 44.1 44.1 44.1 44.1 44.1 43.1 43.1 44.1 43.1 43.1 43.1 43.1 43.1 43.1 43.1 42.1 43.1 43.1 43.1 43.1 43.1 42.1 42.1 42.1 42.1 42.1 42.1 42.1 42.1 42.1 42.1 42.1 41.1 42.1 41.1 41.1 41.1 41.1 41.1 41.1 41.1 41.1 41.1 41.1 41.1 41.1 40.1 41.1 41.1 40.1 40.1 40.1 40.1 40.1 40.1 40.1 40.1 40.1 40.1 40.1 40.1 39.1 39.1 40.1 40.1 39.1 39.1 39.1 39.1 39.1 39.1 39.1 39.1 39.1 39.1 38.1 39.1 39.1 38.1 38.1 38.1 38.1 38.1 38.1 38.1 38.1 38.1 38.1 38.1 38.1 38.1 38.1 37.1 37.1 37.1 38.1 38.1 37.1 37.1 37.1 37.1 37.1 37.1 37.1 37.1 37.1 37.1 37.1 37.1 36.1 36.1 36.1 36.1 36.1 36.1 37.1 36.1 36.1 36.1 36.1 36.1 36.1 36.1 36.1 35.1 36.1 36.1 36.1 35.1 35.1 35.1 35.1 35.1 35.1 35.1 35.1 35.1 35.1 35.1 35.1 35.1 35.1 35.1 35.1 34.1 34.1 35.1 35.1 34.1 34.1 34.1 34.1 34.1 34.1 34.1 34.1 34.1 34.1 34.1 34.1 34.1 34.1 33.1 33.1 34.1 33.1 34.1 33.1 33.1 33.1 33.1 33.1 33.1 33.1 33.1 33.1 33.1 33.1 33.1 33.1 33.1 33.1 33.1 32.1 33.1 33.1 33.1 32.1 32.1 32.1 32.1 32.1 32.1 32.1 31.1 32.1 32.1 32.1 32.1 31.1 32.1 32.1 32.1 32.1 31.1 31.1 32.1 31.1 31.1 31.1 31.1 31.1 31.1 31.1 31.1 31.1 31.1 31.1 31.1 31.1 31.1 30.1 31.1 31.1 30.1 30.1 30.1 30.1 30.1 30.1 30.1 30.1 30.1 30.1 30.1 30.1 30.1 30.1 30.1 30.1 29.1 29.1 30.1 30.1 30.1 30.1 29.1 29.1 30.1 29.1 29.1 29.1 29.1 29.1 29.1 29.1 29.1 29.1 29.1 29.1 29.1 29.1 29.1 29.1 28.1 28.1 29.1 28.1 28.1 28.1 28.1 28.1 28.1 28.1 28.1 28.1 28.1 28.1 28.1 28.1 28.1 28.1 28.1 28.1 28.1 28.1 27.1 28.1 27.1 27.1 28.1 28.1 27.1 27.1 27.1 27.1 27.1 27.1 27.1 27.1 27.1 27.1 27.1 27.1 27.1 27.1 26.1 26.1 27.1 26.1 26.1 27.1 27.1 27.1 26.1 26.1 26.1 26.1 27.1 26.1 26.1 26.1 26.1 26.1 26.1 26.1 26.1 26.1 26.1 26.1 26.1 26.1 26.1 25.1 26.1 26.1 25.1 25.1 26.1 25.1 26.1 25.1 26.1 25.1 25.1 25.1 25.1 25.1 25.1 25.1 25.1 25.1 25.1 25.1 25.1 25.1 25.1 25.1 25.1 25.1 25.1 25.1 24.1 25.1 25.1 25.1 24.1 24.1 24.1 25.1 24.1 24.1 24.1 24.1 24.1 24.1 24.1 24.1 24.1 24.1 24.1 24.1 24.1 24.1 24.1 24.1 24.1 24.1 24.1 24.1 24.1 24.1 23.1 23.1 23.1 23.1 23.1 23.1 23.1 23.1 23.1 23.1 23.1 23.1 23.1 23.1 23.1 23.1 23.1 23.1 23.1 23.1 23.1 23.1 23.1 23.1 23.1 23.1 23.1 23.1 23.1 23.1 22.1 23.1 23.1 23.1 22.1 22.1 22.1 22.1 22.1 22.1 22.1 22.1 22.1 22.1 22.1 22.1 22.1 22.1 22.1 22.1 22.1 22.1 22.1 22.1 22.1 22.1 22.1 22.1 22.1 22.1 22.1 21.1 21.1 22.1 22.1 22.1 22.1 21.1 21.1 21.1 21.1 21.1 21.1 21.1 21.1 21.1 21.1 21.1 21.1 21.1 21.1 21.1 21.1 21.1 21.1 21.1 21.1 21.1 21.1 21.1 20.1 20.1 20.1 21.1 21.1 21.1 20.1 20.1 21.1 21.1 20.1 20.1 20.1 20.1 20.1 20.1 20.1 20.1 20.1 20.1 20.1 20.1 20.1 20.1 20.1 20.1 20.1 20.1 20.1 20.1 20.1 20.1 20.1 20.1 20.1 19.1 19.1 20.1 20.1 19.1 19.1 20.1 20.1 20.1 19.1 19.1 19.1 19.1 19.1 19.1 19.1 19.1 19.1 19.1 19.1 19.1 19.1 19.1 19.1 19.1 19.1 19.1 19.1 19.1 19.1 19.1 19.1 19.1 19.1 19.1 19.1 19.1
-0.1 -0.1 -0.1 -0.1 -0.1 -0.1 -0.1 -0.1 -0.1 0.9 2.9 9.9 20.9 40.9 72.9 114.9 168.9 231.9 302.9 381.9 472.9 575.9 676.9 767.9 833.9 870.9 899.9 888.9 853.9 811.9 769.9 731.9 700.9 673.9 648.9 626.9 605.9 586.9 568.9 552.9 537.9 523.9 510.9 498.9 487.9 476.9 466.9 457.9 449.9 441.9 433.9 425.9 418.9 411.9 405.9 399.9 393.9 387.9 381.9 376.9 371.9 366.9 361.9 356.9 352.9 347.9 343.9 338.9 334.9 330.9 326.9 322.9 319.9 315.9 311.9 308.9 304.9 301.9 298.9 294.9 291.9 288.9 284.9 281.9 278.9 275.9 272.9 270.9 266.9 264.9 261.9 258.9 255.9 253.9 250.9 248.9 245.9 243.9 240.9 238.9 235.9 233.9 231.9 229.9 226.9 224.9 222.9 220.9 217.9 216.9 213.9 211.9 209.9 207.9 205.9 204.9 201.9 200.9 198.9 196.9 194.9 192.9 191.9 189.9 188.9 186.9 184.9 182.9 181.9 179.9 178.9 176.9 175.9 173.9 171.9 170.9 169.9 167.9 165.9 165.9 163.9 162.9 160.9 159.9 158.9 156.9 155.9 154.9 153.9 151.9 150.9 149.9 148.9 147.9 145.9 144.9 143.9 142.9 141.9 140.9 139.9 138.9 137.9 136.9 135.9 134.9 133.9 132.9 131.9 130.9 129.9 128.9 127.9 126.9 125.9 124.9 124.9 123.9 122.9 121.9 120.9 120.9 118.9 118.9 117.9 116.9 115.9 115.9 114.9 113.9 113.9 112.9 111.9 110.9 109.9 109.9 108.9 107.9 106.9 106.9 105.9 105.9 104.9 103.9 103.9 102.9 102.9 101.9 100.9 99.9 99.9 98.9 98.9 97.9 96.9 96.9 96.9 95.9 94.9 94.9 94.9 93.9 92.9 92.9 91.9 91.9 90.9 90.9 89.9 89.9 88.9 87.9 87.9 87.9 86.9 86.9 85.9 85.9 84.9 84.9 84.9 83.9 83.9 82.9 82.9 81.9 81.9 80.9 80.9 80.9 79.9 79.9 78.9 78.9 78.9 77.9 77.9 76.9 76.9 76.9 75.9 75.9 74.9 74.9 74.9 73.9 73.9 73.9 73.9 72.9 72.9 71.9 71.9 70.9 70.9 70.9 70.9 69.9 69.9 69.9 68.9 68.9 68.9 67.9 67.9 67.9 66.9 66.9 66.9 66.9 65.9 65.9 65.9 65.9 64.9 64.9 63.9 63.9 63.9 63.9 62.9 62.9 62.9 62.9 61.9 61.9 61.9 60.9 60.9 60.9 60.9 60.9 59.9 59.9 58.9 59.9 58.9 58.9 58.9 57.9 57.9 57.9 57.9 57.9 56.9 56.9 56.9 56.9 55.9 55.9 55.9 55.9 55.9 54.9 54.9 54.9 54.9 53.9 53.9 53.9 53.9 53.9 53.9 52.9 52.9 52.9 52.9 51.9 51.9 51.9 51.9 50.9 50.9 50.9 50.9 50.9 50.9 49.9 50.9 49.9 49.9 49.9 48.9 48.9 48.9 48.9 48.9 48.9 47.9 48.9 47.9 47.9 47.9 47.9 46.9 47.9 46.9 46.9 46.9 46.9 46.9 45.9 45.9 45.9 45.9 45.9 44.9 44.9 44.9 44.9 44.9 44.9 43.9 43.9 43.9 43.9 43.9 43.9 43.9 42.9 42.9 42.9 42.9 42.9 42.9 42.9 42.9 42.9 42.9 41.9 42.9 41.9 41.9 41.9 41.9 40.9 40.9 40.9 40.9 40.9 40.9 40.9 39.9 39.9 39.9 39.9 39.9 38.9 39.9 39.9 38.9 38.9 38.9 38.9 38.9 38.9 37.9 37.9 37.9 38.9 37.9 37.9 37.9 37.9 37.9 36.9 36.9 36.9 36.9 36.9 36.9 36.9 36.9 36.9 36.9 35.9 35.9 35.9 35.9 35.9 35.9 35.9 35.9 35.9 35.9 35.9 34.9 34.9 34.9 34.9 34.9 34.9 34.9 33.9 34.9 34.9 33.9 33.9 33.9 33.9 33.9 33.9 33.9 33.9 33.9 32.9 32.9 32.9 32.9 32.9 32.9 32.9 32.9 32.9 32.9 32.9 31.9 31.9 31.9 31.9 31.9 31.9 31.9 30.9 31.9 31.9 30.9 30.9 30.9 30.9 30.9 30.9 30.9 30.9 30.9 30.9 30.9 29.9 30.9 29.9 29.9 29.9 29.9 29.9 29.9 29.9 29.9 29.9 29.9 29.9 28.9 29.9 28.9 28.9 28.9 28.9 28.9 28.9 28.9 28.9 28.9 28.9 28.9 27.9 27.9 27.9 27.9 27.9 27.9 27.9 27.9 27.9 27.9 27.9 27.9 27.9 27.9 26.9 26.9 26.9 26.9 26.9 26.9 26.9 26.9 26.9 26.9 26.9 26.9 25.9 26.9 25.9 25.9 25.9 26.9 25.9 25.9 25.9 25.9 25.9 25.9 25.9 24.9 25.9 25.9 24.9 24.9 24.9 25.9 24.9 24.9 24.9 24.9 24.9 24.9 24.9 24.9 24.9 24.9 24.9 24.9 24.9 23.9 24.9 24.9 24.9 23.9 23.9 24.9 23.9 23.9 23.9 23.9 23.9 23.9 23.9 23.9 23.9 23.9 22.9 23.9 22.9 22.9 22.9 22.9 22.9 22.9 22.9 22.9 22.9 22.9 22.9 22.9 22.9 22.9 22.9 22.9 21.9 22.9 22.9 22.9 22.9 21.9 21.9 21.9 21.9 21.9 21.9 21.9 21.9 21.9 21.9 21.9 21.9 21.9 20.9 21.9 21.9 21.9 20.9 20.9 20.9 20.9 20.9 20.9 20.9 20.9 20.9 20.9 20.9 20.9 20.9 20.9 20.9 20.9 20.9 20.9 19.9 20.9 20.9 20.9 19.9 20.9 19.9 19.9 19.9 19.9 19.9 19.9 19.9 19.9 19.9 19.9 19.9 19.9 19.9 19.9 19.9 18.9 19.9 19.9 18.9 19.9 19.9 18.9 18.9 18.9 18.9 18.9 18.9 18.9 18.9 18.9 18.9 18.9 18.9 18.9 18.9 18.9 18.9 18.9 18.9 18.9 18.9 17.9 18.9 17.9 17.9 18.9 17.9 17.9 17.9 17.9 17.9 17.9 17.9 17.9 17.9 17.9 17.9 17.9 17.9 17.9 17.9 17.9 17.9 17.9 17.9 17.9 17.9 17.9 17.9 16.9 16.9 16.9 17.9 16.9 17.9 16.9 16.9 16.9 16.9 16.9 16.9 16.9 16.9 16.9 16.9 16.9 16.9 16.9 16.9 16.9 16.9 16.9 16.9 16.9 16.9 16.9 16.9 16.9 16.9 16.9 15.9 15.9 15.9 16.9 15.9 15.9 15.9 15.9 15.9 16.9 15.9 15.9 15.9 15.9 15.9 15.9 15.9 15.9 15.9 15.9 15.9 15.9 15.9 14.9 14.9 15.9 15.9 14.9 14.9 15.9 14.9 14.9 15.9 14.9 14.9 14.9 14.9 15.9 14.9 14.9 14.9 14.9 14.9 14.9 14.9 14.9 14.9 14.9 14.9 14.9 14.9 14.9 14.9 14.9 14.9 14.9 14.9 14.9 14.9 14.9 14.9 14.9 13.9 14.9 14.9 14.9 13.9 13.9 13.9 13.9 13.9 13.9 13.9 13.9 14.9 13.9 13.9 13.9 13.9 13.9 13.9 13.9 13.9 13.9 13.9 13.9 13.9 13.9 13.9 13.9 12.9 13.9 13.9 13.9 13.9 12.9 12.9 13.9 13.9 13.9 13.9 12.9 12.9 13.9 13.9 12.9 12.9 12.9 12.9 12.9 12.9 12.9 12.9 12.9 12.9 12.9 12.9 12.9 12.9 12.9 12.9 12.9 12.9 12.9 12.9 12.9 12.9 12.9 12.9 12.9 11.9 12.9 12.9 12.9 11.9 12.9 11.9 11.9 11.9 11.9 12.9 11.9 11.9 12.9 12.9 11.9 11.9 11.9 11.9 11.9 11.9 11.9 11.9 11.9 11.9 11.9 11.9 11.9 11.9 11.9 11.9 11.9 11.9 11.9 11.9 11.9 11.9 11.9 11.9 11.9 11.9 11.9 11.9 11.9 11.9 11.9 11.9 11.9 11.9 11.9 11.9 11.9 11.9 10.9 10.9 11.9 10.9 10.9 10.9 11.9 10.9 10.9 11.9 10.9 10.9 10.9 10.9 10.9 10.9 10.9 10.9 10.9 10.9 10.9 10.9 10.9 10.9 10.9 10.9 10.9 10.9 10.9 10.9 10.9 10.9 10.9 10.9 10.9 10.9 10.9 10.9 10.9 10.9 10.9 10.9 10.9 10.9 10.9 10.9 9.9 10.9 9.9 10.9 10.9 9.9 9.9 9.9 10.9 10.9 10.9 9.9 9.9 10.9 9.9 9.9 9.9 9.9 9.9 9.9 9.9 9.9 9.9 9.9 9.9 9.9 9.9 9.9 9.9 9.9 9.9 9.9 9.9 9.9 9.9 9.9 9.9 9.9 9.9 9.9 9.9 9.9 9.9 9.9 9.9 9.9 9.9 9.9 9.9 9.9 9.9 8.9 8.9 9.9 9.9 8.9 9.9 8.9 9.9 9.9 8.9 9.9 8.9 9.9 8.9 8.9 9.9 8.9 8.9 9.9 9.9 9.9 8.9 8.9 8.9 8.9 8.9 8.9 8.9 8.9 8.9 8.9 8.9 8.9 8.9 8.9 8.9 8.9 8.9 8.9 8.9 8.9 8.9 8.9 8.9 8.9 8.9 8.9 8.9 8.9 8.9 8.9 8.9 8.9 8.9 7.9 8.9 8.9 7.9 8.9 8.9 8.9 8.9 7.9 7.9 8.9 8.9 8.9 7.9 7.9 8.9 8.9 8.9 8.9 7.9 7.9 7.9 7.9 7.9 7.9 7.9 7.9 8.9 7.9 7.9 8.9 7.9 7.9 7.9 7.9 7.9 8.9 7.9 7.9 7.9 7.9 7.9 7.9 7.9 7.9 7.9 7.9 7.9 7.9 7.9 7.9 7.9 7.9 7.9 7.9 7.9 7.9 7.9 7.9 7.9 7.9 7.9 7.9 7.9 7.9 7.9 7.9 7.9 7.9 7.9 6.9 7.9 7.9 7.9 7.9 7.9 7.9 7.9 7.9 6.9 7.9 7.9 7.9 6.9 6.9 7.9 7.9 6.9 6.9 6.9 6.9 7.9 6.9 6.9 7.9 6.9 6.9 6.9 7.9 7.9 6.9 6.9 7.9 6.9 6.9 6.9 6.9 6.9 7.9 6.9 6.9 6.9 6.9 6.9 6.9 6.9 6.9 6.9 6.9 6.9 6.9 6.9 6.9 6.9 6.9 6.9 6.9 6.9 6.9 6.9 6.9 6.9 6.9 6.9 6.9 6.9 6.9 6.9 6.9 6.9 6.9 6.9 6.9 6.9 6.9 6.9 6.9 6.9 6.9 6.9 6.9 6.9 5.9 6.9 6.9 6.9 6.9 5.9 6.9 6.9 6.9 5.9 6.9 5.9 6.9 5.9 6.9 5.9 6.9 5.9 6.9 5.9 6.9 6.9 6.9 6.9 5.9 5.9 6.9 6.9 5.9 6.9 5.9 5.9 5.9 5.9 5.9 5.9 5.9 5.9 5.9 6.9 5.9 5.9 5.9 5.9 5.9 5.9 5.9 5.9 5.9 5.9 5.9 5.9 5.9 5.9 5.9 5.9 5.9 5.9 5.9 5.9 5.9 5.9 5.9 5.9 5.9 5.9 5.9 5.9 5.9 5.9 5.9 5.9 5.9 5.9 5.9 5.9 5.9 5.9 5.9 5.9 5.9 5.9 5.9 5.9 5.9 5.9 5.9 5.9 5.9 5.9 5.9 5.9 5.9 5.9 5.9 5.9 5.9 5.9 5.9 5.9 5.9 5.9 4.9 4.9 4.9 5.9 5.9 5.9 5.9 5.9 5.9 4.9 5.9 5.9 5.9 5.9 4.9 4.9 5.9 5.9 5.9 4.9 4.9 4.9 4.9 4.9 4.9 5.9 5.9 4.9 4.9 5.9 4.9 4.9 5.9 4.9 4.9 4.9 4.9 4.9 4.9 4.9 4.9 4.9 4.9 4.9 4.9 4.9 4.9 4.9 4.9 5.9 4.9 4.9 4.9 4.9 4.9 4.9 4.9 4.9 4.9 4.9 4.9 4.9 4.9 4.9 4.9 4.9 4.9 4.9 4.9 4.9 4.9 4.9 4.9 4.9 4.9 4.9 4.9 4.9 4.9 4.9 4.9 4.9 4.9 4.9 4.9 4.9 4.9 4.9 4.9 3.9 4.9 4.9 4.9 4.9 4.9 4.9 4.9 4.9 4.9 4.9 4.9 4.9 4.9 4.9 4.9 4.9 4.9 4.9 4.9 4.9 3.9 4.9 4.9 4.9 4.9 4.9 4.9 3.9 4.9 3.9 3.9 3.9 3.9 4.9 3.9 4.9 4.9 4.9
0.4 -0.6 0.4 0.4 -0.6 0.4 -0.6 0.4 -0.6 0.4 1.4 6.4 19.4 49.4 107.4 208.4 360.4 567.4 824.4 1121.4 1444.4 1775.4 2096.4 2385.4 2631.4 2825.4 2965.4 3058.4 3121.4 3149.4 3152.4 3137.4 3111.4 3076.4 3036.4 2993.4 2946.4 2899.4 2851.4 2802.4 2754.4 2706.4 2659.4 2613.4 2569.4 2524.4 2481.4 2439.4 2398.4 2357.4 2319.4 2279.4 2242.4 2205.4 2170.4 2134.4 2100.4 2065.4 2033.4 2000.4 1967.4 1935.4 1904.4 1874.4 1844.4 1814.4 1786.4 1757.4 1729.4 1700.4 1674.4 1647.4 1621.4 1595.4 1569.4 1544.4 1519.4 1495.4 1471.4 1448.4 1425.4 1402.4 1380.4 1358.4 1336.4 1315.4 1294.4 1274.4 1254.4 1234.4 1215.4 1196.4 1177.4 1159.4 1140.4 1123.4 1105.4 1088.4 1072.4 1055.4 1039.4 1023.4 1008.4 993.4 977.4 962.4 948.4 934.4 920.4 907.4 893.4 880.4 867.4 854.4 842.4 830.4 818.4 807.4 795.4 784.4 773.4 762.4 752.4 741.4 731.4 721.4 711.4 702.4 692.4 683.4 674.4 665.4 656.4 648.4 639.4 631.4 623.4 615.4 607.4 599.4 592.4 584.4 578.4 571.4 563.4 556.4 550.4 543.4 537.4 531.4 524.4 518.4 512.4 506.4 500.4 495.4 489.4 484.4 479.4 473.4 468.4 463.4 458.4 453.4 449.4 444.4 439.4 435.4 430.4 426.4 422.4 418.4 413.4 409.4 405.4 401.4 397.4 394.4 390.4 386.4 383.4 379.4 375.4 372.4 368.4 365.4 362.4 359.4 355.4 352.4 349.4 346.4 343.4 340.4 337.4 334.4 331.4 329.4 326.4 323.4 321.4 318.4 315.4 312.4 310.4 308.4 305.4 303.4 300.4 298.4 296.4 293.4 291.4 289.4 287.4 285.4 283.4 280.4 278.4 276.4 274.4 272.4 270.4 269.4 266.4 265.4 263.4 261.4 259.4 257.4 255.4 253.4 252.4 250.4 248.4 247.4 245.4 243.4 242.4 240.4 238.4 237.4 236.4 234.4 232.4 231.4 229.4 228.4 227.4 225.4 224.4 222.4 221.4 219.4 218.4 217.4 215.4 214.4 213.4 212.4 211.4 209.4 208.4 207.4 205.4 204.4 203.4 202.4 201.4 199.4 199.4 197.4 196.4 195.4 194.4 193.4 192.4 191.4 190.4 189.4 188.4 187.4 186.4 185.4 184.4 183.4 182.4 181.4 180.4 179.4 178.4 177.4 176.4 175.4 175.4 173.4 172.4 172.4 171.4 170.4 169.4 169.4 167.4 166.4 166.4 165.4 164.4 164.4 163.4 162.4 161.4 161.4 160.4 159.4 158.4 158.4 157.4 156.4 155.4 155.4 154.4 153.4 153.4 152.4 151.4 150.4 150.4 149.4 148.4 147.4 147.4 146.4 145.4 145.4 144.4 144.4 143.4 143.4 142.4 141.4 141.4 140.4 140.4 139.4 138.4 138.4 137.4 137.4 136.4 136.4 135.4 135.4 134.4 133.4 133.4 132.4 132.4 131.4 130.4 130.4 129.4 129.4 128.4 128.4 127.4 127.4 126.4 126.4 125.4 125.4 124.4 124.4 124.4 123.4 122.4 122.4 122.4 121.4 121.4 120.4 120.4 119.4 119.4 118.4 118.4 118.4 117.4 117.4 116.4 116.4 116.4 115.4 115.4 114.4 114.4 113.4 113.4 112.4 112.4 111.4 111.4 111.4 110.4 110.4 110.4 109.4 109.4 109.4 108.4 107.4 107.4 107.4 106.4 106.4 106.4 106.4 105.4 104.4 104.4 104.4 104.4 103.4 103.4 103.4 102.4 102.4 102.4 101.4 101.4 100.4 100.4 100.4 100.4 99.4 99.4 98.4 98.4 98.4 98.4 97.4 97.4 97.4 96.4 96.4 96.4 95.4 95.4 95.4 95.4 94.4 94.4 94.4 93.4 93.4 93.4 92.4 92.4 92.4 92.4 91.4 91.4 90.4 90.4 90.4 90.4 90.4 89.4 89.4 89.4 89.4 88.4 88.4 88.4 87.4 87.4 87.4 87.4 87.4 86.4 86.4 85.4 85.4 85.4 85.4 84.4 84.4 84.4 84.4 83.4 83.4 83.4 83.4 83.4 82.4 82.4 82.4 82.4 81.4 81.4 81.4 81.4 80.4 80.4 80.4 80.4 79.4 79.4 79.4 79.4 78.4 78.4 78.4 78.4 78.4 77.4 77.4 77.4 77.4 77.4 76.4 76.4 76.4 76.4 76.4 76.4 75.4 75.4 74.4 75.4 74.4 74.4 74.4 74.4 73.4 73.4 73.4 73.4 73.4 73.4 72.4 72.4 72.4 72.4 72.4 71.4 71.4 71.4 71.4 71.4 71.4 70.4 70.4 70.4 70.4 70.4 70.4 69.4 69.4 69.4 69.4 69.4 68.4 68.4 68.4 68.4 68.4 68.4 68.4 67.4 67.4 67.4 67.4 66.4 66.4 66.4 66.4 66.4 66.4 66.4 66.4 65.4 65.4 65.4 65.4 64.4 64.4 64.4 64.4 64.4 64.4 63.4 64.4 64.4 63.4 63.4 63.4 63.4 63.4 62.4 62.4 62.4 62.4 62.4 62.4 61.4 61.4 61.4 61.4 61.4 61.4 61.4 60.4 61.4 60.4 60.4 60.4 60.4 60.4 59.4 60.4 59.4 59.4 59.4 59.4 59.4 59.4 58.4 58.4 58.4 58.4 58.4 58.4 58.4 58.4 58.4 57.4 58.4 57.4 57.4 57.4 57.4 57.4 57.4 56.4 56.4 56.4 56.4 56.4 56.4 56.4 56.4 55.4 55.4 55.4 55.4 55.4 55.4 55.4 55.4 55.4 54.4 54.4 54.4 54.4 54.4 54.4 54.4 53.4 53.4 53.4 53.4 53.4 53.4 53.4 53.4 53.4 52.4 52.4 53.4 53.4 52.4 52.4 52.4 52.4 51.4 51.4 52.4 52.4 51.4 51.4 51.4 51.4 51.4 51.4 50.4 50.4 50.4 50.4 50.4 50.4 50.4 50.4 50.4 50.4 50.4 50.4 49.4 50.4 50.4 49.4 49.4 49.4 49.4 49.4 49.4 49.4 48.4 48.4 48.4 48.4 48.4 48.4 48.4 48.4 48.4 47.4 48.4 47.4 47.4 47.4 47.4 47.4 47.4 47.4 46.4 46.4 47.4 47.4 47.4 46.4 46.4 46.4 46.4 46.4 46.4 46.4 46.4 46.4 46.4 46.4 45.4 45.4 45.4 45.4 45.4 45.4 45.4 44.4 45.4 44.4 44.4 45.4 44.4 44.4 44.4 44.4 44.4 44.4 44.4 44.4 44.4 44.4 44.4 43.4 43.4 43.4 43.4 43.4 43.4 43.4 43.4 43.4 43.4 43.4 43.4 42.4 43.4 42.4 42.4 42.4 42.4 42.4 42.4 42.4 42.4 42.4 42.4 42.4 41.4 42.4 41.4 41.4 41.4 41.4 41.4 41.4 41.4 41.4 41.4 41.4 41.4 41.4 40.4 40.4 40.4 40.4 40.4 40.4 40.4 40.4 40.4 40.4 40.4 40.4 39.4 39.4 40.4 39.4 40.4 39.4 39.4 39.4 39.4 39.4 39.4 39.4 39.4 39.4 39.4 38.4 38.4 39.4 38.4 39.4 38.4 38.4 38.4 38.4 38.4 38.4 38.4 38.4 38.4 38.4 38.4 38.4 38.4 37.4 37.4 37.4 37.4 37.4 37.4 37.4 37.4 37.4 37.4 37.4 36.4 37.4 37.4 36.4 37.4 36.4 36.4 36.4 36.4 36.4 36.4 36.4 36.4 36.4 36.4 36.4 36.4 36.4 36.4 36.4 35.4 36.4 35.4 35.4 35.4 35.4 35.4 35.4 35.4 35.4 35.4 35.4 35.4 35.4 35.4 35.4 35.4 34.4 34.4 34.4 34.4 34.4 34.4 34.4 34.4 34.4 34.4 34.4 34.4 34.4 34.4 34.4 34.4 34.4 34.4 34.4 33.4 34.4 34.4 33.4 33.4 33.4 33.4 33.4 33.4 33.4 33.4 33.4 32.4 33.4 32.4 33.4 33.4 33.4 32.4 33.4 33.4 32.4 32.4 33.4 32.4 32.4 32.4 32.4 32.4 32.4 32.4 32.4 32.4 32.4 32.4 32.4 32.4 32.4 31.4 31.4 31.4 31.4 31.4 32.4 31.4 31.4 31.4 31.4 31.4 31.4 31.4 31.4 31.4 31.4 31.4 31.4 31.4 31.4 31.4 31.4 30.4 31.4 30.4 30.4 30.4 30.4 30.4 30.4 30.4 30.4 30.4 30.4 30.4 30.4 30.4 30.4 30.4 29.4 30.4 29.4 30.4 30.4 30.4 29.4 29.4 30.4 30.4 29.4 29.4 29.4 29.4 29.4 29.4 29.4 29.4 29.4 29.4 29.4 29.4 29.4 29.4 28.4 29.4 28.4 28.4 28.4 28.4 28.4 28.4 29.4 28.4 28.4 28.4 28.4 29.4 28.4 29.4 28.4 28.4 28.4 28.4 28.4 28.4 28.4 28.4 28.4 28.4 28.4 27.4 27.4 27.4 28.4 27.4 28.4 27.4 28.4 27.4 27.4 27.4 27.4 27.4 27.4 27.4 27.4 27.4 27.4 27.4 27.4 27.4 27.4 27.4 27.4 27.4 26.4 27.4 27.4 27.4 27.4 27.4 26.4 26.4 26.4 26.4 26.4 26.4 26.4 26.4 26.4 26.4 26.4 26.4 26.4 26.4 26.4 26.4 26.4 26.4 25.4 26.4 25.4 25.4 26.4 25.4 25.4 25.4 25.4 26.4 26.4 26.4 25.4 25.4 25.4 26.4 25.4 25.4 25.4 25.4 25.4 25.4 25.4 25.4 25.4 25.4 25.4 25.4 25.4 25.4 25.4 25.4 25.4 25.4 24.4 24.4 24.4 24.4 25.4 24.4 24.4 24.4 24.4 24.4 24.4 24.4 24.4 24.4 24.4 24.4 24.4 24.4 24.4 24.4 24.4 24.4 24.4 24.4 24.4 24.4 24.4 24.4 24.4 24.4 24.4 23.4 24.4 24.4 23.4 23.4 23.4 23.4 23.4 24.4 23.4 23.4 23.4 23.4 23.4 23.4 23.4 23.4 23.4 23.4 23.4 23.4 23.4 23.4 23.4 23.4 23.4 23.4 23.4 23.4 23.4 23.4 23.4 23.4 22.4 23.4 22.4 22.4 22.4 22.4 22.4 22.4 22.4 22.4 22.4 22.4 22.4 22.4 22.4 22.4 22.4 22.4 22.4 22.4 22.4 22.4 22.4 22.4 22.4 22.4 22.4 22.4 22.4 22.4 22.4 21.4 22.4 22.4 22.4 21.4 22.4 21.4 21.4 21.4 21.4 22.4 21.4 22.4 21.4 21.4 21.4 21.4 21.4 21.4 21.4 21.4 21.4 21.4 21.4 21.4 21.4 21.4 21.4 21.4 20.4 21.4 21.4 21.4 21.4 20.4 20.4 21.4 21.4 20.4 20.4 20.4 20.4 20.4 20.4 20.4 20.4 20.4 20.4 20.4 20.4 20.4 20.4 20.4 20.4 20.4 20.4 20.4 20.4 20.4 20.4 19.4 20.4 20.4 20.4 20.4 19.4 20.4 20.4 20.4 20.4 19.4 20.4 20.4 20.4 20.4 19.4 19.4 19.4 19.4 19.4 19.4 20.4 19.4 19.4 19.4 19.4 19.4 19.4 19.4 19.4 19.4 19.4 19.4 19.4 19.4 19.4 19.4 19.4 19.4 19.4 19.4 19.4 19.4 19.4 19.4 19.4 19.4 18.4 19.4 19.4 19.4 19.4 18.4 19.4 19.4 19.4 18.4 19.4 19.4 19.4 19.4 18.4 18.4 18.4 19.4 18.4 18.4 18.4 18.4 18.4 18.4 18.4 18.4 18.4 18.4 18.4 18.4 18.4 18.4 18.4 18.4 18.4 18.4 18.4 18.4 18.4 18.4 18.4 18.4 18.4 18.4 18.4 18.4 18.4 18.4 17.4 18.4 18.4 18.4 18.4 17.4 17.4 17.4 18.4 17.4 17.4 17.4 17.4 17.4 18.4 17.4 17.4 17.4 17.4 17.4 17.4 17.4 17.4 17.4 17.4 17.4 17.4 17.4 17.4 17.4 17.4 17.4 17.4 17.4 17.4 17.4 17.4 17.4 17.4 17.4 17.4 16.4 17.4 17.4 17.4 17.4 17.4 16.4 17.4 17.4 17.4 17.4 16.4 17.4 16.4 16.4 16.4 16.4 16.4 16.4 16.4 16.4 16.4 16.4 16.4 16.4 16.4 16.4 16.4 16.4 16.4 16.4 16.4 16.4 16.4 16.4 16.4 16.4 16.4 16.4 16.4 16.4 16.4 16.4 16.4 16.4 16.4 16.4 16.4 16.4 16.4 16.4 16.4 16.4 16.4 15.4 16.4 16.4 16.4 16.4 16.4 15.4 16.4 16.4 16.4 16.4 15.4 15.4 15.4 16.4 15.4 15.4 15.4 15.4
0 0 0 0 0 0 0 0 0 0 0 2 8 22 44 79 128 193 278 385 516 672 850 1048 1259 1478 1696 1906 2103 2284 2441 2574 2685 2773 2837 2881 2904 2915 2909 2893 2865 2833 2794 2748 2702 2656 2604 2548 2497 2446 2393 2343 2292 2242 2192 2147 2100 2055 2013 1970 1930 1890 1852 1815 1779 1744 1710 1678 1646 1614 1583 1555 1527 1499 1472 1446 1421 1396 1372 1348 1327 1305 1283 1262 1242 1223 1204 1184 1166 1148 1131 1114 1098 1081 1065 1051 1035 1021 1006 992 978 965 952 939 927 914 903 891 880 869 857 847 837 827 816 807 797 788 779 769 761 752 743 735 727 719 711 704 696 689 681 674 667 660 654 647 641 634 627 622 616 609 603 598 592 587 581 576 570 566 560 555 551 546 541 536 532 527 522 518 513 509 505 500 496 493 488 484 481 477 473 469 466 462 459 455 452 448 445 441 438 435 432 429 426 422 420 417 414 411 409 405 402 400 397 394 392 389 387 384 382 379 376 374 372 369 367 365 362 360 358 355 354 351 349 347 345 343 341 339 337 335 333 331 329 327 325 324 322 320 318 316 315 313 311 310 308 306 305 303 301 300 298 297 295 294 292 290 290 288 286 285 283 282 281 279 278 277 275 274 272 271 270 269 267 266 265 264 263 261 260 259 258 256 256 254 253 252 251 250 248 247 246 245 244 243 242 241 240 239 238 237 236 235 234 233 232 231 230 230 229 228 226 225 225 224 223 222 221 220 219 219 218 217 216 215 214 214 213 212 211 210 209 209 208 207 207 206 205 204 203 203 202 201 201 200 199 199 198 197 197 196 195 194 193 193 192 191 192 190 189 189 188 188 187 186 186 185 184 184 183 183 182 181 181 180 180 179 179 178 177 177 177 176 175 174 174 174 173 173 172 172 171 170 170 170 169 168 168 167 167 166 166 165 165 164 164 163 163 162 162 161 161 161 160 159 159 159 158 157 157 157 156 156 155 155 154 154 154 153 153 153 152 152 151 150 150 150 149 149 149 148 148 147 147 147 146 146 145 145 144 144 144 144 143 143 142 142 141 141 141 141 140 139 139 139 138 138 138 137 137 136 136 136 136 136 134 135 135 134 134 133 133 133 132 132 132 132 131 131 131 130 130 129 129 129 128 128 128 128 127 127 127 126 126 126 125 125 125 124 124 124 124 124 123 123 122 122 122 122 121 121 121 120 121 120 120 120 120 119 118 118 118 118 118 117 117 117 116 116 116 116 115 115 115 115 114 114 114 114 113 114 113 113 113 112 112 112 112 111 111 111 110 110 110 110 109 110 109 109 108 109 108 108 108 108 107 107 107 107 106 106 106 106 105 105 105 105 104 104 104 104 104 104 103 103 103 103 103 103 102 102 102 102 102 101 101 101 101 100 100 100 100 100 99 100 99 99 99 99 98 98 98 97 97 97 97 97 97 97 96 96 96 96 96 96 95 95 95 95 94 95 94 94 94 94 94 93 93 93 93 93 93 93 93 92 92 92 92 91 91 91 91 91 91 90 90 90 90 90 90 89 89 89 89 89 89 89 89 88 88 88 88 88 87 87 87 87 87 87 86 86 86 86 86 86 85 85 85 85 85 85 85 84 84 84 84 84 84 84 83 84 83 83 83 83 83 83 83 82 82 82 82 82 82 81 81 81 81 81 81 81 80 80 81 80 80 80 80 80 79 80 79 79 79 79 79 79 78 78 78 78 78 78 77 78 77 77 77 77 77 77 76 76 76 76 76 76 76 76 75 76 76 75 76 75 75 75 75 75 75 74 74 74 74 74 73 74 73 74 73 73 73 73 73 73 72 73 72 72 72 72 72 72 71 71 71 71 71 71 71 71 71 71 71 70 70 70 70 70 69 70 70 70 70 69 69 69 69 69 69 69 69 69 68 68 68 68 68 68 68 68 68 67 67 67 67 67 67 67 67 66 66 66 66 66 66 66 66 66 66 66 65 66 65 65 65 65 65 65 65 65 64 64 64 64 64 64 64 64 64 64 64 64 64 64 63 63 63 63 63 63 62 63 63 63 62 62 62 62 62 62 62 62 62 62 61 61 61 61 61 61 61 60 61 60 60 60 61 61 60 60 60 60 60 60 60 60 60 59 60 59 60 59 59 59 59 59 59 59 59 59 58 58 58 59 58 58 58 58 58 58 58 57 58 57 57 57 57 57 57 57 57 57 56 57 57 57 56 57 56 56 56 56 56 56 56 56 55 56 56 55 56 56 55 55 55 55 55 55 55 55 54 55 54 54 54 54 54 54 54 54 54 54 54 54 54 53 53 54 53 54 53 53 54 53 53 53 53 52 53 53 52 52 52 52 52 52 52 52 52 52 51 52 51 51 52 51 51 51 51 51 51 51 51 51 51 51 51 51 50 50 50 51 51 50 51 50 50 50 50 50 50 50 50 49 50 50 49 49 49 49 49 49 49 48 49 49 49 49 49 48 49 49 48 49 48 48 48 48 48 48 48 48 48 48 48 48 48 47 47 47 48 47 47 47 47 47 47 47 47 47 47 47 47 47 47 46 46 46 46 46 46 46 46 46 46 46 46 45 46 46 46 46 45 46 46 45 45 45 46 45 45 45 45 45 45 45 45 45 45 44 45 44 44 44 44 45 44 44 44 44 44 44 44 44 43 44 43 43 44 43 43 43 43 43 43 43 44 43 42 43 43 43 43 43 42 43 43 43 43 43 42 42 42 42 42 42 42 42 42 42 41 42 42 41 42 41 41 41 41 41 42 41 41 41 41 41 41 41 41 41 41 41 41 41 41 41 40 40 40 40 41 41 40 40 40 40 40 40 40 40 40 40 40 40 39 40 40 40 39 39 39 40 39 39 39 39 39 39 39 39 39 39 39 39 39 39 39 39 39 39 39 39 38 38 38 39 38 38 38 38 38 38 38 38 38 38 37 38 38 38 38 38 38 37 37 37 38 37 37 37 37 37 37 37 37 37 37 37 37 37 36 37 37 37 36 36 37 36 36 36 36 36 36 36 36 36 36 36 36 36 36 35 35 36 36 35 35 36 36 36 35 36 35 36 35 35 36 35 35 35 35 35 34 35 35 35 35 34 35 35 35 35 35 35 35 34 34 34 34 34 34 34 34 35 34 34 34 34 34 34 34 34 34 34 34 34 33 34 34 34 34 34 34 33 34 33 34 33 33 33 33 33 33 33 33 33 33 33 33 33 33 33 33 33 33 33 32 33 32 32 32 33 33 33 32 32 32 32 32 32 32 32 32 32 32 32 32 32 32 32 32 32 32 31 32 32 31 32 32 32 32 31 32 31 31 32 31 31 31 31 32 31 31 31 31 31 31 31 31 31 31 30 31 31 30 31 30 30 30 30 30 30 30 31 30 31 30 30 30 30 30 30 30 30 30 30 30 30 30 30 30 30 29 30 30 29 29
0 0 0 0 0 0 0 0 0 0 0 0 0 0 0 0 1 1 2 3 4 6 8 10 13 16 20 24 29 34 39 45 51 57 64 71 77 85 91 99 106 113 119 126 132 138 144 150 156 161 166 171 175 179 183 186 189 192 195 198 200 202 204 206 207 208 209 211 211 212 213 213 213 214 214 213 213 213 212 212 211 211 210 209 208 208 207 206 205 204 203 201 200 199 198 197 195 194 193 192 190 189 188 186 185 183 182 181 179 178 176 175 173 172 170 169 168 167 165 163 162 161 160 158 157 156 154 153 152 150 149 148 147 145 144 143 142 140 139 138 137 136 135 134 133 132 130 129 129 127 126 125 124 123 123 121 121 120 118 118 117 116 115 114 113 112 111 110 110 109 108 107 107 105 105 104 103 103 102 101 100 100 99 98 98 96 96 95 95 94 94 93 92 92 91 90 90 89 89 88 87 87 87 86 85 85 84 84 83 82 82 82 81 81 80 80 79 79 78 78 77 77 76 76 75 75 74 74 73 73 73 72 72 71 71 71 70 70 69 69 68 68 68 67 67 67 67 66 65 65 65 65 64 64 64 63 63 62 62 62 62 61 61 61 60 60 60 59 59 59 59 58 58 58 58 57 57 56 56 56 56 55 55 55 55 55 54 54 54 53 53 53 53 53 52 52 52 52 51 51 51 51 50 50 50 50 49 50 49 49 49 48 48 48 48 48 47 47 47 47 47 46 46 46 46 45 46 45 45 45 45 45 45 44 44 44 43 44 43 43 43 43 42 42 42 42 42 42 42 42 41 41 41 41 40 40 40 40 40 40 40 39 39 39 39 38 39 39 38 38 38 38 38 38 38 38 37 37 37 37 37 37 36 36 36 36 36 36 36 35 36 35 35 35 35 35 35 35 35 34 35 34 34 34 34 34 33 33 33 33 33 33 33 33 33 32 32 32 32 32 32 32 32 32 32 32 31 31 31 31 31 31 30 31 30 30 30 30 30 30 30 30 30 29 30 29 29 29 29 29 29 29 29 29 28 29 29 28 28 28 28 28 28 28 28 27 28 28 28 27 27 27 27 27 27 27 26 26 26 26 26 26 26 26 26 26 26 25 26 25 25 26 25 25 25 25 25 25 25 25 25 25 24 24 24 25 24 24 24 24 24 24 24 24 24 24 24 24 23 24 23 23 23 23 24 23 23 23 23 23 23 22 23 23 22 22 22 23 23 22 22 22 22 22 22 22 22 22 21 21 21 21 21 21 22 22 21 21 21 21 21 21 21 21 21 21 20 21 21 20 20 20 20 20 20 20 20 20 20 20 20 19 20 20 20 19 20 20 20 19 19 19 19 19 19 19 19 19 19 19 19 19 18 19 19 19 19 18 19 19 18 18 18 18 18 18 18 18 18 18 18 18 18 18 18 18 18 17 17 18 17 17 17 18 17 17 17 17 17 17 17 17 17 17 17 17 17 17 17 17 17 16 17 16 16 17 17 16 16 16 16 16 16 16 16 16 16 16 16 16 16 16 16 16 16 15 15 15 15 16 15 15 15 15 15 15 15 15 15 15 15 15 15 15 15 15 15 15 15 15 15 15 14 15 15 15 15 15 14 14 14 15 14 14 14 14 14 14 14 14 14 14 14 14 14 14 14 14 14 14 14 14 14 14 14 14 14 14 14 13 13 13 13 13 14 13 13 13 13 13 13 13 13 13 13 13 13 13 13 13 13 13 13 13 13 13 13 12 13 12 12 13 12 12 12 13 12 12 12 12 12 12 13 12 12 12 12 12 12 12 12 12 12 12 12 12 12 12 12 11 12 12 12 12 12 12 12 11 11 11 12 12 11 11 11 11 11 11 11 11 11 11 11 11 11 11 11 11 11 11 11 11 11 11 11 11 11 11 11 11 11 11 11 11 11 10 10 10 11 11 10 10 10 10 10 10 10 10 10 10 10 10 10 10 10 10 10 11 10 10 10 10 10 9 10 10 10 10 10 10 10 10 9 10 10 9 10 10 9 9 9 10 9 10 9 9 10 9 9 10 9 9 9 9 9 9 9 9 9 9 9 9 9 9 9 9 9 9 9 9 9 9 9 9 9 9 9 9 9 9 8 9 8 8 8 9 9 9 9 8 8 8 8 8 8 9 8 8 9 8 8 8 9 8 8 8 8 8 9 8 8 8 8 8 8 8 8 8 8 8 8 8 8 8 8 8 8 8 7 8 8 8 8 8 8 7 8 8 8 8 8 8 8 8 8 8 8 8 8 7 7 7 7 7 7 8 7 8 7 7 7 7 8 7 7 7 7 7 7 7 7 7 7 7 7 7 7 7 7 7 7 7 7 7 7 7 7 7 7 6 7 7 7 7 7 7 7 7 7 7 7 7 7 7 7 7 7 7 7 6 6 7 6 7 6 7 6 7 6 6 7 6 7 6 6 6 6 6 6 6 6 6 6 6 6 6 6 6 6 6 6 6 6 6 6 6 6 6 6 6 6 6 6 6 6 6 6 6 6 6 6 6 6 6 6 6 6 6 6 6 5 6 6 6 6 6 6 6 5 5 6 5 6 6 5 6 5 6 6 6 6 5 5 5 5 5 5 5 5 5 5 5 5 5 5 5 5 5 5 6 5 5 5 5 5 5 5 5 5 5 5 5 5 5 5 5 5 5 5 5 5 5 5 5 4 5 5 5 5 5 5 5 5 5 5 5 5 5 5 5 5 5 5 5 5 4 5 4 4 4 5 4 4 4 4 4 4 4 4 4 4 4 4 4 4 5 4 4 4 4 4 4 4 4 4 4 4 4 4 4 4 4 4 4 4 4 4 4 4 4 4 4 4 4 4 4 4 4 4 4 4 4 4 4 4 4 4 4 4 4 4 4 4 4 4 4 4 4 4 4 4 4 4 4 4 4 4 4 4 4 3 4 4 3 4 3 3 4 4 3 4 3 3 3 3 3 3 3 4 4 4 3 4 3 3 3 3 3 3 3 3 3 3 3 3 3 3 3 3 3 3 3 3 3 3 3 3 3 3 3 3 3 3 3 3 3 3 3 3 3 3 3 3 3 3 3 3 3 3 3 3 3 3 3 3 3 3 3 3 3 3 3 3 3 3 3 3 3 3 2 3 3 3 3 3 3 2 3 3 2 2 3 3 3 3 3 2 3 2 2 3 2 3 3 3 2 2 2 3 2 3 3 2 2 2 2 3 2 2 3 2 3 3 2 2 2 2 3 2 2 2 2 2 2 2 3 2 3 2 2 2 2 3 2 2 3 2 2 2 2 2 2 2 2 2 2 2 2 2 2 2 2 2 2 2 3 2 2 2 2 2 2 2 2 2 2 2 2 2 2 2 2 2 2 2 2 2 2 2 2 2 2 2 2 2 2 2 2 2
0 0 0 0 0 0 0 0 0 0 0 0 0 0 0 2 6 20 53 118 230 397 626 922 1287 1715 2197 2716 3268 3844 4430 5013 5582 6130 6652 7147 7613 8048 8454 8831 9177 9492 9778 10035 10262 10461 10632 10778 10898 10995 11070 11123 11158 11174 11173 11157 11127 11083 11028 10961 10885 10800 10706 10606 10499 10386 10268 10146 10020 9891 9759 9625 9489 9351 9212 9073 8933 8794 8654 8515 8376 8239 8102 7966 7833 7700 7569 7440 7312 7186 7062 6939 6820 6701 6585 6471 6359 6249 6141 6035 5930 5829 5728 5630 5534 5439 5347 5257 5168 5082 4996 4913 4832 4753 4674 4598 4523 4450 4379 4308 4240 4173 4107 4042 3980 3918 3858 3799 3741 3684 3629 3574 3521 3469 3419 3369 3320 3273 3225 3179 3134 3090 3047 3005 2964 2923 2883 2844 2806 2768 2732 2696 2660 2626 2592 2559 2526 2494 2463 2432 2401 2372 2343 2314 2286 2258 2232 2205 2179 2154 2128 2104 2080 2056 2033 2010 1987 1965 1944 1922 1901 1880 1860 1841 1820 1802 1783 1764 1746 1728 1710 1693 1676 1659 1642 1626 1610 1594 1579 1564 1549 1534 1520 1505 1491 1477 1463 1449 1436 1423 1410 1398 1385 1373 1361 1349 1337 1326 1314 1303 1292 1281 1270 1259 1249 1239 1228 1218 1209 1199 1189 1180 1171 1161 1152 1143 1134 1125 1117 1108 1100 1092 1083 1075 1067 1059 1051 1043 1036 1028 1021 1014 1007 999 993 985 979 972 965 959 952 945 939 932 926 920 914 908 902 896 891 885 879 874 868 863 857 852 847 841 836 831 826 821 816 811 806 801 796 792 787 783 778 774 769 765 760 756 752 748 743 739 735 731 727 723 719 715 712 707 704 700 696 693 689 686 682 679 675 672 668 665 661 658 655 651 648 645 641 639 635 633 629 626 623 620 617 614 611 608 606 603 600 597 595 592 589 586 584 581 578 576 573 571 568 565 563 561 558 555 553 551 548 546 544 541 539 537 534 532 530 528 525 523 521 519 517 515 513 511 509 506 504 502 500 498 496 494 492 491 489 487 485 483 481 479 478 476 474 472 470 468 467 465 463 461 460 458 456 454 453 451 449 448 446 445 443 442 440 439 437 435 434 432 430 429 427 426 424 423 422 420 419 417 416 414 413 412 410 409 408 406 405 403 402 401 399 398 397 395 394 393 391 390 389 387 386 385 384 383 381 380 379 378 377 376 374 373 372 371 369 369 367 366 365 364 363 362 360 360 358 358 356 355 354 353 352 351 350 349 348 347 346 345 344 343 342 341 340 339 338 337 336 335 334 333 332 331 331 329 328 328 326 325 325 324 323 322 321 321 319 318 318 316 316 315 314 313 312 311 310 310 309 308 307 306 306 305 304 303 303 302 301 300 299 298 298 297 296 296 295 294 293 292 292 291 290 290 289 288 287 286 286 285 285 284 283 282 281 281 280 279 279 278 277 277 276 276 275 274 273 273 272 271 270 270 269 269 268 267 267 266 266 265 265 264 263 262 262 261 261 260 259 259 258 258 257 256 256 256 255 254 253 253 252 252 251 250 250 249 249 248 248 247 246 246 245 245 244 244 243 243 242 242 241 240 240 239 239 238 238 238 237 237 236 236 235 234 234 234 233 232 232 232 231 231 230 229 229 229 228 227 227 227 226 226 225 225 224 224 223 223 222 222 222 221 220 220 219 219 219 218 218 217 217 217 216 216 215 215 214 214 214 213 213 212 212 211 211 210 210 210 209 209 209 208 207 207 207 207 206 206 205 205 204 204 204 203 203 202 202 201 201 201 201 200 200 199 199 199 198 198 197 197 197 196 196 196 195 195 195 194 194 194 193 193 193 192 192 192 191 191 190 190 189 189 189 188 188 188 187 187 186 187 186 186 186 185 185 185 184 184 183 183 183 183 182 182 182 181 181 181 180 180 180 179 179 178 178 178 178 177 177 177 176 176 176 176 175 175 174 174 174 174 173 173 173 172 172 171 171 171 171 170 171 170 170 169 169 169 168 168 168 168 168 167 167 167 166 166 166 165 165 165 165 165 164 164 164 163 163 163 163 162 162 162 161 161 161 160 160 160 160 160 160 159 159 159 158 158 158 157 157 157 157 157 156 157 156 156 155 155 155 155 155 154 154 154 154 153 153 153 152 152 152 152 152 151 151 151 150 150 150 150 149 149 149 149 148 148 148 148 148 147 147 147 147 147 146 146 146 146 145 145 145 145 144 145 144 144 144 144 144 143 143 143 143 142 142 142 142 142 141 141 141 140 140 140 140 140 139 139 139 139 139 139 138 138 138 137 137 137 137 137 137 137 136 136 136 136 135 135 135 135 135 134 135 134 134 134 134 133 133 133 133 133 132 133 132 132 132 131 131 131 131 131 131 131 131 130 130 130 130 129 129 129 129 128 129 128 128 128 128 128 127 127 127 127 127 126 126 126 126 126 126 126 125 125 125 125 125 125 124 124 124 124 123 124 123 123 123 123 123 123 122 122 122 122 122 122 121 121 121 121 121 120 120 120 120 120 120 120 119 119 119 119 119 119 118 118 118 118 118 118 117 117 117 117 117 117 116 116 116 116 116 116 116 116 115 115 115 115 114 115 114 114 114 114 114 114 113 114 113 113 113 113 113 113 112 112 113 112 112 112 112 112 111 112 111 111 111 111 111 110 110 110 110 110 110 110 109 109 109 109 109 109 108 108 109 108 108 108 108 108 107 108 107 107 107 107 107 106 106 106 106 106 106 106 106 106 105 106 105 105 105 105 105 104 105 104 104 104 104 104 104 104 103 103 103 103 103 103 103 103 102 102 103 102 102 102 102 101 102 101 101 101 101 101 101 100 100 100 100 100 100 100 100 100 99 99 99 99 99 99 99 99 98 98 98 98 98 98 98 98 98 98 97 98 97 97 97 97 97 97 96 96 96 96 96 96 96 96 96 95 95 95 95 95 95 95 95 95 94 95 94 94 94 94 94 94 93 93 94 93 93 93 93 93 93 93 93 92 92 92 92 92 92 92 92 92 92 92 91 91 91 91 91 91 91 91 90 90 90 90 90 90 90 90 90 90 89 90 89 89 89 89 89 89 89 89 88 88 88 88 88 88 88 88 88 88 88 88 88 88 87 87 87 87 86 87 87 86 86 86 86 86 86 86 86 86 85 86 86 85 86 85 85 85 85 85 85 84 85 85 85 84 84 84 84 84 84 84 84 84 84 84 84 83 83 83 83 83 83 83 83 82 82 82 83 82 82 82 82 82 82 82 82 82 82 82 81 81 81 81 81 81 81 81 81 81 80 81 80 80 80 80 80 80 80 79 80 79 79 79 79 79 79 79 79 79 79 79 78 79 79 78 78 78 78 78 78 78 78 78 77 78 77 78 78 77 78 77 77 77 77 77 77 77 77 77 76 77 76 76 76 76 76 76 76 76 75 76 76 75 75 75 75 75 75 75 75 75 75 75 75 75 74 74 74 74 74 74 74 74 74 74 74 74 74 74 74 73 73 73 73 73 73 73 73 73 73 73 73 73 72 72 72 72 72
o i l s 1
-13.833 -12.833 -12.833 -12.833 -12.833 65.167 425.17 911.17 1369.2 1760.2 2086.2 2354.2 2568.2 2745.2 2889.2 2964.2 2844.2 2470.2 1927.2 1390.2 978.17 702.17 522.17 404.17 323.17 268.17 225.17 191.17 165.17 146.17 130.17 115.17 102.17 91.167 83.167 75.167 69.167 64.167 58.167 54.167 50.167 47.167 44.167 41.167 39.167 36.167 34.167 31.167 29.167 28.167 27.167 26.167 24.167 22.167 22.167 20.167 19.167 18.167 17.167 17.167 15.167 15.167 14.167 13.167 12.167 11.167 11.167 10.167 10.167 9.1667 9.1667 9.1667 8.1667 8.1667 6.1667 6.1667 6.1667 6.1667 5.1667 5.1667 4.1667 5.1667 5.1667 4.1667 3.1667 3.1667 4.1667 3.1667 3.1667 2.1667 2.1667 2.1667 2.1667 1.1667 1.1667 1.1667 1.1667 0.16667 0.16667 1.1667 0.16667 0.16667 0.16667 -0.83333 -0.83333 -0.83333 -0.83333 -1.8333 -1.8333 -0.83333 -1.8333 -1.8333 -1.8333 -1.8333 -1.8333 -1.8333 -2.8333 -2.8333 -1.8333 -2.8333 -2.8333 -2.8333 -2.8333 -3.8333 -3.8333 -3.8333 -3.8333 -2.8333 -3.8333 -3.8333 -3.8333 -3.8333 -3.8333 -3.8333 -3.8333 -3.8333 -4.8333 -3.8333 -4.8333 -3.8333 -4.8333 -4.8333 -4.8333 -4.8333 -4.8333 -4.8333 -4.8333 -5.8333 -4.8333 -5.8333 -4.8333 -5.8333 -5.8333 -5.8333 -5.8333 -5.8333 -4.8333 -5.8333 -5.8333 -5.8333 -6.8333 -5.8333 -6.8333 -5.8333 -5.8333 -5.8333 -6.8333 -5.8333 -5.8333 -6.8333 -5.8333 -6.8333 -5.8333 -6.8333 -6.8333 -6.8333 -6.8333 -6.8333 -6.8333 -7.8333 -7.8333 -6.8333 -7.8333 -7.8333 -6.8333 -6.8333 -7.8333 -7.8333 -7.8333 -6.8333 -6.8333 -7.8333 -7.8333 -7.8333 -7.8333 -7.8333 -7.8333 -7.8333 -7.8333 -7.8333 -7.8333 -7.8333 -7.8333 -7.8333 -7.8333 -7.8333 -7.8333 -7.8333 -6.8333 -7.8333 -7.8333 -8.8333 -8.8333 -7.8333 -7.8333 -7.8333 -7.8333 -7.8333 -7.8333 -7.8333 -7.8333 -7.8333 -8.8333 -7.8333 -7.8333 -8.8333 -7.8333 -8.8333 -8.8333 -7.8333 -8.8333 -8.8333 -8.8333 -8.8333 -8.8333 -8.8333 -8.8333 -8.8333 -8.8333 -8.8333 -8.8333 -8.8333 -8.8333 -8.8333 -8.8333 -8.8333 -8.8333 -8.8333 -8.8333 -8.8333 -8.8333 -8.8333 -8.8333 -8.8333 -8.8333 -9.8333 -8.8333 -9.8333 -8.8333 -8.8333 -9.8333 -8.8333 -9.8333 -8.8333 -8.8333 -8.8333 -9.8333 -8.8333 -8.8333 -9.8333 -9.8333 -8.8333 -8.8333 -8.8333 -8.8333 -9.8333 -8.8333 -9.8333 -8.8333 -8.8333 -9.8333 -8.8333 -9.8333 -8.8333 -9.8333 -9.8333 -8.8333 -9.8333 -8.8333 -9.8333 -9.8333 -8.8333 -9.8333 -8.8333 -9.8333 -9.8333 -9.8333 -9.8333 -9.8333 -9.8333 -9.8333 -9.8333 -9.8333 -9.8333 -9.8333 -9.8333 -9.8333 -9.8333 -9.8333 -9.8333 -9.8333 -9.8333 -9.8333 -10.833 -9.8333 -9.8333 -9.8333 -9.8333 -9.8333 -9.8333 -10.833 -8.8333 -10.833 -9.8333 -9.8333 -10.833 -9.8333 -9.8333 -9.8333 -9.8333 -10.833 -9.8333 -10.833 -9.8333 -9.8333 -9.8333 -10.833 -10.833 -9.8333 -10.833 -9.8333 -10.833 -9.8333 -10.833 -9.8333 -10.833 -9.8333 -10.833 -9.8333 -10.833 -9.8333 -10.833 -10.833 -10.833 -10.833 -9.8333 -9.8333 -9.8333 -10.833 -10.833 -10.833 -10.833 -10.833 -10.833 -10.833 -10.833 -10.833 -10.833 -10.833 -10.833 -10.833 -9.8333 -9.8333 -10.833 -10.833 -10.833 -10.833 -10.833 -9.8333 -10.833 -10.833 -10.833 -10.833 -10.833 -10.833 -10.833 -10.833 -10.833 -10.833 -10.833 -10.833 -10.833 -10.833 -10.833 -9.8333 -9.8333 -10.833 -10.833 -10.833 -10.833 -10.833 -10.833 -10.833 -10.833 -10.833 -10.833 -10.833 -10.833 -10.833 -10.833 -10.833 -10.833 -10.833 -10.833 -10.833 -9.8333 -10.833 -10.833 -10.833 -10.833 -10.833 -10.833 -10.833 -10.833 -10.833 -10.833 -10.833 -9.8333 -9.8333 -10.833 -10.833 -10.833 -10.833 -10.833 -10.833 -10.833 -9.8333 -10.833 -10.833 -10.833 -10.833 -10.833 -10.833 -10.833 -10.833 -11.833 -10.833 -11.833 -10.833 -10.833 -10.833 -10.833 -11.833 -10.833 -10.833 -10.833 -11.833 -10.833 -10.833 -10.833 -10.833 -10.833 -10.833 -10.833 -10.833 -10.833 -10.833 -10.833 -10.833 -10.833 -10.833 -11.833 -10.833 -11.833 -10.833 -10.833 -10.833 -11.833 -10.833 -10.833 -10.833 -11.833 -10.833 -11.833 -10.833 -10.833 -10.833 -10.833 -10.833 -10.833 -11.833 -10.833 -10.833 -10.833 -10.833 -10.833 -11.833 -10.833 -10.833 -10.833 -10.833 -10.833 -11.833 -10.833 -11.833 -10.833 -10.833 -11.833 -10.833 -11.833 -10.833 -10.833 -10.833 -11.833 -10.833 -11.833 -10.833 -10.833 -11.833 -11.833 -11.833 -10.833 -10.833 -10.833 -10.833 -10.833 -11.833 -11.833 -10.833 -11.833 -10.833 -10.833 -10.833 -11.833 -10.833 -10.833 -11.833 -10.833 -10.833 -11.833 -10.833 -10.833 -11.833 -11.833 -10.833 -10.833 -10.833 -10.833 -11.833 -10.833 -11.833 -11.833 -11.833 -10.833 -11.833 -11.833 -11.833 -11.833 -11.833 -11.833 -11.833 -11.833 -11.833 -11.833 -11.833 -11.833 -11.833 -10.833 -10.833 -11.833 -11.833 -10.833 -10.833 -10.833 -11.833 -10.833 -10.833 -10.833 -11.833 -11.833 -11.833 -11.833 -11.833 -11.833 -11.833 -11.833 -11.833 -11.833 -10.833 -10.833 -11.833 -11.833 -11.833 -11.833 -11.833 -10.833 -11.833 -11.833 -11.833 -11.833 -10.833 -10.833 -11.833 -11.833 -11.833 -11.833 -11.833 -11.833 -11.833 -11.833 -11.833 -11.833 -11.833 -11.833 -11.833 -11.833 -11.833 -11.833 -11.833 -11.833 -11.833 -11.833 -11.833 -11.833 -11.833 -11.833 -11.833 -11.833 -11.833 -11.833 -10.833 -10.833 -10.833 -10.833 -10.833 -11.833 -11.833 -11.833 -10.833 -11.833 -11.833 -11.833 -11.833 -11.833 -11.833 -11.833 -11.833 -11.833 -11.833 -11.833 -11.833 -11.833 -11.833 -11.833 -11.833 -10.833 -11.833 -11.833 -11.833 -11.833 -11.833 -11.833 -11.833 -11.833 -11.833 -11.833 -11.833 -11.833 -11.833 -10.833 -11.833 -11.833 -11.833 -11.833 -12.833 -11.833 -11.833 -11.833 -11.833 -11.833 -10.833 -11.833 -11.833 -11.833 -10.833 -11.833 -11.833 -11.833 -11.833 -11.833 -11.833 -11.833 -11.833 -11.833 -11.833 -11.833 -11.833 -10.833 -11.833 -11.833 -11.833 -11.833 -10.833 -11.833 -11.833 -11.833 -11.833 -11.833 -11.833 -11.833 -11.833 -11.833 -12.833 -11.833 -11.833 -11.833 -11.833 -11.833 -11.833 -11.833 -11.833 -11.833 -11.833 -11.833 -11.833 -11.833 -11.833 -11.833 -11.833 -11.833 -11.833 -11.833 -12.833 -11.833 -11.833 -11.833 -11.833 -11.833 -11.833 -11.833 -11.833 -11.833 -12.833 -11.833 -11.833 -11.833 -11.833 -12.833 -11.833 -11.833 -11.833 -11.833 -11.833 -11.833 -11.833 -11.833 -12.833 -11.833 -11.833 -11.833 -11.833 -12.833 -11.833 -11.833 -11.833 -12.833 -11.833 -11.833 -11.833 -11.833 -11.833 -12.833 -11.833 -12.833 -11.833 -11.833 -11.833 -12.833 -11.833 -11.833 -11.833 -11.833 -11.833 -11.833 -11.833 -11.833 -11.833 -11.833 -12.833 -11.833 -10.833 -11.833 -11.833 -11.833 -11.833 -11.833 -11.833 -11.833 -11.833 -11.833 -12.833 -11.833 -11.833 -11.833 -11.833 -11.833 -11.833 -11.833 -11.833 -11.833 -11.833 -11.833 -11.833 -11.833 -11.833 -11.833 -12.833 -11.833 -11.833 -11.833 -11.833 -11.833 -11.833 -11.833 -11.833 -11.833 -11.833 -11.833 -11.833 -11.833 -11.833 -11.833 -11.833 -11.833 -11.833 -12.833 -11.833 -11.833 -11.833 -12.833 -11.833 -11.833 -11.833 -11.833 -11.833 -11.833 -11.833 -11.833 -11.833 -12.833 -11.833 -11.833 -12.833 -11.833 -11.833 -12.833 -11.833 -12.833 -11.833 -11.833 -11.833 -12.833 -11.833 -11.833 -12.833 -11.833 -11.833 -11.833 -11.833 -11.833 -12.833 -11.833 -11.833 -11.833 -11.833 -12.833 -11.833 -11.833 -11.833 -11.833 -12.833 -11.833 -11.833 -11.833 -12.833 -11.833 -11.833 -11.833 -11.833 -11.833 -12.833 -11.833 -11.833 -11.833 -11.833 -11.833 -11.833 -11.833 -12.833 -11.833 -11.833 -11.833 -12.833 -11.833 -12.833 -11.833 -11.833 -11.833 -11.833 -11.833 -12.833 -11.833 -11.833 -11.833 -12.833 -11.833 -11.833 -12.833 -11.833 -12.833 -11.833 -11.833 -11.833 -11.833 -11.833 -11.833 -11.833 -12.833 -11.833 -11.833 -12.833 -12.833 -11.833 -11.833 -11.833 -11.833 -11.833 -11.833 -12.833 -11.833 -11.833 -11.833 -11.833 -11.833 -11.833 -11.833 -11.833 -12.833 -11.833 -12.833 -11.833 -11.833 -12.833 -11.833 -11.833 -11.833 -11.833 -11.833 -11.833 -11.833 -11.833 -11.833 -12.833 -12.833 -11.833 -12.833 -12.833 -11.833 -11.833 -12.833 -11.833 -11.833 -11.833 -11.833 -12.833 -11.833 -11.833 -11.833 -11.833 -12.833 -11.833 -11.833 -11.833 -11.833 -11.833 -11.833 -12.833 -12.833 -11.833 -11.833 -12.833 -12.833 -12.833 -11.833 -11.833 -12.833 -12.833 -12.833 -12.833 -11.833 -11.833 -11.833 -11.833 -11.833 -12.833 -12.833 -12.833 -12.833 -12.833 -11.833 -11.833 -11.833 -12.833 -12.833 -11.833 -11.833 -12.833 -11.833 -11.833 -11.833 -11.833 -12.833 -11.833 -11.833 -11.833 -11.833 -11.833 -12.833 -11.833 -11.833 -12.833 -11.833 -11.833 -11.833 -12.833 -11.833 -11.833 -12.833 -12.833 -12.833 -11.833 -11.833 -11.833 -11.833 -12.833 -11.833 -11.833 -11.833 -11.833 -12.833 -11.833 -11.833 -12.833 -11.833 -11.833 -11.833 -11.833 -11.833 -12.833 -12.833 -11.833 -11.833 -11.833 -11.833 -11.833 -12.833 -12.833 -12.833 -11.833 -11.833 -12.833 -12.833 -12.833 -12.833 -12.833 -12.833 -12.833 -12.833 -12.833 -12.833 -11.833 -11.833 -11.833 -11.833 -11.833 -12.833 -12.833 -12.833 -11.833 -11.833 -12.833 -12.833 -12.833 -12.833 -12.833 -12.833 -12.833 -12.833 -12.833 -12.833 -12.833 -12.833 -12.833 -12.833 -12.833 -11.833 -12.833 -12.833 -12.833 -11.833 -12.833 -12.833 -12.833 -12.833 -12.833 -11.833 -11.833 -12.833 -12.833 -12.833 -11.833 -11.833 -11.833 -11.833 -12.833 -11.833 -11.833 -12.833 -12.833 -12.833 -11.833 -11.833 -12.833 -12.833 -12.833 -11.833 -11.833 -11.833 -11.833 -11.833 -12.833 -11.833 -12.833 -12.833 -12.833 -11.833 -11.833 -11.833 -11.833 -11.833 -11.833 -11.833 -11.833 -11.833 -12.833 -12.833 -11.833 -11.833 -11.833 -11.833 -11.833 -11.833 -11.833 -12.833 -12.833 -11.833 -12.833 -11.833 -11.833 -12.833 -12.833 -11.833 -11.833 -11.833 -11.833 -11.833 -12.833 -12.833 -11.833 -11.833 -11.833 -12.833 -11.833 -11.833 -11.833 -11.833 -12.833 -12.833 -12.833 -12.833 -12.833 -12.833 -12.833 -12.833 -12.833 -12.833 -12.833 -12.833 -12.833 -11.833 -12.833 -12.833 -12.833 -12.833 -12.833 -11.833 -12.833 -12.833 -12.833 -11.833 -12.833 -12.833 -12.833 -12.833 -11.833 -11.833 -12.833 -11.833 -11.833 -11.833 -11.833 -12.833 -11.833 -11.833 -12.833 -12.833 -12.833 -12.833 -12.833 -11.833 -12.833 -11.833 -11.833 -11.833 -11.833 -12.833 -11.833 -11.833 -12.833 -12.833 -12.833 -11.833 -11.833 -12.833 -12.833 -12.833 -11.833 -12.833 -12.833 -12.833 -12.833 -12.833 -12.833 -12.833 -12.833 -11.833 -11.833 -11.833 -11.833 -11.833 -12.833 -12.833 -11.833 -12.833 -12.833 -12.833 -12.833 -12.833 -12.833 -12.833 -12.833 -11.833 -12.833 -12.833 -11.833 -11.833 -12.833 -11.833 -11.833 -11.833 -12.833 -12.833 -11.833 -12.833 -12.833 -12.833 -11.833 -12.833 -12.833 -11.833 -12.833 -12.833 -12.833 -12.833 -11.833 -11.833 -11.833 -12.833 -12.833 -11.833 -12.833 -12.833 -12.833 -12.833 -12.833 -12.833 -11.833 -12.833 -11.833 -11.833 -12.833 -12.833 -12.833 -12.833 -11.833 -12.833 -12.833 -12.833 -12.833 -12.833 -11.833 -11.833 -12.833 -11.833 -11.833 -12.833 -12.833 -12.833 -12.833 -11.833 -12.833 -12.833 -11.833 -12.833 -11.833 -12.833 -12.833 -11.833 -11.833 -12.833 -12.833 -12.833 -12.833 -11.833 -12.833 -11.833 -11.833 -12.833 -11.833 -12.833 -12.833 -12.833 -11.833 -12.833 -12.833 -12.833 -12.833 -12.833 -12.833 -12.833 -12.833 -12.833 -11.833 -11.833 -11.833 -11.833 -12.833 -12.833 -12.833 -12.833 -12.833 -12.833 -11.833 -12.833 -11.833 -12.833 -12.833 -12.833 -12.833 -12.833 -11.833 -12.833 -12.833 -11.833 -11.833 -11.833 -12.833 -12.833 -11.833 -12.833 -12.833 -12.833 -11.833 -12.833 -11.833 -11.833 -11.833 -12.833 -11.833 -12.833 -12.833 -11.833 -11.833 -12.833 -12.833 -12.833 -11.833 -12.833 -11.833 -12.833 -12.833 -12.833 -11.833 -11.833 -11.833 -12.833 -12.833 -11.833 -12.833 -12.833 -12.833 -11.833 -12.833 -12.833 -12.833 -11.833 -12.833 -12.833 -12.833 -12.833 -12.833 -11.833 -11.833 -11.833 -12.833 -12.833 -12.833 -11.833 -12.833 -11.833 -11.833 -12.833 -12.833 -12.833 -12.833 -12.833 -11.833 -12.833 -12.833 -12.833 -12.833 -12.833 -12.833 -11.833 -12.833 -12.833 -12.833 -12.833 -11.833 -12.833 -11.833 -11.833 -11.833 -11.833 -11.833 -11.833 -11.833 -12.833 -12.833 -12.833 -12.833 -12.833 -11.833 -12.833 -11.833 -12.833 -12.833 -11.833 -12.833 -12.833 -12.833 -12.833 -11.833 -11.833 -12.833 -12.833 -12.833 -11.833 -11.833 -11.833 -11.833 -11.833 -11.833 -11.833 -11.833 -11.833 -11.833 -11.833 -12.833
-1.8 -1.8 -1.8 -1.8 7.2 421.2 1550.2 2720.2 3608.2 4137.2 4341.2 4269.2 3974.2 -18011 -18011 -18011 -34363 -61286 -61868 -62804 -63562 -64077 -64416 -64645 -64807 -64916 -65008 -65079 -65132 -65171 -65207 -65240 -65268 -65291 -65311 -65327 -65342 -65355 -65365 -65376 -65384 -65392 -65399 -65406 -65411 -65417 -65423 -65427 -65431 -65436 -65439 -65443 -65446 -65448 -65451 -65454 -65457 -65459 -65462 -65463 -65466 -65468 -65469 -65472 -65473 -65475 -65476 -65478 -65479 -65480 -65482 -65483 -65484 -65485 -65486 -65487 -65488 -65489 -65489 -65491 -65491 -65492 -65493 -65494 -65495 -65496 -65496 -65497 -65498 -65499 -65499 -65499 -65500 -65500 -65500 -65501 -65502 -65503 -65503 -65503 -65504 -65505 -65505 -65506 -65505 -65506 -65507 -65507 -65507 -65507 -65508 -65508 -65508 -65509 -65509 -65510 -65510 -65510 -65511 -65511 -65511 -65511 -65512 -65512 -65512 -65512 -65513 -65513 -65514 -65514 -65513 -65514 -65514 -65514 -65515 -65515 -65515 -65515 -65516 -65515 -65516 -65516 -65516 -65517 -65517 -65517 -65517 -65517 -65518 -65518 -65518 -65517 -65518 -65518 -65518 -65518 -65519 -65518 -65519 -65519 -65520 -65519 -65519 -65520 -65519 -65520 -65520 -65520 -65520 -65521 -65520 -65520 -65521 -65521 -65521 -65521 -65521 -65521 -65522 -65521 -65521 -65522 -65522 -65522 -65522 -65522 -65522 -65522 -65522 -65522 -65522 -65523 -65523 -65523 -65523 -65523 -65523 -65523 -65523 -65523 -65524 -65523 -65524 -65523 -65524 -65524 -65524 -65524 -65524 -65524 -65524 -65524 -65524 -65525 -65525 -65525 -65525 -65525 -65525 -65525 -65525 -65525 -65525 -65525 -65526 -65525 -65526 -65526 -65526 -65526 -65526 -65526 -65526 -65526 -65526 -65526 -65526 -65526 -65527 -65526 -65527 -65526 -65527 -65526 -65526 -65526 -65527 -65527 -65527 -65527 -65527 -65527 -65528 -65527 -65527 -65527 -65527 -65527 -65528 -65528 -65528 -65528 -65528 -65528 -65528 -65528 -65527 -65528 -65528 -65528 -65528 -65528 -65528 -65528 -65528 -65529 -65528 -65528 -65528 -65528 -65528 -65528 -65528 -65528 -65529 -65529 -65529 -65529 -65529 -65528 -65529 -65529 -65529 -65529 -65529 -65529 -65529 -65529 -65529 -65529 -65529 -65530 -65529 -65529 -65529 -65529 -65529 -65529 -65529 -65530 -65530 -65529 -65530 -65529 -65530 -65530 -65530 -65530 -65530 -65529 -65530 -65530 -65529 -65529 -65530 -65530 -65530 -65530 -65530 -65530 -65530 -65530 -65530 -65531 -65530 -65530 -65530 -65530 -65530 -65531 -65530 -65530 -65530 -65531 -65530 -65531 -65530 -65531 -65531 -65530 -65530 -65531 -65531 -65531 -65531 -65530 -65530 -65530 -65531 -65531 -65531 -65531 -65531 -65531 -65531 -65531 -65531 -65531 -65531 -65531 -65531 -65532 -65531 -65531 -65531 -65532 -65531 -65532 -65532 -65531 -65532 -65531 -65531 -65531 -65532 -65531 -65531 -65532 -65532 -65532 -65532 -65531 -65531 -65531 -65531 -65531 -65531 -65531 -65532 -65532 -65532 -65532 -65532 -65532 -65532 -65532 -65532 -65532 -65532 -65532 -65532 -65532 -65532 -65532 -65532 -65532 -65532 -65532 -65532 -65532 -65532 -65532 -65533 -65532 -65532 -65532 -65533 -65532 -65532 -65532 -65533 -65533 -65532 -65532 -65532 -65532 -65532 -65532 -65532 -65532 -65532 -65532 -65532 -65532 -65533 -65533 -65533 -65533 -65533 -65533 -65533 -65533 -65533 -65532 -65533 -65533 -65532 -65533 -65533 -65533 -65533 -65532 -65533 -65533 -65533 -65533 -65533 -65533 -65533 -65533 -65533 -65533 -65534 -65533 -65533 -65533 -65533 -65533 -65533 -65533 -65534 -65533 -65533 -65533 -65533 -65533 -65534 -65533 -65533 -65533 -65533 -65533 -65533 -65533 -65534 -65534 -65534 -65534 -65534 -65533 -65533 -65533 -65534 -65534 -65533 -65533 -65533 -65534 -65534 -65533 -65534 -65534 -65533 -65534 -65534 -65533 -65534 -65534 -65533 -65534 -65533 -65534 -65533 -65534 -65534 -65534 -65534 -65534 -65534 -65533 -65534 -65534 -65534 -65534 -65534 -65534 -65534 -65534 -65534 -65534 -65534 -65533 -65534 -65534 -65534 -65534 -65534 -65534 -65534 -65534 -65534 -65535 -65534 -65534 -65534 -65534 -65534 -65534 -65534 -65534 -65534 -65534 -65534 -65534 -65534 -65535 -65535 -65535 -65535 -65534 -65534 -65534 -65534 -65535 -65535 -65534 -65534 -65534 -65535 -65535 -65534 -65534 -65535 -65535 -65534 -65535 -65535 -65534 -65534 -65535 -65534 -65535 -65534 -65534 -65535 -65534 -65535 -65534 -65535 -65534 -65535 -65534 -65535 -65534 -65535 -65535 -65535 -65535 -65535 -65535 -65535 -65535 -65535 -65534 -65535 -65535 -65535 -65534 -65535 -65535 -65535 -65534 -65535 -65535 -65535 -65535 -65535 -65535 -65535 -65535 -65535 -65535 -65535 -65535 -65535 -65535 -65535 -65535 -65535 -65535 -65535 -65535 -65535 -65535 -65535 -65535 -65535 -65535 -65536 -65536 -65536 -65535 -65535 -65535 -65535 -65535 -65535 -65536 -65536 -65535 -65535 -65535 -65535 -65535 -65535 -65536 -65535 -65535 -65535 -65535 -65535 -65535 -65535 -65535 -65535 -65536 -65535 -65535 -65536 -65535 -65535 -65536 -65535 -65535 -65535 -65536 -65535 -65536 -65535 -65535 -65535 -65535 -65535 -65536 -65535 -65535 -65535 -65535 -65536 -65535 -65535 -65535 -65535 -65536 -65535 -65536 -65535 -65536 -65535 -65536 -65535 -65535 -65536 -65535 -65536 -65535 -65535 -65536 -65535 -65536 -65535 -65535 -65536 -65535 -65536 -65536 -65535 -65535 -65536 -65535 -65535 -65536 -65536 -65536 -65535 -65536 -65536 -65536 -65535 -65536 -65536 -65536 -65536 -65536 -65535 -65536 -65536 -65536 -65536 -65535 -65535 -65535 -65535 -65536 -65536 -65536 -65536 -65536 -65536 -65536 -65535 -65535 -65535 -65535 -65536 -65536 -65536 -65536 -65536 -65536 -65536 -65536 -65535 -65535 -65535 -65535 -65535 -65536 -65536 -65536 -65536 -65536 -65536 -65536 -65536 -65536 -65536 -65536 -65536 -65536 -65536 -65536 -65536 -65536 -65536 -65536 -65536 -65536 -65536 -65536 -65536 -65536 -65536 -65536 -65536 -65536 -65536 -65536 -65536 -65536 -65537 -65536 -65536 -65536 -65536 -65536 -65536 -65536 -65536 -65536 -65536 -65536 -65536 -65536 -65536 -65536 -65536 -65536 -65536 -65536 -65536 -65536 -65536 -65536 -65536 -65536 -65537 -65536 -65536 -65536 -65537 -65536 -65536 -65536 -65537 -65536 -65537 -65536 -65536 -65536 -65536 -65536 -65536 -65537 -65536 -65537 -65536 -65536 -65536 -65536 -65537 -65536 -65536 -65537 -65536 -65536 -65537 -65536 -65536 -65537 -65536 -65536 -65537 -65537 -65536 -65537 -65537 -65536 -65536 -65537 -65536 -65536 -65537 -65537 -65536 -65536 -65537 -65537 -65537 -65536 -65536 -65537 -65536 -65537 -65536 -65536 -65537 -65537 -65537 -65536 -65536 -65537 -65537 -65537 -65537 -65536 -65536 -65536 -65536 -65537 -65537 -65537 -65537 -65537 -65537 -65536 -65536 -65536 -65536 -65536 -65536 -65537 -65537 -65536 -65536 -65537 -65537 -65537 -65536 -65536 -65536 -65537 -65537 -65537 -65537 -65536 -65537 -65536 -65537 -65537 -65537 -65537 -65537 -65537 -65537 -65537 -65537 -65537 -65537 -65536 -65536 -65537 -65537 -65537 -65537 -65537 -65537 -65536 -65536 -65537 -65537 -65537 -65537 -65536 -65537 -65537 -65537 -65537 -65536 -65537 -65537 -65537 -65537 -65537 -65537 -65537 -65536 -65537 -65537 -65537 -65537 -65537 -65537 -65537 -65537 -65537 -65537 -65537 -65537 -65537 -65537 -65537 -65537 -65537 -65537 -65537 -65537 -65537 -65537 -65536 -65537 -65537 -65537 -65537 -65537 -65537 -65537 -65537 -65537 -65537 -65537 -65537 -65537 -65537 -65537 -65537 -65537 -65537 -65537 -65537 -65537 -65537 -65537 -65538 -65537 -65537 -65537 -65537 -65537 -65537 -65537 -65537 -65537 -65537 -65537 -65538 -65537 -65537 -65537 -65537 -65538 -65537 -65537 -65537 -65537 -65538 -65537 -65537 -65537 -65537 -65538 -65537 -65538 -65537 -65537 -65538 -65537 -65537 -65538 -65537 -65537 -65537 -65537 -65537 -65538 -65538 -65537 -65537 -65538 -65537 -65537 -65537 -65538 -65537 -65537 -65537 -65538 -65537 -65537 -65538 -65538 -65537 -65537 -65538 -65538 -65537 -65537 -65537 -65538 -65537 -65538 -65537 -65537 -65537 -65538 -65537 -65538 -65538 -65538 -65537 -65538 -65537 -65537 -65537 -65537 -65537 -65537 -65538 -65538 -65538 -65538 -65538 -65538 -65538 -65537 -65538 -65537 -65537 -65537 -65537 -65537 -65537 -65538 -65538 -65538 -65538 -65538 -65538 -65538 -65538 -65538 -65538 -65538 -65538 -65537 -65538 -65538 -65538 -65538 -65538 -65538 -65538 -65538 -65538 -65538 -65538 -65538 -65538 -65538 -65538 -65538 -65538 -65538 -65538 -65538 -65538 -65537 -65537 -65537 -65537 -65537 -65538 -65538 -65538 -65538 -65538 -65538 -65538 -65537 -65537 -65537 -65538 -65538 -65538 -65538 -65537 -65537 -65538 -65538 -65538 -65538 -65537 -65537 -65537 -65537 -65538 -65538 -65538 -65538 -65537 -65537 -65538 -65538 -65538 -65537 -65537 -65538 -65538 -65538 -65537 -65538 -65538 -65537 -65537 -65538 -65538 -65537 -65538 -65538 -65538 -65537 -65538 -65537 -65538 -65538 -65538 -65538 -65538 -65538 -65537 -65538 -65538 -65538 -65538 -65538 -65537 -65538 -65538 -65538 -65538 -65538 -65538 -65538 -65538 -65538 -65538 -65538 -65538 -65538 -65538 -65538 -65538 -65538 -65538 -65538 -65538 -65537 -65538 -65537 -65538 -65538 -65537 -65538 -65538 -65538 -65538 -65538 -65538 -65538 -65538 -65538 -65538 -65538 -65537 -65538 -65538 -65538 -65538 -65538 -65537 -65538 -65538 -65538 -65537 -65538 -65538 -65538 -65538 -65538 -65538 -65538 -65538 -65538 -65538 -65538 -65538 -65538 -65538 -65537 -65538 -65537 -65538 -65538 -65538 -65538 -65538 -65538 -65538 -65538 -65538 -65538 -65538 -65538 -65538 -65538 -65538 -65538 -65538 -65538 -65538 -65538 -65538 -65538 -65538 -65538 -65538 -65538 -65538 -65538 -65538 -65538 -65538 -65538 -65538 -65539 -65538 -65538 -65539 -65538 -65538 -65538 -65539 -65538 -65538 -65538 -65539 -65538 -65538 -65538 -65538 -65538 -65538 -65538 -65538 -65538 -65538 -65538 -65539 -65538 -65538 -65538 -65539 -65538 -65538 -65538 -65538 -65538 -65538 -65538 -65538 -65538 -65538 -65538 -65538 -65538 -65538 -65538 -65538 -65538 -65538 -65538 -65539 -65538 -65538 -65538 -65538 -65538 -65539 -65538 -65539 -65538 -65538 -65538 -65538 -65538 -65539 -65539 -65538 -65538 -65538 -65538 -65538 -65538 -65538 -65538 -65538 -65538 -65539 -65538 -65539 -65539 -65538 -65538 -65538 -65538 -65538 -65538 -65538 -65538 -65538 -65539 -65539 -65539 -65539 -65539 -65539 -65538 -65538 -65538 -65538 -65538 -65538 -65538 -65538 -65538 -65538 -65538 -65538 -65538 -65538 -65538 -65538 -65538 -65538 -65538 -65538 -65538 -65538 -65538 -65538 -65538 -65538 -65539 -65539 -65538 -65538 -65538 -65538 -65538 -65538 -65538 -65538 -65538 -65538 -65539 -65539 -65539 -65539 -65539 -65538 -65538 -65538 -65538 -65538 -65538 -65538 -65538 -65538 -65538 -65539 -65539 -65539 -65539 -65539 -65538 -65538 -65538 -65538 -65539 -65539 -65538 -65538 -65538 -65538 -65539 -65539 -65539 -65539 -65539 -65538 -65538 -65538 -65538 -65539 -65539 -65539 -65538 -65538 -65538
-0.8 -0.8 -0.8 -1.8 4.2 99.2 324.2 594.2 874.2 1129.2 1338.2 1505.2 1638.2 1745.2 1821.2 1791.2 1607.2 1330.2 1045.2 810.2 633.2 504.2 409.2 338.2 284.2 243.2 210.2 182.2 162.2 144.2 130.2 116.2 106.2 96.2 87.2 81.2 74.2 70.2 64.2 61.2 57.2 54.2 50.2 48.2 46.2 43.2 42.2 40.2 38.2 36.2 35.2 34.2 32.2 31.2 30.2 30.2 28.2 27.2 26.2 25.2 25.2 24.2 23.2 23.2 22.2 22.2 22.2 21.2 20.2 20.2 19.2 19.2 18.2 18.2 17.2 18.2 17.2 17.2 16.2 16.2 16.2 16.2 15.2 15.2 15.2 14.2 14.2 14.2 14.2 13.2 13.2 14.2 12.2 13.2 12.2 12.2 12.2 12.2 11.2 12.2 11.2 11.2 11.2 11.2 11.2 11.2 11.2 11.2 11.2 10.2 10.2 9.2 10.2 10.2 9.2 10.2 9.2 9.2 9.2 9.2 9.2 9.2 9.2 9.2 8.2 8.2 9.2 8.2 8.2 8.2 8.2 8.2 8.2 7.2 8.2 8.2 7.2 8.2 7.2 7.2 8.2 7.2 8.2 7.2 7.2 7.2 7.2 6.2 7.2 6.2 7.2 6.2 7.2 7.2 7.2 7.2 6.2 6.2 6.2 6.2 6.2 6.2 6.2 5.2 6.2 6.2 6.2 5.2 6.2 6.2 6.2 5.2 5.2 5.2 5.2 5.2 5.2 5.2 5.2 5.2 5.2 5.2 5.2 5.2 5.2 5.2 5.2 5.2 4.2 5.2 5.2 4.2 4.2 4.2 4.2 4.2 5.2 5.2 4.2 4.2 4.2 4.2 5.2 4.2 4.2 4.2 4.2 4.2 4.2 4.2 4.2 4.2 4.2 4.2 4.2 4.2 4.2 4.2 4.2 4.2 4.2 4.2 3.2 3.2 4.2 4.2 4.2 3.2 4.2 3.2 3.2 4.2 4.2 3.2 3.2 4.2 3.2 3.2 4.2 3.2 3.2 4.2 4.2 3.2 3.2 4.2 3.2 3.2 3.2 3.2 3.2 3.2 3.2 3.2 3.2 3.2 3.2 3.2 3.2 3.2 2.2 2.2 3.2 3.2 3.2 2.2 3.2 3.2 2.2 3.2 3.2 2.2 3.2 2.2 3.2 3.2 2.2 2.2 3.2 3.2 2.2 3.2 3.2 2.2 3.2 2.2 2.2 2.2 3.2 2.2 3.2 3.2 3.2 2.2 2.2 3.2 2.2 2.2 2.2 2.2 2.2 2.2 3.2 2.2 2.2 3.2 3.2 2.2 2.2 2.2 2.2 2.2 2.2 2.2 2.2 2.2 2.2 3.2 2.2 2.2 2.2 2.2 2.2 2.2 2.2 1.2 2.2 2.2 2.2 2.2 2.2 1.2 2.2 2.2 2.2 2.2 2.2 1.2 2.2 2.2 2.2 2.2 2.2 1.2 2.2 1.2 2.2 1.2 1.2 2.2 1.2 2.2 2.2 2.2 1.2 2.2 2.2 1.2 1.2 1.2 2.2 2.2 1.2 2.2 1.2 1.2 2.2 2.2 2.2 2.2 2.2 1.2 1.2 2.2 2.2 1.2 1.2 1.2 2.2 1.2 1.2 1.2 1.2 2.2 2.2 2.2 2.2 2.2 1.2 1.2 1.2 1.2 1.2 1.2 1.2 1.2 1.2 1.2 1.2 1.2 1.2 1.2 1.2 1.2 1.2 1.2 1.2 1.2 1.2 1.2 1.2 1.2 1.2 1.2 1.2 1.2 1.2 1.2 1.2 1.2 1.2 1.2 1.2 1.2 1.2 1.2 1.2 1.2 1.2 1.2 0.2 1.2 1.2 1.2 1.2 1.2 1.2 1.2 1.2 1.2 1.2 1.2 1.2 1.2 1.2 1.2 1.2 1.2 1.2 1.2 0.2 1.2 1.2 1.2 1.2 1.2 0.2 1.2 1.2 1.2 1.2 0.2 1.2 1.2 1.2 0.2 0.2 1.2 1.2 1.2 1.2 0.2 0.2 1.2 0.2 1.2 1.2 1.2 0.2 1.2 1.2 0.2 0.2 0.2 1.2 0.2 0.2 0.2 0.2 0.2 0.2 0.2 0.2 0.2 1.2 1.2 1.2 1.2 1.2 0.2 0.2 0.2 0.2 0.2 1.2 1.2 1.2 1.2 1.2 0.2 0.2 0.2 1.2 1.2 0.2 1.2 1.2 1.2 0.2 0.2 1.2 1.2 0.2 0.2 1.2 0.2 0.2 0.2 1.2 0.2 0.2 1.2 0.2 0.2 0.2 0.2 0.2 1.2 0.2 0.2 1.2 0.2 0.2 0.2 0.2 0.2 0.2 0.2 0.2 0.2 0.2 1.2 0.2 0.2 0.2 0.2 1.2 0.2 0.2 0.2 0.2 0.2 0.2 0.2 0.2 0.2 1.2 0.2 0.2 0.2 0.2 0.2 0.2 0.2 0.2 1.2 0.2 0.2 0.2 0.2 0.2 0.2 0.2 0.2 0.2 0.2 0.2 0.2 0.2 0.2 0.2 0.2 0.2 0.2 0.2 0.2 0.2 0.2 0.2 -0.8 0.2 0.2 0.2 0.2 0.2 0.2 0.2 0.2 0.2 0.2 0.2 0.2 -0.8 0.2 0.2 0.2 0.2 -0.8 0.2 0.2 0.2 0.2 0.2 -0.8 0.2 -0.8 0.2 0.2 0.2 0.2 0.2 0.2 0.2 -0.8 0.2 0.2 -0.8 0.2 0.2 0.2 0.2 0.2 0.2 0.2 0.2 -0.8 0.2 0.2 0.2 -0.8 -0.8 0.2 0.2 -0.8 -0.8 -0.8 0.2 0.2 0.2 -0.8 -0.8 0.2 0.2 -0.8 -0.8 -0.8 0.2 0.2 0.2 -0.8 -0.8 0.2 0.2 0.2 0.2 0.2 0.2 0.2 0.2 0.2 0.2 -0.8 -0.8 -0.8 -0.8 -0.8 0.2 0.2 0.2 0.2 0.2 -0.8 -0.8 -0.8 -0.8 -0.8 0.2 0.2 0.2 0.2 0.2 -0.8 0.2 0.2 0.2 0.2 -0.8 -0.8 -0.8 0.2 0.2 -0.8 -0.8 0.2 0.2 0.2 -0.8 -0.8 0.2 0.2 0.2 -0.8 0.2 0.2 0.2 -0.8 0.2 0.2 -0.8 -0.8 -0.8 -0.8 -0.8 -0.8 0.2 0.2 -0.8 0.2 -0.8 -0.8 -0.8 -0.8 -0.8 0.2 0.2 -0.8 0.2 -0.8 -0.8 0.2 0.2 -0.8 0.2 -0.8 -0.8 0.2 0.2 0.2 0.2 -0.8 -0.8 0.2 -0.8 0.2 0.2 -0.8 -0.8 -0.8 -0.8 0.2 -0.8 -0.8 -0.8 -0.8 0.2 -0.8 -0.8 -0.8 -0.8 0.2 0.2 -0.8 -0.8 -0.8 0.2 -0.8 -0.8 -0.8 -0.8 0.2 -0.8 -0.8 -0.8 -0.8 0.2 -0.8 -0.8 -0.8 0.2 -0.8 -0.8 -0.8 0.2 -0.8 -0.8 -0.8 -0.8 -0.8 0.2 -0.8 -0.8 0.2 0.2 -0.8 -0.8 -0.8 -0.8 -0.8 0.2 -0.8 -0.8 -0.8 -0.8 -0.8 -0.8 -0.8 -0.8 -0.8 -0.8 0.2 -0.8 0.2 0.2 -0.8 0.2 -0.8 0.2 0.2 -0.8 0.2 -0.8 0.2 0.2 -0.8 -0.8 -0.8 -0.8 0.2 -0.8 -0.8 -0.8 -0.8 -0.8 -0.8 -0.8 -0.8 -0.8 -0.8 -0.8 -0.8 0.2 -0.8 -0.8 -0.8 -0.8 -0.8 -0.8 -0.8 -0.8 -0.8 -0.8 -0.8 -0.8 -0.8 -0.8 -0.8 -0.8 -0.8 -0.8 -0.8 -0.8 -0.8 -0.8 0.2 -0.8 -0.8 -0.8 -0.8 -0.8 -0.8 -0.8 -0.8 0.2 -0.8 -0.8 -0.8 -0.8 -0.8 -0.8 -0.8 -0.8 -0.8 -0.8 -0.8 -0.8 -0.8 -0.8 -0.8 -0.8 -0.8 -0.8 -0.8 -0.8 -0.8 -0.8 -0.8 -0.8 -0.8 -0.8 -0.8 -0.8 -0.8 -0.8 -0.8 -0.8 -0.8 -0.8 -0.8 -0.8 -0.8 -0.8 -0.8 -0.8 -0.8 -0.8 -0.8 -0.8 -0.8 -0.8 -0.8 -0.8 -0.8 -0.8 -0.8 -0.8 -0.8 -0.8 -0.8 -0.8 -0.8 -0.8 -0.8 -0.8 -0.8 -0.8 -0.8 -0.8 -0.8 -0.8 -0.8 -0.8 -1.8 -0.8 -0.8 -0.8 -0.8 -0.8 -0.8 -0.8 -0.8 -0.8 -1.8 -0.8 -0.8 -0.8 -0.8 -0.8 -0.8 -0.8 -0.8 -0.8 -0.8 -0.8 -0.8 -0.8 -1.8 -0.8 -0.8 -0.8 -1.8 -0.8 -0.8 -0.8 -0.8 -0.8 -0.8 -0.8 -0.8 -0.8 -0.8 -0.8 -0.8 -0.8 -0.8 -0.8 -0.8 -0.8 -0.8 -0.8 -0.8 -0.8 -0.8 -0.8 -0.8 -0.8 -0.8 -0.8 -0.8 -0.8 -0.8 -0.8 -0.8 -0.8 -1.8 -0.8 -0.8 -0.8 -0.8 -1.8 -0.8 -0.8 -0.8 -0.8 -1.8 -1.8 -0.8 -0.8 -0.8 -0.8 -0.8 -1.8 -0.8 -0.8 -0.8 -0.8 -0.8 -0.8 -0.8 -0.8 -1.8 -0.8 -0.8 -0.8 -0.8 -0.8 -0.8 -0.8 -1.8 -1.8 -1.8 -0.8 -0.8 -0.8 -0.8 -0.8 -0.8 -0.8 -0.8 -0.8 -0.8 -1.8 -1.8 -1.8 -1.8 -1.8 -0.8 -0.8 -0.8 -0.8 -0.8 -0.8 -0.8 -0.8 -0.8 -0.8 -1.8 -1.8 -1.8 -0.8 -0.8 -0.8 -1.8 -1.8 -1.8 -0.8 -1.8 -1.8 -1.8 -0.8 -0.8 -1.8 -1.8 -1.8 -0.8 -0.8 -1.8 -1.8 -0.8 -0.8 -0.8 -1.8 -0.8 -0.8 -0.8 -0.8 -0.8 -0.8 -0.8 -0.8 -0.8 -0.8 -0.8 -0.8 -0.8 -1.8 -0.8 -0.8 -0.8 -1.8 -1.8 -0.8 -1.8 -1.8 -1.8 -0.8 -1.8 -1.8 -0.8 -0.8 -0.8 -1.8 -0.8 -0.8 -0.8 -0.8 -0.8 -0.8 -0.8 -0.8 -1.8 -0.8 -0.8 -0.8 -1.8 -1.8 -0.8 -1.8 -1.8 -0.8 -0.8 -0.8 -0.8 -0.8 -0.8 -1.8 -1.8 -0.8 -1.8 -1.8 -0.8 -0.8 -0.8 -0.8 -0.8 -1.8 -1.8 -0.8 -1.8 -1.8 -0.8 -0.8 -1.8 -0.8 -0.8 -0.8 -1.8 -0.8 -1.8 -1.8 -0.8 -0.8 -1.8 -0.8 -0.8 -0.8 -1.8 -0.8 -1.8 -1.8 -0.8 -0.8 -0.8 -0.8 -1.8 -1.8 -0.8 -1.8 -0.8 -0.8 -1.8 -1.8 -1.8 -0.8 -0.8 -1.8 -1.8 -1.8 -1.8 -0.8 -1.8 -1.8 -1.8 -1.8 -0.8 -0.8 -1.8 -0.8 -1.8 -0.8 -0.8 -1.8 -0.8 -1.8 -1.8 -0.8 -0.8 -0.8 -0.8 -1.8 -0.8 -0.8 -0.8 -0.8 -1.8 -1.8 -0.8 -1.8 -0.8 -1.8 -1.8 -0.8 -1.8 -1.8 -1.8 -0.8 -1.8 -0.8 -1.8 -0.8 -1.8 -1.8 -0.8 -0.8 -0.8 -1.8 -0.8 -0.8 -0.8 -1.8 -0.8 -0.8 -1.8 -1.8 -1.8 -0.8 -1.8 -1.8 -1.8 -0.8 -1.8 -1.8 -0.8 -0.8 -0.8 -1.8 -0.8 -1.8 -0.8 -1.8 -0.8 -1.8 -1.8 -1.8 -0.8 -1.8 -1.8 -0.8 -0.8 -1.8 -0.8 -1.8 -1.8 -1.8 -0.8 -1.8 -0.8 -1.8 -0.8 -1.8 -0.8 -1.8 -0.8 -1.8 -0.8 -1.8 -0.8 -1.8 -0.8 -1.8 -0.8 -1.8 -1.8 -0.8 -0.8 -1.8 -1.8 -0.8 -1.8 -1.8 -0.8 -1.8 -0.8 -1.8 -1.8 -0.8 -1.8 -0.8 -1.8 -1.8 -1.8 -1.8 -1.8 -1.8 -0.8 -1.8 -0.8 -1.8 -0.8 -0.8 -1.8 -0.8 -1.8 -0.8 -1.8 -1.8 -1.8 -1.8 -1.8 -1.8 -0.8 -1.8 -0.8 -1.8 -1.8 -0.8 -1.8 -0.8 -1.8 -1.8 -0.8 -1.8 -0.8 -1.8 -1.8 -0.8 -1.8 -1.8 -1.8 -1.8 -1.8 -1.8 -1.8 -1.8 -1.8 -1.8 -1.8 -1.8 -1.8 -1.8 -1.8 -1.8 -1.8 -0.8 -0.8 -1.8 -1.8 -1.8 -1.8 -1.8 -0.8 -1.8 -0.8 -1.8 -1.8 -0.8 -1.8 -0.8 -1.8 -1.8 -0.8 -1.8 -1.8 -1.8 -1.8 -1.8 -0.8 -1.8 -0.8 -0.8 -1.8 -0.8 -1.8 -1.8 -1.8 -1.8 -1.8 -0.8 -1.8 -1.8 -0.8 -1.8 -0.8 -1.8 -1.8 -1.8 -1.8 -1.8 -1.8 -1.8 -1.8 -0.8 -1.8 -0.8 -1.8 -1.8 -0.8 -1.8 -1.8 -1.8 -0.8 -1.8 -0.8 -1.8 -1.8 -1.8 -1.8 -1.8 -0.8 -1.8 -1.8 -0.8 -1.8 -0.8 -1.8 -1.8 -1.8 -1.8 -1.8 -0.8 -0.8 -1.8 -0.8 -1.8 -1.8 -1.8 -0.8 -1.8 -1.8 -1.8 -0.8 -1.8 -0.8 -1.8 -1.8 -1.8 -0.8 -1.8 -0.8 -1.8 -1.8 -1.8 -0.8 -1.8 -1.8 -1.8 -1.8 -1.8 -0.8 -1.8
-14.6 -14.6 -14.6 -14.6 58.4 604.4 1336.4 2009.4 2611.4 3135.4 3575.4 3935.4 4234.4 4484.4 4609.4 4248.4 3382.4 2375.4 1593.4 1100.4 800.4 611.4 486.4 398.4 335.4 292.4 252.4 223.4 203.4 184.4 166.4 150.4 137.4 127.4 118.4 109.4 102.4 96.4 90.4 85.4 80.4 76.4 72.4 69.4 65.4 63.4 59.4 57.4 55.4 52.4 50.4 48.4 47.4 45.4 43.4 42.4 40.4 38.4 37.4 36.4 35.4 34.4 32.4 32.4 30.4 29.4 28.4 28.4 26.4 26.4 25.4 24.4 23.4 23.4 22.4 22.4 21.4 20.4 20.4 19.4 19.4 18.4 18.4 17.4 16.4 16.4 16.4 15.4 14.4 14.4 14.4 13.4 13.4 13.4 12.4 12.4 11.4 12.4 11.4 10.4 10.4 10.4 10.4 9.4 9.4 9.4 8.4 8.4 9.4 8.4 7.4 8.4 7.4 7.4 7.4 6.4 6.4 6.4 6.4 6.4 6.4 6.4 6.4 5.4 5.4 4.4 4.4 4.4 4.4 4.4 4.4 4.4 3.4 3.4 3.4 3.4 3.4 3.4 3.4 2.4 2.4 2.4 2.4 2.4 2.4 1.4 1.4 1.4 1.4 1.4 1.4 0.4 1.4 0.4 1.4 0.4 0.4 0.4 0.4 0.4 0.4 0.4 0.4 0.4 0.4 0.4 -0.6 -0.6 -0.6 -0.6 -0.6 -0.6 -0.6 -1.6 -1.6 -0.6 -1.6 -1.6 -1.6 -1.6 -1.6 -1.6 -1.6 -1.6 -1.6 -1.6 -2.6 -1.6 -1.6 -2.6 -1.6 -2.6 -2.6 -2.6 -2.6 -2.6 -2.6 -2.6 -3.6 -2.6 -2.6 -2.6 -3.6 -2.6 -3.6 -3.6 -3.6 -3.6 -3.6 -3.6 -3.6 -3.6 -3.6 -3.6 -3.6 -4.6 -4.6 -3.6 -4.6 -3.6 -3.6 -4.6 -3.6 -4.6 -4.6 -4.6 -4.6 -4.6 -4.6 -4.6 -4.6 -5.6 -5.6 -4.6 -5.6 -4.6 -4.6 -4.6 -4.6 -5.6 -5.6 -5.6 -4.6 -4.6 -4.6 -5.6 -5.6 -5.6 -5.6 -5.6 -5.6 -5.6 -5.6 -5.6 -5.6 -5.6 -6.6 -5.6 -6.6 -5.6 -5.6 -5.6 -6.6 -5.6 -6.6 -6.6 -6.6 -5.6 -5.6 -6.6 -6.6 -5.6 -6.6 -6.6 -6.6 -5.6 -6.6 -6.6 -6.6 -6.6 -6.6 -6.6 -6.6 -6.6 -6.6 -6.6 -6.6 -6.6 -6.6 -6.6 -6.6 -6.6 -7.6 -6.6 -6.6 -6.6 -6.6 -7.6 -6.6 -7.6 -7.6 -6.6 -7.6 -7.6 -6.6 -7.6 -6.6 -7.6 -7.6 -7.6 -7.6 -7.6 -7.6 -7.6 -7.6 -7.6 -7.6 -7.6 -7.6 -7.6 -7.6 -7.6 -7.6 -7.6 -7.6 -7.6 -7.6 -7.6 -7.6 -7.6 -7.6 -8.6 -7.6 -8.6 -7.6 -8.6 -7.6 -8.6 -7.6 -8.6 -7.6 -8.6 -8.6 -8.6 -7.6 -8.6 -7.6 -8.6 -7.6 -8.6 -8.6 -8.6 -8.6 -8.6 -8.6 -8.6 -8.6 -8.6 -8.6 -8.6 -8.6 -8.6 -8.6 -8.6 -8.6 -8.6 -8.6 -8.6 -8.6 -8.6 -8.6 -8.6 -8.6 -8.6 -8.6 -8.6 -8.6 -9.6 -8.6 -8.6 -8.6 -9.6 -8.6 -8.6 -8.6 -8.6 -8.6 -9.6 -9.6 -8.6 -8.6 -9.6 -8.6 -9.6 -8.6 -8.6 -9.6 -9.6 -9.6 -9.6 -9.6 -8.6 -8.6 -9.6 -9.6 -8.6 -8.6 -8.6 -9.6 -9.6 -9.6 -9.6 -9.6 -9.6 -9.6 -9.6 -9.6 -8.6 -9.6 -9.6 -9.6 -9.6 -9.6 -9.6 -9.6 -10.6 -9.6 -9.6 -9.6 -9.6 -9.6 -9.6 -9.6 -9.6 -9.6 -9.6 -9.6 -9.6 -9.6 -9.6 -9.6 -9.6 -10.6 -9.6 -9.6 -9.6 -9.6 -9.6 -10.6 -9.6 -10.6 -9.6 -9.6 -10.6 -9.6 -10.6 -9.6 -9.6 -9.6 -9.6 -9.6 -9.6 -9.6 -10.6 -9.6 -9.6 -9.6 -9.6 -10.6 -10.6 -10.6 -10.6 -10.6 -10.6 -9.6 -9.6 -9.6 -9.6 -9.6 -10.6 -9.6 -9.6 -10.6 -10.6 -10.6 -10.6 -10.6 -10.6 -9.6 -10.6 -9.6 -10.6 -10.6 -10.6 -10.6 -10.6 -10.6 -10.6 -10.6 -10.6 -10.6 -10.6 -10.6 -10.6 -10.6 -10.6 -10.6 -10.6 -10.6 -10.6 -10.6 -10.6 -10.6 -10.6 -10.6 -10.6 -10.6 -10.6 -10.6 -11.6 -10.6 -10.6 -11.6 -10.6 -11.6 -10.6 -10.6 -10.6 -10.6 -10.6 -11.6 -10.6 -10.6 -10.6 -10.6 -10.6 -10.6 -11.6 -11.6 -10.6 -10.6 -11.6 -11.6 -10.6 -10.6 -11.6 -11.6 -11.6 -11.6 -10.6 -10.6 -10.6 -11.6 -11.6 -10.6 -10.6 -11.6 -11.6 -11.6 -10.6 -10.6 -11.6 -11.6 -11.6 -10.6 -11.6 -11.6 -11.6 -10.6 -11.6 -11.6 -10.6 -11.6 -11.6 -11.6 -11.6 -11.6 -10.6 -11.6 -11.6 -11.6 -11.6 -10.6 -11.6 -11.6 -11.6 -11.6 -10.6 -11.6 -11.6 -11.6 -10.6 -11.6 -10.6 -11.6 -11.6 -11.6 -11.6 -11.6 -11.6 -11.6 -11.6 -11.6 -11.6 -11.6 -11.6 -11.6 -11.6 -10.6 -11.6 -11.6 -11.6 -11.6 -11.6 -11.6 -11.6 -11.6 -11.6 -11.6 -11.6 -11.6 -11.6 -11.6 -11.6 -11.6 -11.6 -11.6 -11.6 -11.6 -11.6 -11.6 -11.6 -11.6 -12.6 -11.6 -11.6 -11.6 -11.6 -11.6 -11.6 -11.6 -11.6 -11.6 -11.6 -11.6 -12.6 -11.6 -11.6 -11.6 -11.6 -11.6 -11.6 -11.6 -11.6 -11.6 -11.6 -12.6 -12.6 -12.6 -11.6 -11.6 -11.6 -11.6 -11.6 -11.6 -11.6 -11.6 -11.6 -11.6 -11.6 -12.6 -11.6 -11.6 -11.6 -11.6 -11.6 -11.6 -11.6 -11.6 -11.6 -11.6 -11.6 -11.6 -11.6 -11.6 -12.6 -11.6 -11.6 -12.6 -12.6 -11.6 -12.6 -12.6 -11.6 -11.6 -11.6 -11.6 -11.6 -12.6 -12.6 -11.6 -12.6 -11.6 -11.6 -12.6 -12.6 -12.6 -11.6 -11.6 -12.6 -11.6 -12.6 -11.6 -12.6 -12.6 -11.6 -11.6 -12.6 -12.6 -11.6 -12.6 -12.6 -12.6 -11.6 -12.6 -11.6 -11.6 -12.6 -12.6 -12.6 -12.6 -12.6 -11.6 -12.6 -11.6 -12.6 -12.6 -11.6 -12.6 -12.6 -12.6 -12.6 -12.6 -11.6 -12.6 -11.6 -11.6 -12.6 -12.6 -12.6 -12.6 -12.6 -12.6 -12.6 -12.6 -11.6 -12.6 -12.6 -12.6 -11.6 -12.6 -12.6 -12.6 -11.6 -12.6 -12.6 -12.6 -11.6 -12.6 -12.6 -11.6 -12.6 -11.6 -12.6 -12.6 -12.6 -12.6 -11.6 -12.6 -12.6 -12.6 -12.6 -12.6 -12.6 -12.6 -12.6 -12.6 -12.6 -12.6 -12.6 -12.6 -12.6 -12.6 -12.6 -12.6 -12.6 -11.6 -12.6 -12.6 -12.6 -12.6 -12.6 -12.6 -12.6 -12.6 -12.6 -12.6 -12.6 -12.6 -12.6 -12.6 -12.6 -12.6 -12.6 -13.6 -12.6 -12.6 -12.6 -12.6 -12.6 -12.6 -12.6 -12.6 -12.6 -12.6 -12.6 -12.6 -12.6 -12.6 -12.6 -12.6 -12.6 -12.6 -12.6 -12.6 -12.6 -12.6 -13.6 -13.6 -12.6 -12.6 -12.6 -13.6 -13.6 -12.6 -12.6 -12.6 -13.6 -13.6 -12.6 -12.6 -12.6 -13.6 -12.6 -12.6 -12.6 -12.6 -12.6 -12.6 -12.6 -12.6 -13.6 -12.6 -13.6 -12.6 -12.6 -12.6 -13.6 -12.6 -13.6 -12.6 -12.6 -12.6 -12.6 -12.6 -13.6 -13.6 -12.6 -13.6 -12.6 -12.6 -13.6 -13.6 -13.6 -12.6 -12.6 -13.6 -13.6 -13.6 -12.6 -12.6 -13.6 -13.6 -13.6 -12.6 -12.6 -13.6 -12.6 -12.6 -12.6 -13.6 -12.6 -12.6 -12.6 -13.6 -12.6 -13.6 -12.6 -13.6 -12.6 -13.6 -12.6 -13.6 -12.6 -13.6 -12.6 -13.6 -12.6 -12.6 -13.6 -12.6 -13.6 -12.6 -12.6 -13.6 -12.6 -13.6 -12.6 -12.6 -13.6 -12.6 -13.6 -12.6 -13.6 -13.6 -12.6 -13.6 -12.6 -13.6 -13.6 -13.6 -12.6 -13.6 -12.6 -12.6 -13.6 -12.6 -13.6 -12.6 -12.6 -13.6 -13.6 -12.6 -13.6 -13.6 -12.6 -13.6 -13.6 -12.6 -12.6 -13.6 -13.6 -12.6 -13.6 -13.6 -13.6 -12.6 -13.6 -13.6 -13.6 -13.6 -12.6 -13.6 -13.6 -13.6 -13.6 -12.6 -13.6 -13.6 -13.6 -12.6 -13.6 -13.6 -13.6 -13.6 -13.6 -12.6 -13.6 -13.6 -13.6 -13.6 -13.6 -13.6 -12.6 -13.6 -12.6 -13.6 -13.6 -13.6 -13.6 -13.6 -13.6 -12.6 -13.6 -13.6 -12.6 -13.6 -13.6 -13.6 -13.6 -13.6 -13.6 -13.6 -13.6 -13.6 -13.6 -13.6 -13.6 -12.6 -13.6 -13.6 -12.6 -13.6 -13.6 -12.6 -13.6 -13.6 -13.6 -13.6 -13.6 -13.6 -13.6 -13.6 -13.6 -13.6 -13.6 -13.6 -13.6 -13.6 -13.6 -13.6 -13.6 -12.6 -13.6 -13.6 -13.6 -13.6 -13.6 -13.6 -13.6 -13.6 -13.6 -13.6 -13.6 -13.6 -13.6 -13.6 -13.6 -13.6 -13.6 -13.6 -13.6 -13.6 -13.6 -13.6 -13.6 -13.6 -13.6 -13.6 -13.6 -13.6 -13.6 -13.6 -13.6 -13.6 -13.6 -13.6 -13.6 -13.6 -13.6 -13.6 -13.6 -13.6 -13.6 -13.6 -13.6 -13.6 -13.6 -13.6 -13.6 -13.6 -13.6 -13.6 -13.6 -13.6 -13.6 -13.6 -13.6 -13.6 -14.6 -13.6 -13.6 -13.6 -13.6 -13.6 -13.6 -13.6 -13.6 -13.6 -13.6 -13.6 -13.6 -13.6 -13.6 -13.6 -13.6 -13.6 -13.6 -13.6 -13.6 -13.6 -13.6 -13.6 -14.6 -13.6 -14.6 -13.6 -13.6 -13.6 -13.6 -14.6 -13.6 -13.6 -13.6 -14.6 -13.6 -13.6 -13.6 -13.6 -14.6 -13.6 -14.6 -13.6 -13.6 -13.6 -13.6 -14.6 -13.6 -13.6 -13.6 -13.6 -14.6 -13.6 -13.6 -14.6 -13.6 -13.6 -13.6 -13.6 -13.6 -13.6 -13.6 -13.6 -13.6 -13.6 -13.6 -13.6 -14.6 -13.6 -13.6 -13.6 -13.6 -13.6 -14.6 -13.6 -13.6 -13.6 -14.6 -13.6 -13.6 -14.6 -14.6 -13.6 -13.6 -13.6 -13.6 -13.6 -14.6 -13.6 -13.6 -13.6 -14.6 -13.6 -14.6 -13.6 -14.6 -13.6 -13.6 -13.6 -13.6 -13.6 -13.6 -13.6 -13.6 -13.6 -13.6 -13.6 -13.6 -13.6 -13.6 -13.6 -14.6 -13.6 -14.6 -13.6 -14.6 -14.6 -13.6 -13.6 -14.6 -13.6 -13.6 -14.6 -13.6 -14.6 -13.6 -13.6 -13.6 -13.6 -13.6 -14.6 -14.6 -13.6 -14.6 -13.6 -13.6 -13.6 -14.6 -13.6 -14.6 -13.6 -13.6 -13.6 -14.6 -13.6 -14.6 -13.6 -14.6 -13.6 -14.6 -13.6 -13.6 -13.6 -14.6 -14.6 -13.6 -14.6 -13.6 -14.6 -13.6 -13.6 -14.6 -14.6 -14.6 -13.6 -14.6 -14.6 -14.6 -13.6 -13.6 -14.6 -13.6 -14.6 -13.6 -13.6 -14.6 -13.6 -14.6 -13.6 -14.6 -14.6 -13.6 -14.6 -13.6 -13.6 -14.6 -14.6 -14.6 -13.6 -13.6 -14.6 -14.6 -14.6 -14.6 -13.6 -13.6 -14.6 -13.6 -14.6 -14.6 -14.6 -13.6 -14.6 -13.6 -13.6 -14.6 -14.6 -14.6 -14.6 -14.6 -13.6 -13.6 -14.6 -13.6 -14.6 -14.6 -14.6 -14.6 -14.6 -13.6 -13.6 -14.6 -14.6 -14.6 -14.6 -14.6 -14.6 -13.6 -14.6 -14.6 -14.6 -13.6 -13.6 -14.6 -14.6 -14.6 -13.6 -13.6 -14.6 -14.6 -14.6 -13.6 -13.6 -14.6 -14.6 -14.6 -13.6 -13.6 -14.6 -14.6 -14.6 -13.6 -13.6 -14.6 -14.6 -14.6 -14.6 -13.6 -14.6 -14.6 -14.6 -14.6 -14.6 -14.6 -14.6 -14.6 -14.6 -14.6 -13.6 -14.6 -14.6 -14.6 -14.6 -14.6 -14.6 -14.6 -14.6 -14.6 -14.6 -14.6 -14.6 -14.6 -14.6 -14.6 -14.6 -13.6 -13.6 -13.6 -14.6 -14.6 -14.6 -14.6 -14.6 -14.6 -14.6 -14.6 -14.6 -14.6 -14.6 -14.6 -14.6 -14.6 -14.6 -14.6 -14.6 -14.6 -14.6 -14.6 -14.6 -14.6 -14.6 -14.6 -14.6 -14.6 -14.6 -14.6 -14.6 -14.6 -14.6 -14.6 -14.6 -14.6 -14.6 -13.6 -14.6 -14.6 -14.6 -14.6 -14.6 -14.6 -13.6 -13.6 -14.6 -14.6 -14.6 -13.6 -13.6 -14.6 -14.6 -14.6 -14.6 -14.6 -13.6 -14.6 -14.6 -14.6 -13.6 -14.6 -14.6 -13.6 -14.6 -14.6 -14.6 -14.6 -14.6 -14.6 -14.6 -14.6 -14.6 -14.6 -14.6 -14.6 -14.6 -14.6 -14.6 -14.6 -14.6 -14.6 -14.6 -14.6 -14.6 -14.6 -13.6 -14.6 -14.6 -14.6 -14.6 -14.6 -14.6 -14.6 -14.6 -14.6 -14.6 -14.6 -14.6 -14.6 -14.6 -14.6 -14.6 -14.6 -14.6 -14.6 -14.6 -14.6 -14.6 -14.6 -14.6 -14.6 -14.6
-52 -52 -52 -52 208 1827 4477 7309 9929 12191 14106 15755 17201 18467 18837 15982 10847 6809 4483 3150 2330 1792 1422 1156 959 815 697 604 534 474 418 371 331 298 270 245 224 205 189 175 161 149 139 129 121 113 105 99 92 86 81 76 71 67 62 59 56 52 49 46 43 40 38 35 33 31 29 27 25 23 21 20 17 16 15 13 12 10 10 8 7 6 5 4 3 2 1 0 -1 -2 -3 -3 -4 -5 -6 -7 -7 -8 -8 -9 -9 -10 -11 -11 -11 -12 -13 -13 -14 -14 -15 -15 -16 -16 -17 -17 -17 -18 -18 -18 -19 -19 -20 -20 -20 -20 -21 -21 -22 -22 -22 -22 -23 -24 -24 -24 -24 -24 -25 -25 -25 -25 -26 -26 -26 -27 -27 -27 -27 -28 -27 -28 -28 -28 -28 -28 -29 -29 -29 -29 -29 -30 -30 -29 -31 -31 -30 -31 -31 -31 -31 -31 -31 -31 -31 -31 -32 -33 -32 -32 -32 -33 -33 -33 -33 -33 -33 -34 -34 -34 -34 -34 -34 -35 -35 -34 -35 -34 -35 -35 -35 -35 -36 -35 -36 -35 -35 -36 -36 -36 -36 -36 -37 -36 -37 -37 -37 -37 -37 -37 -37 -37 -37 -38 -38 -37 -37 -38 -38 -37 -38 -38 -38 -38 -38 -39 -39 -38 -38 -39 -39 -38 -39 -39 -39 -39 -39 -39 -39 -39 -39 -40 -39 -40 -39 -40 -39 -39 -40 -40 -40 -40 -40 -41 -40 -40 -40 -40 -41 -40 -41 -41 -41 -41 -40 -40 -41 -41 -41 -41 -41 -41 -41 -41 -41 -41 -42 -42 -42 -41 -41 -41 -42 -42 -42 -42 -42 -42 -42 -42 -42 -42 -42 -42 -43 -42 -42 -42 -42 -42 -42 -42 -42 -43 -43 -42 -43 -43 -43 -43 -42 -43 -43 -44 -43 -43 -43 -44 -44 -44 -44 -44 -44 -43 -43 -44 -44 -43 -44 -44 -44 -44 -44 -44 -44 -44 -44 -44 -44 -44 -44 -44 -44 -44 -44 -44 -44 -45 -44 -44 -45 -45 -44 -45 -45 -45 -45 -45 -45 -45 -45 -45 -45 -45 -45 -45 -45 -45 -46 -46 -46 -46 -46 -45 -45 -45 -46 -45 -46 -46 -45 -46 -45 -46 -45 -46 -45 -46 -46 -46 -45 -46 -46 -46 -45 -45 -46 -46 -46 -46 -46 -46 -46 -46 -46 -46 -46 -46 -46 -47 -46 -46 -47 -46 -46 -46 -47 -46 -47 -47 -46 -47 -47 -46 -46 -47 -47 -46 -46 -46 -46 -46 -47 -47 -46 -46 -46 -46 -46 -47 -47 -47 -47 -47 -47 -47 -47 -47 -47 -47 -47 -47 -47 -47 -47 -48 -47 -48 -47 -47 -47 -47 -47 -48 -48 -48 -47 -47 -48 -47 -48 -48 -48 -48 -48 -48 -48 -48 -48 -47 -48 -48 -48 -48 -47 -48 -48 -48 -48 -48 -47 -48 -48 -48 -48 -48 -48 -48 -48 -48 -48 -48 -48 -48 -48 -48 -48 -48 -48 -48 -48 -48 -48 -48 -48 -48 -48 -48 -49 -48 -48 -48 -49 -49 -48 -48 -48 -48 -48 -49 -49 -48 -48 -48 -49 -48 -48 -49 -49 -48 -49 -49 -48 -49 -48 -49 -49 -49 -49 -49 -49 -49 -49 -49 -49 -49 -49 -49 -49 -49 -49 -49 -49 -49 -49 -49 -50 -49 -49 -49 -49 -49 -49 -49 -50 -49 -49 -49 -50 -50 -49 -49 -49 -49 -49 -50 -50 -49 -49 -49 -50 -50 -49 -49 -49 -49 -49 -50 -50 -49 -50 -49 -50 -50 -50 -49 -50 -49 -50 -49 -50 -50 -50 -50 -50 -50 -50 -50 -50 -50 -50 -50 -50 -50 -50 -50 -50 -50 -50 -50 -50 -50 -50 -50 -50 -50 -50 -50 -50 -50 -50 -50 -50 -50 -50 -50 -50 -50 -50 -50 -50 -50 -51 -51 -50 -50 -50 -50 -50 -51 -50 -50 -50 -51 -50 -50 -51 -50 -50 -51 -51 -50 -51 -50 -50 -51 -50 -51 -50 -51 -50 -51 -50 -51 -50 -51 -50 -51 -50 -51 -50 -50 -51 -50 -51 -50 -50 -51 -51 -50 -51 -51 -51 -50 -51 -51 -51 -51 -50 -51 -51 -51 -51 -51 -50 -51 -50 -50 -51 -51 -51 -51 -51 -51 -51 -51 -51 -51 -51 -51 -51 -51 -51 -51 -51 -51 -51 -51 -51 -51 -51 -51 -51 -51 -51 -51 -51 -51 -51 -51 -51 -51 -51 -51 -51 -51 -51 -51 -51 -51 -52 -51 -51 -51 -52 -51 -51 -51 -51 -52 -51 -51 -51 -52 -51 -52 -51 -51 -51 -51 -51 -51 -52 -51 -51 -52 -51 -51 -52 -51 -52 -52 -52 -51 -52 -52 -51 -51 -51 -52 -51 -51 -51 -52 -52 -52 -51 -51 -51 -52 -52 -52 -52 -52 -52 -52 -52 -52 -52 -52 -52 -52 -52 -52 -52 -52 -52 -52 -52 -51 -51 -51 -52 -52 -52 -52 -52 -51 -52 -52 -52 -52 -52 -51 -52 -52 -52 -51 -52 -52 -52 -52 -52 -52 -52 -52 -52 -52 -52 -52 -52 -52 -52 -52 -52 -52 -52 -52 -52 -52 -52 -52 -52 -52 -52 -52 -52 -52 -52 -52 -52 -52 -52 -52 -53 -52 -53 -52 -52 -53 -52 -53 -52 -52 -53 -52 -52 -53 -52 -52 -53 -52 -52 -52 -53 -52 -52 -53 -53 -52 -52 -52 -53 -53 -53 -52 -52 -53 -52 -53 -52 -52 -52 -53 -52 -53 -53 -53 -53 -53 -53 -53 -52 -52 -52 -52 -52 -52 -52 -52 -52 -52 -52 -52 -52 -52 -52 -52 -52 -53 -53 -53 -53 -53 -52 -52 -52 -53 -53 -53 -53 -52 -52 -52 -53 -53 -52 -52 -53 -53 -53 -52 -53 -53 -52 -53 -53 -53 -52 -53 -53 -53 -53 -53 -53 -53 -53 -53 -53 -53 -53 -53 -53 -53 -53 -53 -53 -53 -53 -53 -53 -53 -53 -53 -53 -53 -53 -53 -53 -53 -53 -53 -53 -53 -53 -53 -53 -53 -53 -53 -53 -53 -53 -53 -53 -53 -54 -53 -53 -54 -54 -53 -53 -53 -53 -53 -53 -53 -53 -53 -54 -53 -53 -53 -53 -53 -53 -53 -53 -54 -54 -53 -53 -53 -53 -53 -53 -54 -54 -53 -54 -53 -53 -53 -53 -53 -53 -53 -54 -54 -54 -54 -54 -54 -53 -54 -54 -54 -54 -54 -54 -54 -54 -54 -54 -53 -53 -53 -53 -53 -54 -54 -54 -54 -53 -53 -54 -54 -54 -54 -53 -53 -54 -54 -54 -53 -53 -53 -54 -54 -53 -53 -54 -54 -54 -53 -54 -54 -54 -53 -54 -54 -53 -53 -54 -53 -54 -54 -54 -53 -54 -54 -53 -53 -54 -53 -54 -54 -53 -54 -54 -54 -54 -54 -54 -54 -54 -54 -53 -54 -54 -54 -54 -54 -54 -53 -54 -54 -54 -53 -54 -54 -54 -54 -54 -53 -54 -54 -54 -54 -54 -54 -53 -54 -53 -54 -54 -54 -54 -54 -54 -54 -54 -54 -54 -54 -54 -54 -54 -54 -54 -54 -54 -54 -54 -54 -54 -54 -54 -54 -54 -54 -54 -54 -54 -54 -54 -54 -54 -54 -54 -54 -54 -54 -54 -54 -54 -54 -54 -54 -54 -54 -54 -54 -54 -54 -54 -54 -54 -54 -54 -54 -54 -54 -54 -55 -54 -55 -54 -54 -54 -54 -54 -54 -54 -54 -54 -55 -55 -54 -54 -54 -55 -55 -55 -55 -55 -54 -54 -54 -54 -54 -54 -54 -54 -54 -54 -54 -55 -55 -55 -55 -54 -54 -54 -54 -54 -55 -55 -54 -54 -54 -54 -55 -55 -54 -54 -55 -55 -54 -54 -54 -55 -54 -54 -54 -54 -54 -54 -54 -55 -55 -54 -54 -55 -55 -54 -55 -55 -54 -54 -54 -55 -54 -54 -55 -54 -54 -55 -54 -55 -55 -54 -55 -54 -55 -55 -54 -54 -54 -55 -54 -55 -54 -55 -55 -54 -55 -55 -55 -54 -55 -55 -55 -54 -55 -55 -55 -54 -55 -54 -55 -55 -55 -54 -55 -54 -55 -54 -55 -54 -55 -54 -54 -55 -54 -55 -55 -54 -55 -54 -55 -55 -54 -55 -54 -55 -55 -55 -55 -55 -54 -55 -55 -55 -54 -55 -55 -55 -55 -55 -55 -55 -55 -55 -54 -55 -55 -55 -54 -55 -55 -54 -54 -55 -55 -55 -55 -55 -55 -55 -54 -55 -55 -55 -55 -54 -55 -55 -55 -55 -54 -55 -55 -55 -55 -55 -55 -55 -55 -55 -55 -54 -55 -55 -55 -55 -55 -55 -55 -55 -55 -54 -55 -55 -55 -55 -55 -55 -55 -55 -55 -55 -55 -54 -55 -55 -55 -55 -55 -55 -55 -55 -55 -55 -55 -55 -55 -55 -55 -55 -55 -55 -55 -55 -55 -55 -55 -55 -56 -55 -55 -55 -55 -55 -55 -55 -55 -55
-42.8 -41.8 -42.8 -38.8 166.2 765.2 1766.2 2844.2 3644.2 4191.2 4622.2 4984.2 5296.2 5542.2 5283.2 4234.2 3201.2 2443.2 1912.2 1539.2 1272.2 1073.2 923.2 805.2 711.2 637.2 572.2 521.2 481.2 440.2 402.2 369.2 340.2 315.2 293.2 272.2 255.2 238.2 224.2 211.2 199.2 187.2 177.2 167.2 158.2 150.2 142.2 135.2 128.2 121.2 115.2 109.2 105.2 99.2 95.2 90.2 86.2 81.2 77.2 74.2 70.2 67.2 64.2 60.2 58.2 54.2 52.2 50.2 47.2 44.2 42.2 40.2 38.2 36.2 34.2 32.2 31.2 29.2 27.2 25.2 24.2 22.2 21.2 20.2 18.2 17.2 16.2 15.2 13.2 12.2 10.2 9.2 8.2 7.2 7.2 5.2 4.2 3.2 2.2 2.2 1.2 0.2 0.2 -0.8 -1.8 -2.8 -3.8 -4.8 -4.8 -5.8 -5.8 -6.8 -7.8 -7.8 -8.8 -9.8 -10.8 -10.8 -11.8 -11.8 -11.8 -12.8 -13.8 -13.8 -14.8 -13.8 -14.8 -14.8 -15.8 -16.8 -17.8 -16.8 -17.8 -18.8 -18.8 -18.8 -19.8 -19.8 -20.8 -20.8 -20.8 -21.8 -21.8 -21.8 -22.8 -22.8 -21.8 -22.8 -23.8 -23.8 -23.8 -23.8 -24.8 -24.8 -24.8 -24.8 -24.8 -25.8 -26.8 -26.8 -26.8 -25.8 -26.8 -26.8 -27.8 -27.8 -27.8 -28.8 -27.8 -27.8 -28.8 -28.8 -29.8 -28.8 -28.8 -29.8 -29.8 -30.8 -30.8 -30.8 -30.8 -31.8 -30.8 -31.8 -31.8 -30.8 -31.8 -32.8 -32.8 -32.8 -31.8 -32.8 -32.8 -32.8 -32.8 -32.8 -32.8 -33.8 -33.8 -33.8 -33.8 -33.8 -33.8 -34.8 -34.8 -34.8 -33.8 -33.8 -34.8 -34.8 -34.8 -34.8 -35.8 -35.8 -35.8 -35.8 -35.8 -35.8 -35.8 -35.8 -36.8 -35.8 -35.8 -36.8 -35.8 -36.8 -36.8 -36.8 -36.8 -36.8 -37.8 -37.8 -36.8 -37.8 -37.8 -37.8 -37.8 -37.8 -37.8 -38.8 -37.8 -37.8 -38.8 -38.8 -38.8 -38.8 -38.8 -38.8 -38.8 -39.8 -38.8 -38.8 -39.8 -39.8 -39.8 -39.8 -39.8 -39.8 -39.8 -39.8 -39.8 -40.8 -39.8 -39.8 -40.8 -40.8 -40.8 -40.8 -39.8 -40.8 -40.8 -39.8 -40.8 -40.8 -40.8 -40.8 -40.8 -40.8 -40.8 -40.8 -40.8 -40.8 -40.8 -40.8 -40.8 -41.8 -41.8 -40.8 -41.8 -40.8 -41.8 -41.8 -41.8 -41.8 -41.8 -41.8 -42.8 -42.8 -41.8 -41.8 -42.8 -41.8 -42.8 -41.8 -42.8 -42.8 -41.8 -42.8 -42.8 -42.8 -42.8 -42.8 -42.8 -42.8 -42.8 -43.8 -42.8 -42.8 -43.8 -42.8 -42.8 -42.8 -43.8 -42.8 -43.8 -42.8 -43.8 -43.8 -42.8 -43.8 -43.8 -43.8 -43.8 -43.8 -43.8 -43.8 -44.8 -43.8 -43.8 -43.8 -44.8 -43.8 -43.8 -43.8 -43.8 -43.8 -44.8 -44.8 -43.8 -44.8 -44.8 -44.8 -44.8 -44.8 -44.8 -44.8 -44.8 -44.8 -44.8 -44.8 -44.8 -44.8 -44.8 -44.8 -44.8 -44.8 -44.8 -45.8 -44.8 -44.8 -44.8 -44.8 -45.8 -45.8 -45.8 -45.8 -45.8 -44.8 -45.8 -44.8 -45.8 -45.8 -45.8 -44.8 -45.8 -45.8 -45.8 -45.8 -45.8 -46.8 -45.8 -45.8 -45.8 -46.8 -45.8 -45.8 -45.8 -45.8 -46.8 -46.8 -46.8 -46.8 -45.8 -46.8 -45.8 -46.8 -46.8 -46.8 -46.8 -45.8 -46.8 -45.8 -46.8 -45.8 -46.8 -46.8 -46.8 -46.8 -45.8 -46.8 -46.8 -46.8 -46.8 -46.8 -46.8 -46.8 -46.8 -46.8 -46.8 -46.8 -46.8 -47.8 -46.8 -46.8 -46.8 -47.8 -47.8 -46.8 -46.8 -46.8 -46.8 -47.8 -46.8 -46.8 -47.8 -47.8 -47.8 -47.8 -46.8 -47.8 -46.8 -47.8 -46.8 -47.8 -47.8 -46.8 -47.8 -47.8 -46.8 -47.8 -47.8 -47.8 -47.8 -47.8 -46.8 -47.8 -47.8 -47.8 -46.8 -47.8 -47.8 -47.8 -47.8 -47.8 -47.8 -47.8 -47.8 -48.8 -47.8 -47.8 -47.8 -47.8 -47.8 -47.8 -47.8 -47.8 -47.8 -47.8 -46.8 -47.8 -47.8 -47.8 -47.8 -47.8 -47.8 -48.8 -47.8 -47.8 -47.8 -47.8 -47.8 -48.8 -47.8 -48.8 -47.8 -47.8 -48.8 -47.8 -48.8 -47.8 -48.8 -48.8 -48.8 -47.8 -48.8 -47.8 -47.8 -48.8 -48.8 -48.8 -48.8 -47.8 -48.8 -48.8 -47.8 -48.8 -48.8 -47.8 -48.8 -48.8 -48.8 -48.8 -48.8 -48.8 -47.8 -48.8 -48.8 -48.8 -48.8 -48.8 -48.8 -48.8 -48.8 -48.8 -48.8 -48.8 -48.8 -48.8 -48.8 -48.8 -48.8 -48.8 -48.8 -48.8 -48.8 -47.8 -47.8 -48.8 -48.8 -48.8 -48.8 -48.8 -48.8 -48.8 -47.8 -47.8 -48.8 -48.8 -48.8 -48.8 -48.8 -48.8 -48.8 -48.8 -48.8 -48.8 -48.8 -49.8 -48.8 -48.8 -48.8 -49.8 -48.8 -49.8 -48.8 -49.8 -48.8 -48.8 -48.8 -48.8 -49.8 -48.8 -48.8 -48.8 -48.8 -48.8 -48.8 -48.8 -49.8 -48.8 -48.8 -48.8 -48.8 -48.8 -49.8 -48.8 -48.8 -49.8 -49.8 -48.8 -49.8 -49.8 -49.8 -49.8 -49.8 -48.8 -48.8 -49.8 -49.8 -49.8 -48.8 -48.8 -49.8 -49.8 -49.8 -48.8 -48.8 -49.8 -49.8 -50.8 -49.8 -50.8 -49.8 -49.8 -50.8 -49.8 -49.8 -49.8 -49.8 -49.8 -49.8 -49.8 -49.8 -49.8 -49.8 -49.8 -49.8 -49.8 -49.8 -50.8 -49.8 -50.8 -49.8 -49.8 -50.8 -49.8 -49.8 -50.8 -49.8 -49.8 -49.8 -50.8 -49.8 -48.8 -49.8 -50.8 -49.8 -50.8 -49.8 -49.8 -49.8 -50.8 -49.8 -49.8 -49.8 -49.8 -49.8 -49.8 -49.8 -49.8 -49.8 -49.8 -49.8 -49.8 -49.8 -49.8 -49.8 -49.8 -49.8 -49.8 -49.8 -49.8 -50.8 -50.8 -50.8 -49.8 -49.8 -50.8 -50.8 -49.8 -49.8 -49.8 -50.8 -50.8 -49.8 -49.8 -49.8 -50.8 -50.8 -50.8 -50.8 -50.8 -50.8 -50.8 -50.8 -50.8 -50.8 -49.8 -49.8 -50.8 -50.8 -50.8 -50.8 -50.8 -50.8 -49.8 -50.8 -49.8 -50.8 -50.8 -50.8 -50.8 -49.8 -50.8 -50.8 -49.8 -50.8 -50.8 -49.8 -50.8 -50.8 -50.8 -50.8 -49.8 -50.8 -50.8 -49.8 -50.8 -50.8 -50.8 -50.8 -50.8 -50.8 -50.8 -50.8 -50.8 -50.8 -50.8 -50.8 -49.8 -50.8 -50.8 -50.8 -50.8 -50.8 -49.8 -50.8 -50.8 -50.8 -50.8 -50.8 -50.8 -50.8 -50.8 -50.8 -50.8 -50.8 -50.8 -50.8 -50.8 -50.8 -50.8 -50.8 -50.8 -50.8 -50.8 -50.8 -51.8 -51.8 -51.8 -51.8 -50.8 -50.8 -50.8 -50.8 -50.8 -50.8 -50.8 -50.8 -50.8 -50.8 -51.8 -50.8 -50.8 -50.8 -51.8 -50.8 -50.8 -50.8 -51.8 -50.8 -50.8 -50.8 -50.8 -50.8 -50.8 -50.8 -50.8 -50.8 -50.8 -50.8 -50.8 -51.8 -51.8 -50.8 -51.8 -50.8 -50.8 -50.8 -50.8 -50.8 -50.8 -50.8 -50.8 -50.8 -50.8 -50.8 -50.8 -50.8 -51.8 -51.8 -51.8 -51.8 -51.8 -51.8 -51.8 -50.8 -51.8 -50.8 -50.8 -50.8 -50.8 -50.8 -50.8 -51.8 -51.8 -50.8 -50.8 -50.8 -51.8 -51.8 -51.8 -50.8 -51.8 -51.8 -50.8 -50.8 -51.8 -51.8 -50.8 -50.8 -51.8 -51.8 -51.8 -50.8 -51.8 -51.8 -50.8 -50.8 -51.8 -51.8 -50.8 -51.8 -51.8 -50.8 -51.8 -50.8 -50.8 -51.8 -51.8 -51.8 -50.8 -50.8 -50.8 -51.8 -51.8 -51.8 -50.8 -50.8 -51.8 -50.8 -51.8 -51.8 -51.8 -50.8 -51.8 -51.8 -51.8 -51.8 -50.8 -51.8 -51.8 -50.8 -50.8 -51.8 -51.8 -51.8 -51.8 -51.8 -51.8 -51.8 -51.8 -50.8 -50.8 -50.8 -50.8 -50.8 -50.8 -50.8 -50.8 -50.8 -51.8 -51.8 -50.8 -50.8 -50.8 -51.8 -51.8 -50.8 -50.8 -50.8 -50.8 -51.8 -51.8 -51.8 -50.8 -50.8 -50.8 -51.8 -51.8 -51.8 -50.8 -50.8 -51.8 -51.8 -51.8 -51.8 -50.8 -51.8 -51.8 -50.8 -51.8 -50.8 -51.8 -51.8 -51.8 -50.8 -51.8 -50.8 -50.8 -51.8 -51.8 -51.8 -51.8 -51.8 -51.8 -51.8 -51.8 -51.8 -51.8 -50.8 -51.8 -50.8 -51.8 -51.8 -50.8 -51.8 -50.8 -51.8 -51.8 -51.8 -51.8 -51.8 -51.8 -51.8 -51.8 -51.8 -51.8 -51.8 -51.8 -51.8 -51.8 -52.8 -51.8 -51.8 -51.8 -51.8 -50.8 -51.8 -50.8 -51.8 -50.8 -51.8 -51.8 -51.8 -51.8 -51.8 -51.8 -51.8 -51.8 -51.8 -50.8 -51.8 -50.8 -51.8 -50.8 -51.8 -51.8 -51.8 -51.8 -50.8 -51.8 -51.8 -51.8 -51.8 -51.8 -51.8 -51.8 -51.8 -52.8 -52.8 -51.8 -51.8 -51.8 -51.8 -51.8 -51.8 -51.8 -51.8 -51.8 -51.8 -51.8 -51.8 -51.8 -51.8 -51.8 -51.8 -51.8 -51.8 -51.8 -51.8 -51.8 -51.8 -51.8 -51.8 -51.8 -51.8 -51.8 -51.8 -52.8 -51.8 -52.8 -52.8 -51.8 -51.8 -51.8 -50.8 -51.8 -51.8 -51.8 -51.8 -51.8 -51.8 -51.8 -51.8 -51.8 -51.8 -51.8 -51.8 -51.8 -51.8 -51.8 -51.8 -51.8 -51.8 -52.8 -52.8 -52.8 -51.8 -51.8 -51.8 -51.8 -51.8 -51.8 -51.8 -51.8 -51.8 -51.8 -51.8 -51.8 -51.8 -51.8 -51.8 -52.8 -52.8 -51.8 -51.8 -52.8 -52.8 -51.8 -51.8 -51.8 -51.8 -52.8 -51.8 -52.8 -51.8 -51.8 -51.8 -51.8 -51.8 -51.8 -51.8 -51.8 -52.8 -51.8 -51.8 -51.8 -51.8 -51.8 -51.8 -51.8 -51.8 -51.8 -51.8 -51.8 -51.8 -52.8 -52.8 -51.8 -51.8 -51.8 -51.8 -51.8 -52.8 -51.8 -51.8 -51.8 -51.8 -51.8 -51.8 -51.8 -52.8 -52.8 -51.8 -51.8 -52.8 -51.8 -52.8 -52.8 -52.8 -51.8 -52.8 -51.8 -52.8 -51.8 -51.8 -52.8 -52.8 -51.8 -52.8 -51.8 -52.8 -51.8 -52.8 -52.8 -52.8 -52.8 -51.8 -52.8 -51.8 -52.8 -52.8 -52.8 -51.8 -52.8 -52.8 -52.8 -52.8 -52.8 -52.8 -52.8 -52.8 -51.8 -52.8 -52.8 -52.8 -51.8 -51.8 -52.8 -51.8 -51.8 -52.8 -51.8 -52.8 -52.8 -51.8 -51.8 -51.8 -52.8 -51.8 -52.8 -52.8 -51.8 -52.8 -51.8 -52.8 -52.8 -51.8 -52.8 -51.8 -52.8 -52.8 -51.8 -52.8 -52.8 -52.8 -51.8 -52.8 -51.8 -52.8 -52.8 -51.8 -52.8 -51.8 -52.8 -51.8 -52.8 -51.8 -52.8 -51.8 -52.8 -52.8 -52.8 -52.8 -52.8 -51.8 -51.8 -52.8 -51.8 -51.8 -51.8 -51.8 -52.8 -51.8 -51.8 -52.8 -51.8 -52.8 -51.8 -52.8 -51.8 -51.8 -51.8 -52.8 -51.8 -51.8 -51.8 -51.8 -51.8 -51.8 -52.8 -51.8 -52.8 -51.8 -52.8 -52.8 -51.8 -51.8 -52.8 -51.8 -51.8 -51.8 -52.8 -52.8 -51.8 -51.8 -51.8 -52.8 -52.8 -51.8 -51.8 -51.8 -52.8 -51.8 -51.8 -52.8 -51.8 -51.8 -52.8 -51.8 -52.8 -52.8 -51.8 -52.8 -51.8 -52.8 -52.8 -51.8 -51.8 -52.8 -51.8 -52.8 -51.8 -52.8 -51.8 -52.8 -51.8 -52.8 -51.8 -52.8 -51.8 -52.8 -51.8 -52.8 -51.8 -52.8 -52.8 -51.8 -52.8 -52.8 -51.8 -52.8 -52.8 -51.8 -52.8 -52.8 -51.8 -51.8 -52.8 -51.8 -52.8 -51.8 -51.8 -52.8 -51.8 -51.8 -52.8 -52.8 -51.8 -52.8 -51.8 -52.8 -51.8 -51.8 -52.8 -51.8 -52.8 -52.8 -51.8 -52.8 -52.8 -52.8 -52.8 -52.8 -52.8 -52.8 -51.8 -52.8 -52.8 -52.8 -52.8 -52.8 -52.8 -52.8 -52.8 -51.8 -52.8 -52.8 -51.8 -52.8 -52.8 -52.8 -51.8 -52.8 -52.8 -52.8 -52.8 -52.8 -52.8 -52.8 -51.8 -52.8 -52.8 -51.8 -52.8 -52.8 -51.8 -52.8 -51.8 -52.8 -52.8 -52.8 -51.8 -52.8 -52.8 -52.8 -52.8 -52.8 -52.8 -52.8 -52.8 -52.8 -53.8 -51.8 -52.8 -52.8 -52.8 -52.8 -52.8 -52.8 -51.8 -52.8 -52.8 -52.8 -52.8 -51.8 -52.8 -52.8 -51.8 -52.8 -52.8 -52.8 -52.8 -52.8 -52.8 -52.8 -52.8 -52.8 -53.8 -52.8 -51.8 -52.8 -52.8 -52.8 -52.8 -52.8 -51.8 -52.8 -52.8 -52.8 -52.8 -52.8 -52.8 -52.8 -52.8 -52.8 -52.8 -52.8 -52.8 -52.8 -52.8 -52.8 -52.8 -52.8 -52.8 -52.8 -51.8 -52.8 -52.8 -52.8 -51.8 -52.8 -52.8 -52.8 -52.8 -52.8 -51.8 -52.8 -52.8 -52.8 -52.8 -51.8 -52.8 -51.8 -52.8 -52.8 -51.8 -52.8
-38.5 -38.5 -39.5 116.5 3135.5 7464.5 11017 13898 16225 18116 19647 20876 21850 22337 19305 12353 7207.5 4485.5 3032.5 2190.5 1665.5 1319.5 1079.5 907.5 778.5 687.5 607.5 551.5 506.5 445.5 397.5 361.5 330.5 305.5 283.5 263.5 245.5 230.5 216.5 203.5 191.5 180.5 170.5 161.5 153.5 145.5 137.5 131.5 124.5 118.5 113.5 108.5 103.5 99.5 94.5 90.5 86.5 83.5 79.5 76.5 72.5 70.5 67.5 63.5 61.5 59.5 56.5 54.5 52.5 49.5 48.5 46.5 44.5 42.5 40.5 38.5 37.5 35.5 34.5 33.5 31.5 30.5 28.5 28.5 26.5 25.5 23.5 22.5 21.5 21.5 19.5 18.5 17.5 17.5 15.5 15.5 14.5 12.5 12.5 11.5 11.5 9.5 9.5 8.5 8.5 7.5 6.5 6.5 5.5 5.5 4.5 4.5 2.5 2.5 1.5 1.5 0.5 0.5 -0.5 -0.5 -1.5 -1.5 -1.5 -2.5 -3.5 -3.5 -3.5 -4.5 -5.5 -5.5 -5.5 -6.5 -6.5 -6.5 -6.5 -7.5 -7.5 -8.5 -8.5 -8.5 -9.5 -9.5 -9.5 -10.5 -11.5 -11.5 -11.5 -11.5 -11.5 -12.5 -12.5 -12.5 -13.5 -13.5 -13.5 -14.5 -13.5 -14.5 -15.5 -14.5 -15.5 -15.5 -15.5 -16.5 -16.5 -16.5 -16.5 -17.5 -17.5 -17.5 -17.5 -18.5 -18.5 -17.5 -18.5 -18.5 -18.5 -18.5 -19.5 -19.5 -19.5 -19.5 -19.5 -19.5 -20.5 -20.5 -20.5 -20.5 -20.5 -20.5 -21.5 -21.5 -21.5 -21.5 -22.5 -22.5 -21.5 -22.5 -22.5 -22.5 -22.5 -22.5 -22.5 -22.5 -23.5 -23.5 -23.5 -23.5 -23.5 -24.5 -23.5 -24.5 -24.5 -24.5 -24.5 -25.5 -24.5 -25.5 -25.5 -25.5 -25.5 -25.5 -25.5 -25.5 -26.5 -26.5 -26.5 -26.5 -26.5 -26.5 -26.5 -26.5 -26.5 -27.5 -27.5 -27.5 -27.5 -27.5 -27.5 -27.5 -27.5 -27.5 -27.5 -28.5 -27.5 -28.5 -27.5 -28.5 -28.5 -28.5 -28.5 -29.5 -28.5 -29.5 -28.5 -29.5 -29.5 -29.5 -29.5 -29.5 -29.5 -29.5 -29.5 -29.5 -29.5 -30.5 -30.5 -29.5 -29.5 -30.5 -30.5 -30.5 -31.5 -30.5 -31.5 -30.5 -30.5 -31.5 -31.5 -31.5 -31.5 -31.5 -30.5 -31.5 -31.5 -31.5 -31.5 -31.5 -31.5 -32.5 -32.5 -32.5 -32.5 -32.5 -32.5 -31.5 -32.5 -32.5 -32.5 -32.5 -32.5 -32.5 -33.5 -32.5 -32.5 -32.5 -32.5 -33.5 -33.5 -32.5 -33.5 -33.5 -33.5 -33.5 -33.5 -33.5 -33.5 -33.5 -33.5 -33.5 -33.5 -33.5 -33.5 -33.5 -34.5 -33.5 -34.5 -34.5 -33.5 -34.5 -34.5 -34.5 -33.5 -34.5 -34.5 -34.5 -34.5 -34.5 -34.5 -34.5 -35.5 -34.5 -34.5 -34.5 -35.5 -34.5 -34.5 -34.5 -35.5 -34.5 -34.5 -35.5 -35.5 -35.5 -35.5 -35.5 -35.5 -35.5 -35.5 -35.5 -35.5 -35.5 -35.5 -35.5 -35.5 -35.5 -35.5 -35.5 -36.5 -35.5 -36.5 -35.5 -35.5 -35.5 -35.5 -35.5 -35.5 -35.5 -36.5 -36.5 -36.5 -36.5 -36.5 -36.5 -36.5 -37.5 -36.5 -36.5 -36.5 -36.5 -36.5 -37.5 -37.5 -36.5 -36.5 -36.5 -36.5 -36.5 -37.5 -37.5 -37.5 -37.5 -36.5 -37.5 -37.5 -36.5 -37.5 -36.5 -37.5 -37.5 -37.5 -37.5 -37.5 -37.5 -37.5 -38.5 -38.5 -38.5 -38.5 -38.5 -37.5 -37.5 -37.5 -38.5 -38.5 -37.5 -37.5 -37.5 -38.5 -38.5 -37.5 -38.5 -37.5 -38.5 -38.5 -38.5 -37.5 -38.5 -38.5 -38.5 -38.5 -38.5 -37.5 -38.5 -38.5 -38.5 -38.5 -38.5 -38.5 -39.5 -38.5 -38.5 -38.5 -38.5 -38.5 -38.5 -38.5 -38.5 -39.5 -38.5 -38.5 -39.5 -38.5 -38.5 -39.5 -38.5 -39.5 -39.5 -38.5 -39.5 -39.5 -39.5 -38.5 -38.5 -39.5 -39.5 -39.5 -39.5 -39.5 -39.5 -39.5 -39.5 -39.5 -39.5 -39.5 -39.5 -39.5 -39.5 -39.5 -39.5 -39.5 -39.5 -39.5 -39.5 -39.5 -40.5 -39.5 -40.5 -39.5 -40.5 -39.5 -40.5 -39.5 -39.5 -40.5 -39.5 -39.5 -40.5 -40.5 -39.5 -39.5 -39.5 -39.5 -39.5 -39.5 -39.5 -39.5 -39.5 -39.5 -39.5 -39.5 -40.5 -40.5 -40.5 -40.5 -40.5 -40.5 -40.5 -40.5 -41.5 -40.5 -40.5 -40.5 -40.5 -40.5 -40.5 -41.5 -40.5 -40.5 -40.5 -40.5 -41.5 -40.5 -40.5 -41.5 -40.5 -40.5 -40.5 -41.5 -41.5 -40.5 -40.5 -40.5 -41.5 -41.5 -41.5 -41.5 -41.5 -41.5 -41.5 -40.5 -40.5 -41.5 -41.5 -41.5 -41.5 -40.5 -41.5 -41.5 -41.5 -41.5 -41.5 -41.5 -41.5 -40.5 -41.5 -41.5 -41.5 -41.5 -41.5 -41.5 -41.5 -41.5 -42.5 -41.5 -41.5 -41.5 -41.5 -41.5 -41.5 -41.5 -41.5 -42.5 -41.5 -41.5 -41.5 -41.5 -41.5 -41.5 -42.5 -41.5 -41.5 -41.5 -42.5 -42.5 -42.5 -41.5 -41.5 -41.5 -41.5 -41.5 -41.5 -41.5 -41.5 -41.5 -41.5 -42.5 -42.5 -42.5 -41.5 -41.5 -41.5 -41.5 -42.5 -42.5 -42.5 -41.5 -42.5 -42.5 -41.5 -42.5 -42.5 -41.5 -42.5 -42.5 -42.5 -42.5 -42.5 -41.5 -42.5 -42.5 -42.5 -42.5 -42.5 -42.5 -42.5 -42.5 -42.5 -42.5 -42.5 -43.5 -42.5 -42.5 -42.5 -42.5 -43.5 -42.5 -42.5 -42.5 -42.5 -42.5 -43.5 -43.5 -43.5 -43.5 -43.5 -42.5 -42.5 -42.5 -42.5 -42.5 -42.5 -42.5 -43.5 -43.5 -43.5 -43.5 -42.5 -42.5 -42.5 -43.5 -43.5 -42.5 -42.5 -43.5 -42.5 -42.5 -43.5 -43.5 -42.5 -43.5 -43.5 -42.5 -43.5 -42.5 -42.5 -43.5 -42.5 -43.5 -42.5 -43.5 -42.5 -43.5 -42.5 -43.5 -43.5 -43.5 -43.5 -42.5 -43.5 -43.5 -42.5 -43.5 -43.5 -42.5 -43.5 -43.5 -43.5 -43.5 -43.5 -43.5 -43.5 -43.5 -43.5 -43.5 -43.5 -43.5 -43.5 -43.5 -43.5 -43.5 -43.5 -43.5 -43.5 -43.5 -43.5 -43.5 -43.5 -43.5 -44.5 -44.5 -43.5 -43.5 -43.5 -43.5 -43.5 -43.5 -43.5 -44.5 -43.5 -43.5 -43.5 -43.5 -44.5 -43.5 -43.5 -44.5 -44.5 -43.5 -43.5 -44.5 -43.5 -43.5 -44.5 -44.5 -43.5 -44.5 -43.5 -43.5 -44.5 -43.5 -44.5 -43.5 -44.5 -43.5 -44.5 -43.5 -44.5 -43.5 -44.5 -43.5 -44.5 -44.5 -44.5 -43.5 -44.5 -43.5 -44.5 -43.5 -44.5 -44.5 -43.5 -44.5 -43.5 -44.5 -44.5 -43.5 -44.5 -44.5 -43.5 -44.5 -44.5 -44.5 -43.5 -44.5 -44.5 -44.5 -44.5 -44.5 -44.5 -43.5 -44.5 -44.5 -44.5 -44.5 -44.5 -44.5 -44.5 -44.5 -44.5 -44.5 -44.5 -44.5 -44.5 -44.5 -44.5 -44.5 -44.5 -44.5 -44.5 -44.5 -44.5 -44.5 -44.5 -44.5 -44.5 -44.5 -44.5 -45.5 -44.5 -44.5 -44.5 -44.5 -44.5 -44.5 -44.5 -44.5 -44.5 -44.5 -44.5 -44.5 -44.5 -44.5 -45.5 -44.5 -44.5 -44.5 -44.5 -44.5 -44.5 -44.5 -45.5 -44.5 -45.5 -44.5 -45.5 -44.5 -45.5 -44.5 -45.5 -44.5 -45.5 -44.5 -45.5 -44.5 -44.5 -45.5 -44.5 -45.5 -45.5 -44.5 -45.5 -45.5 -44.5 -45.5 -45.5 -44.5 -45.5 -45.5 -45.5 -44.5 -45.5 -45.5 -44.5 -44.5 -45.5 -45.5 -45.5 -45.5 -44.5 -44.5 -45.5 -45.5 -45.5 -44.5 -44.5 -44.5 -45.5 -45.5 -45.5 -45.5 -45.5 -45.5 -45.5 -45.5 -45.5 -45.5 -45.5 -45.5 -45.5 -45.5 -45.5 -45.5 -45.5 -45.5 -44.5 -44.5 -44.5 -45.5 -45.5 -45.5 -45.5 -45.5 -45.5 -45.5 -45.5 -45.5 -45.5 -45.5 -45.5 -44.5 -45.5 -45.5 -45.5 -45.5 -45.5 -45.5 -45.5 -45.5 -45.5 -45.5 -45.5 -45.5 -45.5 -45.5 -45.5 -45.5 -45.5 -45.5 -45.5 -46.5 -45.5 -45.5 -45.5 -45.5 -45.5 -45.5 -45.5 -45.5 -45.5 -46.5 -45.5 -45.5 -45.5 -45.5 -45.5 -45.5 -45.5 -45.5 -45.5 -45.5 -45.5 -45.5 -46.5 -45.5 -46.5 -45.5 -46.5 -45.5 -46.5 -45.5 -45.5 -46.5 -45.5 -46.5 -45.5 -45.5 -46.5 -45.5 -45.5 -46.5 -45.5 -45.5 -46.5 -45.5 -45.5 -46.5 -46.5 -45.5 -45.5 -46.5 -46.5 -45.5 -45.5 -45.5 -46.5 -46.5 -46.5 -45.5 -45.5 -45.5 -46.5 -46.5 -46.5 -45.5 -45.5 -45.5 -46.5 -46.5 -46.5 -46.5 -46.5 -45.5 -45.5 -45.5 -45.5 -45.5 -45.5 -45.5 -46.5 -46.5 -46.5 -46.5 -46.5 -46.5 -46.5 -46.5 -46.5 -46.5 -46.5 -46.5 -46.5 -46.5 -45.5 -45.5 -45.5 -46.5 -46.5 -46.5 -46.5 -46.5 -45.5 -46.5 -46.5 -46.5 -46.5 -46.5 -46.5 -46.5 -46.5 -46.5 -46.5 -46.5 -46.5 -46.5 -46.5 -45.5 -46.5 -46.5 -45.5 -46.5 -46.5 -46.5 -46.5 -46.5 -46.5 -46.5 -46.5 -46.5 -46.5 -46.5 -46.5 -46.5 -46.5 -46.5 -46.5 -46.5 -46.5 -46.5 -46.5 -46.5 -46.5 -46.5 -46.5 -46.5 -46.5 -46.5 -46.5 -46.5 -46.5 -46.5 -46.5 -46.5 -46.5 -46.5 -46.5 -46.5 -46.5 -46.5 -46.5 -46.5 -46.5 -46.5 -46.5 -46.5 -46.5 -46.5 -46.5 -46.5 -46.5 -46.5 -47.5 -46.5 -46.5 -46.5 -46.5 -46.5 -46.5 -47.5 -46.5 -46.5 -46.5 -46.5 -46.5 -46.5 -47.5 -46.5 -46.5 -46.5 -47.5 -47.5 -46.5 -46.5 -46.5 -46.5 -46.5 -46.5 -46.5 -46.5 -46.5 -46.5 -47.5 -46.5 -46.5 -46.5 -46.5 -46.5 -46.5 -46.5 -46.5 -46.5 -46.5 -46.5 -46.5 -46.5 -46.5 -46.5 -46.5 -46.5 -46.5 -46.5 -46.5 -46.5 -46.5 -46.5 -46.5 -46.5 -46.5 -47.5 -47.5 -47.5 -47.5 -47.5 -47.5 -46.5 -46.5 -46.5 -46.5 -47.5 -47.5 -47.5 -47.5 -46.5 -46.5 -47.5 -47.5 -47.5 -47.5 -46.5 -46.5 -47.5 -47.5 -46.5 -47.5 -47.5 -47.5 -46.5 -47.5 -47.5 -46.5 -47.5 -47.5 -47.5 -46.5 -47.5 -47.5 -46.5 -47.5 -47.5 -47.5 -47.5 -47.5 -47.5 -47.5 -46.5 -47.5 -47.5 -46.5 -47.5 -47.5 -47.5 -47.5 -46.5 -47.5 -46.5 -47.5 -46.5 -47.5 -47.5 -47.5 -47.5 -47.5 -47.5 -47.5 -47.5 -47.5 -47.5 -47.5 -47.5 -47.5 -47.5 -47.5 -47.5 -47.5 -47.5 -47.5 -47.5 -47.5 -47.5 -47.5 -47.5 -47.5 -47.5 -47.5 -47.5 -47.5 -47.5 -47.5 -47.5 -47.5 -47.5 -47.5 -47.5 -47.5 -47.5 -47.5 -48.5 -47.5 -47.5 -47.5 -47.5 -47.5 -47.5 -47.5 -47.5 -47.5 -47.5 -47.5 -47.5 -47.5 -47.5 -47.5 -47.5 -47.5 -47.5 -47.5 -47.5 -47.5 -47.5 -47.5 -47.5 -47.5 -48.5 -47.5 -47.5 -47.5 -47.5 -47.5 -48.5 -48.5 -47.5 -47.5 -47.5 -47.5 -47.5 -47.5 -47.5 -47.5 -47.5 -47.5 -47.5 -47.5 -47.5 -47.5 -47.5 -47.5 -47.5 -47.5 -47.5 -48.5 -48.5 -48.5 -48.5 -47.5 -47.5 -47.5 -47.5 -47.5 -47.5 -48.5 -48.5 -48.5 -48.5 -48.5 -47.5 -47.5 -47.5 -48.5 -48.5 -47.5 -47.5 -47.5 -48.5 -48.5 -47.5 -47.5 -47.5 -48.5 -48.5 -47.5 -47.5 -48.5 -48.5 -47.5 -47.5 -48.5 -47.5 -48.5 -48.5 -48.5 -47.5 -48.5 -48.5 -47.5 -47.5 -48.5 -48.5 -47.5 -47.5 -48.5 -47.5 -48.5 -48.5 -47.5 -48.5 -47.5 -47.5 -48.5 -47.5 -47.5 -48.5 -47.5 -48.5 -48.5 -47.5 -48.5 -47.5 -48.5 -48.5 -48.5 -48.5 -48.5 -48.5 -48.5 -48.5 -48.5 -48.5 -48.5 -48.5 -48.5 -48.5 -47.5 -48.5 -47.5 -48.5 -48.5 -48.5 -48.5 -47.5 -48.5 -47.5 -48.5 -48.5 -48.5 -48.5 -47.5 -48.5 -48.5 -48.5 -47.5 -48.5 -48.5 -48.5 -48.5 -48.5 -48.5 -47.5 -48.5 -48.5 -47.5 -48.5 -48.5 -48.5 -48.5 -47.5 -48.5 -48.5 -47.5 -48.5 -48.5 -47.5 -48.5 -48.5 -48.5 -48.5 -48.5 -48.5 -48.5 -48.5 -48.5 -48.5 -48.5 -48.5 -48.5 -48.5 -48.5 -47.5 -48.5 -48.5 -48.5 -48.5 -48.5 -48.5 -48.5 -48.5 -48.5 -48.5 -48.5 -48.5 -48.5 -48.5 -48.5 -48.5 -48.5 -48.5 -48.5 -48.5 -48.5 -48.5
-103 -103 -102 308 2112 3655 4809 5628 6190 6551 6759 6854 6874 6729 4548 2603 1599 1051 731 530 398 309 244 197 161 134 111 100 78 60 47 35 26 19 11 5 0 -5 -10 -14 -17 -21 -24 -27 -29 -32 -35 -37 -39 -40 -42 -44 -46 -47 -49 -50 -52 -53 -54 -55 -56 -57 -58 -59 -60 -61 -61 -62 -63 -64 -65 -65 -66 -67 -68 -68 -68 -69 -69 -70 -70 -71 -71 -72 -73 -73 -73 -73 -74 -74 -74 -75 -75 -76 -76 -76 -76 -77 -78 -78 -78 -78 -78 -79 -79 -79 -79 -79 -80 -80 -81 -81 -81 -81 -82 -82 -82 -82 -82 -82 -82 -83 -83 -83 -83 -83 -84 -84 -84 -84 -84 -84 -85 -85 -84 -85 -85 -85 -86 -85 -86 -86 -86 -86 -87 -86 -86 -86 -87 -87 -86 -87 -87 -87 -87 -87 -87 -87 -88 -88 -88 -88 -88 -88 -88 -88 -89 -88 -89 -89 -89 -89 -89 -89 -89 -89 -89 -90 -89 -90 -89 -89 -90 -90 -90 -90 -90 -90 -90 -91 -90 -90 -91 -90 -90 -91 -90 -91 -90 -91 -91 -91 -91 -91 -91 -91 -91 -91 -91 -92 -92 -91 -91 -91 -92 -92 -91 -92 -92 -92 -92 -92 -92 -92 -93 -93 -93 -93 -92 -92 -92 -93 -92 -93 -93 -93 -93 -93 -93 -93 -93 -93 -93 -93 -94 -93 -93 -93 -93 -93 -93 -94 -93 -93 -94 -93 -94 -93 -94 -93 -94 -94 -94 -93 -94 -94 -94 -94 -94 -94 -94 -94 -94 -95 -94 -94 -94 -95 -94 -94 -95 -94 -95 -94 -95 -94 -95 -95 -94 -95 -95 -94 -94 -95 -95 -95 -95 -95 -95 -95 -95 -95 -95 -95 -95 -95 -95 -95 -95 -95 -95 -95 -95 -95 -95 -95 -95 -95 -95 -96 -95 -96 -95 -95 -95 -96 -96 -95 -95 -95 -96 -96 -96 -96 -96 -96 -96 -95 -95 -96 -96 -96 -96 -96 -96 -96 -96 -96 -96 -96 -96 -96 -96 -96 -96 -96 -96 -96 -96 -96 -96 -97 -96 -96 -96 -97 -96 -96 -96 -97 -97 -96 -96 -96 -96 -96 -96 -96 -96 -96 -96 -96 -96 -97 -97 -97 -97 -97 -96 -96 -97 -97 -97 -96 -97 -97 -97 -96 -97 -96 -97 -97 -97 -97 -97 -97 -97 -97 -97 -97 -97 -97 -97 -97 -97 -97 -97 -97 -97 -97 -97 -97 -97 -98 -97 -97 -97 -97 -98 -98 -97 -97 -97 -97 -97 -97 -97 -97 -97 -97 -97 -97 -97 -97 -97 -97 -98 -98 -98 -98 -97 -97 -97 -97 -98 -97 -97 -97 -98 -97 -97 -98 -98 -97 -98 -98 -97 -98 -98 -98 -98 -98 -98 -97 -98 -97 -98 -97 -98 -98 -98 -98 -97 -98 -98 -97 -98 -98 -98 -98 -98 -98 -98 -98 -98 -98 -98 -98 -98 -98 -98 -98 -98 -98 -98 -98 -99 -98 -98 -98 -98 -98 -98 -98 -98 -98 -98 -98 -98 -98 -98 -98 -99 -99 -98 -98 -98 -98 -98 -98 -99 -99 -99 -98 -98 -98 -99 -99 -98 -98 -98 -99 -99 -98 -98 -99 -99 -98 -98 -99 -98 -98 -98 -99 -98 -99 -98 -98 -99 -98 -99 -98 -99 -99 -99 -99 -98 -99 -98 -99 -99 -99 -99 -99 -99 -98 -99 -98 -99 -99 -98 -99 -98 -99 -99 -98 -99 -99 -98 -99 -99 -99 -99 -99 -99 -99 -98 -99 -99 -99 -98 -99 -99 -99 -99 -99 -98 -99 -99 -99 -99 -99 -99 -99 -99 -99 -98 -99 -99 -99 -99 -99 -99 -99 -99 -99 -99 -99 -99 -99 -99 -99 -99 -99 -99 -99 -99 -99 -99 -99 -99 -99 -99 -99 -99 -99 -99 -100 -99 -99 -99 -99 -100 -99 -99 -99 -100 -99 -99 -99 -99 -100 -99 -99 -99 -99 -99 -99 -99 -100 -99 -99 -100 -99 -99 -99 -99 -99 -100 -99 -99 -100 -99 -99 -100 -99 -100 -99 -99 -100 -99 -100 -99 -100 -99 -99 -99 -99 -100 -99 -100 -99 -100 -99 -100 -99 -100 -99 -100 -99 -100 -100 -99 -100 -99 -100 -100 -99 -100 -99 -100 -100 -99 -100 -99 -100 -100 -99 -100 -100 -99 -99 -100 -99 -99 -100 -100 -99 -100 -100 -99 -99 -99 -100 -100 -99 -99 -100 -100 -99 -99 -99 -100 -100 -99 -99 -100 -100 -100 -100 -99 -100 -100 -100 -100 -99 -100 -99 -100 -100 -100 -99 -100 -99 -99 -100 -100 -100 -100 -100 -99 -99 -99 -99 -100 -100 -100 -100 -100 -100 -100 -100 -100 -100 -100 -100 -100 -100 -100 -100 -100 -100 -100 -100 -100 -100 -100 -100 -100 -100 -100 -100 -100 -100 -100 -100 -100 -100 -100 -100 -100 -100 -100 -100 -100 -100 -100 -100 -100 -100 -100 -100 -100 -100 -100 -100 -100 -100 -100 -100 -100 -100 -100 -100 -100 -100 -100 -100 -100 -100 -100 -100 -100 -100 -100 -100 -100 -100 -100 -100 -100 -100 -101 -100 -100 -100 -100 -100 -100 -100 -100 -100 -100 -100 -101 -100 -100 -101 -100 -100 -100 -100 -100 -100 -100 -101 -100 -100 -100 -100 -101 -100 -100 -100 -100 -101 -100 -100 -100 -101 -100 -100 -100 -100 -100 -100 -100 -100 -100 -100 -100 -100 -101 -100 -100 -100 -101 -100 -100 -100 -100 -100 -100 -101 -100 -101 -100 -101 -101 -100 -101 -100 -101 -100 -100 -101 -100 -101 -100 -100 -101 -100 -100 -100 -100 -101 -100 -101 -100 -100 -101 -100 -100 -100 -100 -100 -101 -100 -101 -101 -100 -100 -101 -100 -100 -101 -100 -100 -101 -101 -100 -100 -101 -100 -100 -100 -101 -100 -100 -100 -101 -100 -100 -101 -101 -101 -100 -100 -101 -101 -101 -100 -100 -101 -101 -101 -100 -100 -101 -101 -101 -100 -100 -101 -100 -101 -101 -100 -100 -100 -100 -101 -101 -101 -101 -100 -100 -100 -101 -101 -101 -101 -100 -100 -100 -100 -101 -101 -101 -100 -101 -100 -100 -100 -101 -100 -100 -101 -101 -101 -100 -100 -101 -101 -100 -101 -101 -101 -101 -101 -101 -101 -101 -101 -101 -101 -101 -101 -101 -101 -100 -100 -100 -100 -100 -101 -101 -101 -101 -101 -101 -101 -101 -101 -101 -100 -100 -100 -100 -100 -101 -101 -101 -101 -101 -100 -100 -100 -101 -101 -101 -101 -101 -100 -101 -101 -101 -101 -100 -100 -101 -101 -101 -101 -100 -101 -101 -101 -101 -100 -101 -101 -101 -100 -101 -101 -101 -101 -100 -101 -101 -101 -101 -100 -101 -101 -101 -101 -101 -101 -101 -101 -101 -101 -101 -101 -101 -101 -101 -100 -101 -101 -101 -100 -101 -101 -101 -101 -101 -101 -100 -101 -101 -101 -101 -101 -101 -100 -101 -101 -101 -101 -101 -101 -101 -101 -101 -101 -101 -101 -100 -101 -101 -101 -101 -101 -101 -101 -101 -100 -101 -101 -101 -101 -101 -101 -101 -101 -101 -101 -101 -101 -101 -100 -101 -101 -101 -101 -101 -101 -101 -101 -101 -101 -101 -101 -101 -101 -101 -101 -101 -101 -101 -101 -101 -101 -102 -101 -101 -101 -101 -101 -101 -101 -101 -101 -101 -101 -101 -102 -101 -101 -101 -101 -101 -101 -101 -101 -101 -101 -101 -101 -101 -101 -101 -101 -101 -101 -101 -101 -101 -101 -101 -101 -101 -101 -101 -101 -102 -101 -102 -101 -101 -101 -101 -101 -101 -101 -101 -101 -101 -101 -102 -101 -101 -101 -101 -102 -101 -102 -101 -101 -102 -101 -101 -101 -101 -102 -101 -101 -101 -101 -101 -101 -101 -102 -101 -101 -102 -101 -101 -101 -101 -101 -102 -101 -101 -102 -101 -101 -101 -101 -101 -102 -101 -101 -101 -101 -101 -101 -101 -102 -101 -101 -101 -101 -101 -102 -102 -101 -101 -101 -102 -101 -101 -101 -102 -101 -101 -101 -101 -102 -101 -101 -101 -102 -101 -101 -101 -102 -101 -101 -101 -101 -102 -101 -101 -102 -102 -102 -101 -101 -102 -102 -102 -101 -101 -102 -102 -101 -101 -101 -102 -101 -102 -102 -101 -101 -101 -101 -102 -101 -101 -101 -101 -101 -102 -101 -102 -101 -101 -101 -101 -101 -101 -102 -102 -101 -102 -101 -101 -101 -102 -102 -102 -101 -101 -101 -101 -101 -102 -102 -102 -102 -102 -101 -101 -101 -101 -101 -101 -102 -102 -102 -102 -102 -101 -101 -101 -101 -101 -101 -102 -101 -102 -102 -102 -101 -101 -101 -101 -101 -101 -102 -101 -102 -102 -102 -102 -102 -102 -102 -102 -102 -102 -102 -101 -101 -101 -101 -101 -101 -101 -101 -101 -101 -101 -102 -102 -101 -102 -102 -102 -102 -102 -102 -102 -102 -102 -101 -102 -102 -102 -102 -102 -102 -102 -102 -102 -102 -102 -102 -102 -102 -102 -102 -102 -102 -102
0 0 0 0 0 0 0 0 0 0 1 6 19 47 98 172 275 409 579 794 1062 1396 1805 2293 2855 3473 4123 4776 5429 6056 6639 7166 7631 8033 8372 8654 8882 9059 9193 9285 9342 9367 9364 9336 9287 9221 9138 9043 8936 8821 8699 8571 8440 8304 8166 8028 7888 7746 7605 7464 7323 7183 7044 6906 6770 6635 6501 6369 6238 6110 5985 5859 5738 5617 5499 5383 5270 5158 5050 4943 4840 4739 4639 4543 4449 4357 4268 4181 4097 4015 3935 3857 3781 3708 3636 3567 3499 3433 3369 3307 3246 3187 3130 3074 3020 2967 2915 2865 2816 2769 2723 2678 2634 2591 2549 2508 2469 2430 2393 2356 2320 2285 2251 2218 2185 2153 2122 2092 2062 2033 2005 1978 1950 1924 1899 1873 1849 1824 1801 1778 1755 1733 1711 1690 1669 1649 1629 1610 1591 1572 1554 1536 1518 1501 1484 1467 1451 1435 1420 1404 1389 1374 1360 1346 1331 1318 1305 1291 1278 1266 1254 1241 1229 1217 1205 1194 1183 1172 1161 1150 1140 1130 1119 1110 1099 1090 1080 1071 1062 1053 1044 1036 1027 1018 1010 1002 994 986 978 970 963 955 948 941 934 927 920 913 906 899 893 887 880 874 868 862 856 850 844 838 832 827 821 816 811 805 800 795 790 784 779 775 770 765 760 756 751 747 742 738 733 729 724 720 716 712 708 704 700 696 692 688 684 681 677 673 669 666 662 659 655 652 648 645 642 638 635 631 628 625 622 619 616 613 610 607 604 601 598 595 592 590 587 584 581 578 576 573 570 567 565 563 560 557 555 553 550 547 545 543 540 538 536 533 531 529 527 524 523 520 518 516 514 511 509 507 505 503 501 499 497 495 493 491 489 487 485 484 482 480 478 476 474 472 470 469 467 465 464 462 460 458 457 455 454 451 450 448 446 445 443 442 440 439 437 436 434 432 431 429 428 426 425 424 422 421 419 417 416 415 413 412 410 409 408 406 404 403 402 401 399 398 397 396 394 393 391 390 389 388 387 385 384 383 382 380 379 378 377 376 374 373 372 371 370 369 367 366 365 364 363 362 360 360 359 357 357 355 354 353 352 350 350 349 348 347 346 344 344 342 342 341 340 339 338 337 335 334 334 333 332 331 330 329 328 327 326 325 324 323 322 321 320 320 319 318 317 316 315 314 313 313 312 311 310 309 309 307 307 305 305 304 303 303 301 301 300 300 298 298 297 296 295 295 294 293 292 291 290 290 289 288 287 287 286 285 284 284 283 282 281 280 280 279 279 278 277 276 275 275 275 273 273 272 271 271 270 269 268 268 267 267 266 265 264 264 263 263 262 261 261 260 259 258 258 257 257 256 256 255 254 254 253 252 252 251 251 250 249 249 248 248 247 246 246 245 245 244 243 243 242 241 241 241 240 239 239 238 238 237 236 236 235 235 234 234 233 233 232 232 231 231 230 230 229 229 228 228 227 226 226 225 225 224 224 223 223 222 222 221 221 221 220 219 219 218 218 217 217 216 216 215 215 214 214 214 213 213 212 212 211 211 210 210 209 209 209 208 208 207 207 206 206 205 205 205 204 203 203 203 203 202 202 201 201 200 200 199 199 198 198 198 197 197 196 196 196 195 195 194 194 193 193 193 192 192 192 191 190 190 190 190 189 189 188 188 187 187 186 187 186 185 185 184 184 184 183 183 183 183 182 182 181 181 181 180 180 179 179 179 179 178 178 177 177 177 176 176 176 175 175 175 174 174 174 173 172 172 172 171 171 171 171 170 170 170 170 169 169 169 168 168 167 167 167 167 166 166 165 165 165 164 165 164 164 163 163 163 162 162 162 161 161 160 160 160 160 160 160 159 158 158 158 158 157 157 157 156 156 156 155 156 155 154 154 154 154 154 154 153 153 152 151 152 152 151 151 151 150 150 150 150 149 149 149 149 148 148 148 147 147 147 147 146 146 145 146 145 145 145 145 144 144 143 144 143 143 142 142 142 142 141 141 141 141 140 140 140 139 139 139 139 138 138 138 138 138 138 137 137 137 137 136 136 136 136 135 135 134 135 134 134 134 134 134 133 133 133 133 132 132 132 132 131 131 131 131 131 130 130 130 130 130 129 129 129 128 129 128 128 128 128 127 127 127 127 126 127 126 126 125 125 126 125 125 124 125 124 124 123 124 124 123 123 123 123 122 122 122 122 121 122 121 121 121 120 121 120 120 120 120 120 119 119 119 119 118 118 118 118 117 118 117 117 117 117 117 116 116 116 116 116 115 115 115 115 114 115 114 114 114 114 113 114 114 113 113 113 112 113 112 112 112 112 111 111 111 111 111 111 110 110 110 110 110 110 110 110 109 109 109 109 109 108 108 108 108 108 108 107 107 107 107 107 107 107 106 106 106 106 106 106 105 105 105 105 104 105 104 105 104 104 104 104 104 103 103 103 103 103 102 102 102 102 102 102 102 102 102 101 101 101 101 101 101 100 100 100 100 100 100 100 100 99 99 99 99 99 99 99 99 98 98 98 98 98 98 98 97 97 97 97 96 96 96 96 96 96 96 96 96 95 95 95 95 95 95 95 94 94 94 94 94 94 94 93 93 93 93 93 93 93 93 92 92 93 92 92 92 92 92 91 91 91 91 91 91 91 90 90 91 90 90 90 90 90 90 90 90 90 89 89 89 89 89 88 88 89 88 88 88 87 88 88 88 88 87 87 87 87 87 87 86 86 86 86 86 86 85 86 85 85 85 85 85 85 85 84 85 85 84 84 84 84 84 83 84 83 83 83 83 83 83 83 83 82 82 82 82 82 82 82 82 82 81 82 81 81 81 81 81 81 81 81 81 81 80 80 80 80 80 80 80 80 79 79 79 79 79 79 79 79 79 78 79 78 78 78 78 78 78 78 77 77 77 77 77 77 77 77 77 77 77 76 76 76 76 76 76 76 75 76 75 76 75 75 75 75 75 75 75 74 74 74 74 74 74 74 74 74 73 73 73 74 73 73 73 73 73 73 73 72 72 72 72 72 72 72 72 72 72 72 72 72 71 71 71 71 71 71 71 71 71 71 71 71 70 71 70 70 70 70 69 70 70 70 69 69 69 69 69 69 69 69 69 68 69 69 68 68 68 68 68 68 68 68 68 68 68 68 67 67 67 68 67 67 67 67 67 67 67 66 67 67 67 66 66 66 66 66 66 66 66 66 66 65 66 65 65 65 65 65 65 65 65 65 64 64 64 64 64 64 64 64 64 64 64 64 63 63 64 64 63 64 63 63 63 63 63 63 63 63 63 63 63 63 63 62 62 62 62 62 62 62 62 62 62 62 62 62 62 61 61 61 61 61 61 61 60 61 60 61 61 60 60 60 60 60 60 60 60 60 60 60 60 60 60 60 60 59 60 59 59 59 59 59 59 59 59 59 58 59 59 59 59 58 58 58 58 58 58 58 58 58 58 58 57 57 57 57 57 57 57 57 57 57 57 57 57 57 56 57 57 57 57 56 56 56 56 56 56 56 56 56 55 56 55 56 55
0 0 -1 -1 0 -1 -1 0 1 3 11 37 99 185 272 353 429 502 574 641 701 752 790 817 831 836 833 822 807 787 765 742 718 693 669 645 622 599 577 556 535 515 497 478 462 446 431 417 403 390 379 367 357 346 336 328 319 310 302 294 287 280 273 266 261 255 249 243 238 232 228 223 218 213 209 205 200 196 192 189 185 182 179 175 172 169 166 163 160 157 155 152 150 147 145 142 140 138 136 134 132 130 128 126 125 123 121 120 118 116 114 113 112 111 109 108 106 105 104 103 101 100 99 98 97 96 95 94 93 91 90 89 89 88 87 86 85 84 83 82 82 81 80 79 79 78 77 76 76 75 74 74 73 72 72 71 70 70 70 69 68 67 67 66 66 65 65 64 64 63 62 62 62 61 61 60 60 59 59 58 58 57 57 57 56 56 56 54 54 54 54 54 53 53 52 52 51 51 51 51 50 50 50 49 49 49 48 48 48 47 46 47 46 46 45 45 45 45 44 44 44 43 44 43 42 42 42 42 42 41 41 41 41 40 40 40 40 39 39 39 39 39 38 38 38 38 37 37 37 37 37 36 36 36 36 36 35 35 35 35 34 34 34 34 34 34 33 33 33 33 33 33 32 32 32 32 31 32 32 31 31 31 31 31 31 30 30 30 29 29 29 29 29 29 29 29 28 28 28 28 28 28 28 27 27 27 27 27 27 27 27 27 27 26 26 26 26 26 26 26 25 25 25 25 25 25 25 24 25 24 24 24 24 24 24 24 24 23 23 23 23 23 23 23 23 23 23 23 22 22 22 22 22 22 22 22 22 21 21 21 21 21 21 21 21 21 21 21 20 20 20 20 20 20 20 20 20 20 20 20 20 20 19 19 19 19 19 19 19 19 19 19 19 19 18 19 18 19 18 18 18 18 18 17 18 18 17 18 17 17 17 17 17 17 17 17 17 17 17 17 16 17 16 17 16 16 16 16 16 16 16 16 16 16 16 16 15 15 15 15 16 15 15 15 15 15 15 15 15 15 15 15 15 15 15 14 15 14 14 14 14 14 14 14 14 14 14 14 14 14 14 13 13 13 13 13 13 13 14 13 13 13 13 13 13 13 13 13 13 13 13 12 13 13 12 13 13 12 13 12 12 12 12 12 12 12 12 12 12 12 12 12 12 12 12 12 11 11 12 11 11 11 11 11 11 11 11 11 11 11 11 11 11 11 11 11 11 11 11 10 10 11 11 11 10 11 10 10 10 10 10 10 10 10 10 10 10 10 10 10 10 10 10 10 10 10 10 10 10 9 9 10 9 9 9 9 9 9 9 9 9 9 9 9 9 9 9 9 9 9 9 9 9 9 8 9 8 9 9 9 8 8 9 9 9 8 8 8 8 9 8 8 8 9 8 8 8 8 8 8 8 8 8 8 8 8 8 8 8 8 8 8 8 8 8 7 8 8 8 8 8 8 7 7 8 7 7 7 7 7 7 7 7 7 7 7 7 7 7 7 7 7 7 7 7 7 7 7 7 7 6 7 7 6 6 6 7 7 6 6 7 7 6 7 6 7 6 6 7 7 6 6 6 6 6 6 6 6 6 6 6 6 6 6 6 6 6 6 6 6 6 6 6 6 6 6 6 6 5 6 6 5 6 5 6 6 6 6 6 6 5 6 6 6 5 6 5 5 5 5 5 5 5 5 5 5 5 5 5 5 5 5 5 5 5 5 5 5 5 5 5 5 5 5 5 5 5 5 5 5 5 5 5 5 4 5 5 4 5 4 4 5 4 5 5 4 5 4 5 5 4 4 4 4 4 4 4 4 4 4 4 4 4 4 4 4 4 4 4 4 4 4 4 4 4 4 4 4 4 4 4 4 4 4 4 4 4 3 4 4 4 4 4 4 4 3 3 3 3 4 3 4 4 4 4 4 3 3 3 3 3 3 3 4 3 4 3 3 3 3 3 3 3 3 3 3 3 3 3 3 3 4 3 3 3 3 3 3 3 3 3 3 3 3 3 3 3 3 3 3 3 3 3 3 3 3 3 3 3 3 3 3 3 3 3 3 3 3 3 3 3 3 3 3 3 2 3 3 3 2 3 3 3 2 2 3 3 3 2 2 3 2 2 3 3 2 3 2 2 2 2 2 3 2 2 2 2 2 2 2 2 2 2 2 3 2 2 2 2 2 2 2 2 2 2 2 2 2 2 2 2 2 2 2 2 2 2 1 2 2 2 2 2 2 2 2 2 2 2 2 2 2 2 2 2 2 2 2 1 2 1 2 2 2 2 2 2 1 2 2 2 2 1 2 2 2 2 2 1 2 2 1 2 2 2 1 1 1 1 2 1 2 2 1 1 2 1 2 1 2 2 2 1 1 2 1 1 1 1 1 1 1 1 1 1 1 1 1 1 1 1 1 1 1 1 1 1 1 1 1 1 1 1 1 1 1 1 1 1 1 1 1 1 1 2 1 1 1 1 1 1 1 1 1 1 1 1 1 1 1 1 1 1 1 1 1 1 1 1 1 1 1 1 1 1 1 1 1 1 1 1 1 1 1 1 1 1 1 1 1 1 0 1 1 1 1 0 1 0 1 1 1 0 1 1 1 1 1 0 1 0 0 0 0 0 1 0 0 1 0 0 1 0 0 1 0 0 1 0 0 1 1 0 0 0 0 0 0 0 0 0 0 0 0 0 0 0 1 0 0 0 0 0 0 0 0 0 0 0 0 0 0 0 0 0 0 0 0 0 0 0 0 0 0 0 0 0 0 0 0 0 0 0 0 0 0 0 0 0 0 0 0 0 0 0 0 0 0 0 0 0 0 0 0 0 0 0 0 0 0 0 0 0 0 0 -1 0 0 0 -1 0 0 0 0 0 0 0 0 0 0 0 -1 0 0 0 0 0 0 0 0 0 0 0 0 -1 0 0 0 0 0 0 0 -1 0 -1 0 0 -1 0 0 0 0 -1 -1 -1 0 0 -1 0 -1 -1 -1 0 -1 -1 -1 -1 -1 -1 -1 -1 -1 0 -1 -1 -1 0 0 -1 -1 -1 -1 -1 -1 -1 -1 -1 -1 -1 -1 -1 -1 -1 -1 0 -1 -1 -1 -1 -1 -1 -1 -1 -1 -1 -1 -1 -1 -1 -1 -1 -1 -1 -1 -1 -1 -1 -1 -1 -1 -1 -1 -1 -1 -1 -1 -1 -1 -1 -1 -1 -1 -1 -1 -1 -1 -1 -1 -1 -1 -1 -1 -1 -1 -1 -1 -1 -1 -1 -1 -1 -1 -1 -1 -1 -1 -1 -1 -1 -1 -1 -1 -1 -1 -1 -1 -1 -1 -1 -1 -1 -1 -1 -1 -1 -1 -1 -1 -1 -1 -1 -1 -1 -1 -1 -1 -1 -1 -1 -1 -1 -1 -1 -1 -1 -1 -1 -1 -1 -1 -1 -1 -1 -1 -1 -1 -1 -1 -1 -1 -1 -1 -1 -1 -1 -1 -1 -1 -1 -1 -1 -1 -1 -1 -1 -1 -1 -1 -1 -1 -1 -1 -1 -1 -1 -1 -1 -1 -1 -1 -2 -1 -1 -1 -1 -1 -1 -1 -1
0 0 0 0 0 0 0 0 0 0 0 0 1 4 12 32 70 131 222 350 524 744 1002 1290 1599 1920 2243 2559 2867 3161 3436 3688 3914 4114 4288 4435 4557 4656 4732 4790 4829 4851 4860 4856 4841 4817 4784 4745 4700 4651 4597 4540 4480 4419 4355 4289 4223 4156 4088 4020 3953 3884 3818 3750 3684 3617 3552 3487 3422 3359 3296 3234 3173 3113 3053 2995 2937 2880 2824 2770 2716 2662 2611 2559 2509 2460 2412 2365 2318 2274 2229 2185 2143 2101 2060 2020 1981 1943 1906 1869 1833 1798 1764 1730 1698 1666 1635 1604 1574 1545 1517 1489 1462 1436 1410 1385 1360 1336 1313 1290 1267 1246 1225 1204 1184 1164 1145 1126 1108 1091 1073 1056 1039 1023 1007 992 977 962 948 934 920 907 894 881 869 856 845 833 821 810 800 789 778 768 758 749 739 730 721 712 703 694 686 678 670 662 654 647 639 632 625 618 611 605 598 592 585 579 573 567 561 555 550 545 539 534 528 523 518 513 508 504 499 494 490 485 481 476 472 468 464 460 456 452 448 445 441 437 434 430 426 423 419 416 413 410 406 403 400 397 394 391 388 385 382 380 377 374 371 368 366 363 360 358 356 354 351 348 346 344 341 339 337 335 332 330 328 326 324 322 320 318 316 314 312 310 308 306 304 302 301 299 297 295 294 292 290 288 287 285 283 282 280 279 277 275 274 273 271 269 268 266 265 264 263 261 260 258 257 255 254 253 252 250 249 248 247 246 244 243 241 240 239 238 237 236 234 234 233 231 230 229 228 227 225 225 224 223 221 220 219 218 217 217 216 214 214 213 212 211 210 209 208 207 206 205 204 204 202 202 201 200 199 198 198 197 196 195 194 194 193 192 191 190 189 189 187 187 186 186 185 184 183 182 182 181 180 180 179 178 178 177 176 176 175 174 173 173 172 172 171 170 170 169 169 167 167 167 166 165 165 164 163 163 162 162 161 160 160 159 158 158 157 157 156 156 155 155 154 154 153 153 152 152 151 150 150 150 149 148 148 147 147 146 146 145 145 144 144 144 143 143 142 142 141 141 140 140 139 139 139 138 138 137 136 136 135 135 135 135 134 134 133 133 132 132 131 131 130 130 130 129 129 128 128 128 127 127 126 126 126 125 125 124 125 124 124 123 123 122 122 122 121 121 121 120 120 119 119 119 118 118 118 118 117 117 116 116 116 116 115 115 114 114 114 113 113 112 112 112 112 111 111 111 110 110 110 109 109 109 109 108 108 108 107 107 107 107 106 106 105 105 105 105 104 104 104 104 103 103 103 102 102 102 101 101 101 101 100 100 100 100 99 99 99 99 98 98 98 98 97 97 97 97 96 96 96 96 96 95 95 95 94 94 94 93 94 93 93 93 93 92 92 92 92 91 91 91 91 90 90 90 90 90 89 89 89 89 88 88 88 88 88 87 87 87 87 87 86 86 86 86 86 85 85 85 85 84 84 84 84 84 83 83 83 83 83 82 82 82 82 82 82 82 81 81 81 80 80 80 80 80 79 79 79 79 79 79 78 78 78 78 78 78 77 77 77 77 77 76 76 76 76 75 76 76 75 75 75 75 74 75 75 74 74 74 74 74 73 73 73 73 73 73 72 73 72 72 72 71 71 71 71 71 71 71 71 71 70 70 70 70 70 69 69 69 69 69 69 69 68 68 68 68 68 68 67 67 67 67 67 67 66 67 66 66 66 66 66 66 65 65 65 65 65 65 65 65 65 64 64 64 64 64 63 63 63 63 63 63 63 63 63 62 63 62 62 62 61 62 62 61 61 61 61 61 61 60 60 60 60 60 60 60 60 60 60 59 59 59 59 59 59 59 59 58 58 58 58 58 57 58 57 57 57 57 57 57 57 57 57 57 56 56 56 56 56 56 56 56 56 56 55 55 55 55 55 55 55 55 54 55 54 54 54 54 54 54 53 53 53 53 53 53 53 53 53 53 53 53 52 52 52 52 52 52 52 51 52 52 51 51 51 51 51 51 51 50 50 50 50 50 50 50 50 50 50 50 50 50 49 49 49 49 49 49 49 49 49 49 48 48 48 49 48 48 48 48 48 48 48 48 48 47 47 47 47 47 47 47 47 47 47 46 46 46 46 46 46 46 46 46 46 46 45 45 45 46 45 45 45 45 45 45 45 45 45 44 44 44 44 44 44 44 44 44 44 44 43 43 43 43 43 43 43 43 43 43 43 43 43 42 43 42 42 42 42 42 42 42 42 42 42 42 42 42 41 41 41 41 41 41 41 41 41 41 41 41 41 40 41 40 41 40 40 40 40 40 40 40 40 40 39 40 39 40 39 39 39 39 39 39 39 39 39 39 39 39 39 39 38 38 39 38 38 38 38 38 38 38 38 38 38 38 38 38 38 37 37 37 37 37 37 37 37 37 37 36 37 37 37 36 36 36 36 36 36 36 36 36 36 36 36 36 36 36 36 36 35 35 35 35 35 35 35 35 35 35 35 35 35 35 35 35 35 35 35 34 35 35 34 34 34 34 34 34 34 34 33 34 34 34 34 33 33 34 34 33 33 33 33 33 33 33 33 33 33 33 33 33 32 33 33 32 32 32 32 32 32 32 32 32 32 32 32 32 32 31 31 32 32 32 32 31 31 31 31 31 31 31 31 31 31 31 31 31 31 31 31 31 30 30 31 30 30 30 30 30 30 30 30 30 30 30 30 30 30 30 30 30 30 29 30 29 29 29 29 29 29 29 29 29 29 29 29 29 29 29 29 28 29 29 29 28 29 28 28 28 28 28 28 28 28 28 28 28 28 28 27 28 27 28 28 27 28 27 27 27 27 27 27 27 27 27 27 27 27 27 27 27 27 27 27 27 27 26 27 26 26 26 26 26 26 27 27 26 26 26 26 26 26 26 26 26 26 26 26 26 26 26 26 26 25 25 25 26 26 25 25 25 25 25 25 25 25 25 25 25 25 25 25 25 25 25 25 25 24 24 24 24 24 25 24 24 24 24 24 24 24 24 24 24 24 24 24 24 23 24 24 24 24 24 23 23 23 23 23 24 23 23 23 23 23 23 23 23 23 23 23 23 23 23 23 23 23 23 23 22 22 23 23 23 23 22 22 22 22 22 22 22 22 22 23 22 22 22 22 22 22 22 22 22 22 22 22 22 22 21 22 22 22 22 21 22 22 21 22 22 21 21 21 21 21 21 21 21 21 21 21 21 21 21 21 21 21 21 21 21 21 21 21 21 21 21 20 21 20 20 20 20 20 20 20 20 20 20 20 20 20 20 20 20 20 20 20 20 20 20 20 20 20 20 20 19 20 20 20 20 20 19 20 19 20 20 19 19 19 19 19 19 19 19 19 19 19 19 19 19 19 19 19 19 19 19 19 19 19 19 19 19 19 19 18 19 19 18 19 19 18 19 18 18 18 18 18 18 18 18 18 18 18 18 18 18 18 18 18 18 18
-0.2 -0.2 -0.2 -0.2 -0.2 -0.2 -0.2 -0.2 0.8 0.8 2.8 8.8 19.8 38.8 69.8 110.8 164.8 227.8 298.8 378.8 469.8 570.8 671.8 761.8 827.8 865.8 893.8 883.8 849.8 808.8 767.8 731.8 700.8 674.8 650.8 627.8 606.8 587.8 569.8 553.8 538.8 524.8 511.8 499.8 488.8 478.8 468.8 459.8 450.8 443.8 435.8 427.8 421.8 414.8 407.8 401.8 395.8 389.8 384.8 379.8 373.8 368.8 364.8 359.8 354.8 350.8 345.8 341.8 336.8 333.8 329.8 325.8 321.8 317.8 313.8 310.8 307.8 303.8 299.8 296.8 293.8 290.8 286.8 283.8 280.8 277.8 274.8 271.8 268.8 266.8 263.8 260.8 257.8 254.8 252.8 249.8 247.8 244.8 241.8 239.8 237.8 234.8 232.8 230.8 227.8 225.8 223.8 221.8 218.8 217.8 215.8 213.8 210.8 209.8 206.8 204.8 203.8 201.8 199.8 197.8 195.8 193.8 191.8 190.8 188.8 186.8 185.8 183.8 181.8 180.8 178.8 177.8 175.8 174.8 172.8 171.8 169.8 168.8 167.8 165.8 164.8 162.8 161.8 159.8 158.8 157.8 156.8 154.8 153.8 152.8 151.8 150.8 148.8 147.8 146.8 145.8 144.8 143.8 141.8 141.8 139.8 138.8 137.8 136.8 135.8 134.8 133.8 132.8 131.8 130.8 129.8 128.8 127.8 126.8 126.8 125.8 124.8 123.8 122.8 121.8 120.8 120.8 119.8 118.8 117.8 116.8 116.8 115.8 114.8 113.8 112.8 112.8 111.8 110.8 109.8 109.8 108.8 107.8 107.8 106.8 105.8 105.8 104.8 103.8 103.8 102.8 101.8 101.8 100.8 100.8 99.8 98.8 98.8 97.8 96.8 96.8 95.8 95.8 94.8 94.8 93.8 93.8 92.8 91.8 91.8 90.8 90.8 90.8 89.8 88.8 88.8 88.8 87.8 86.8 86.8 85.8 85.8 85.8 84.8 84.8 83.8 83.8 82.8 82.8 81.8 81.8 80.8 80.8 80.8 79.8 79.8 79.8 78.8 77.8 77.8 77.8 76.8 76.8 76.8 76.8 75.8 75.8 74.8 74.8 73.8 73.8 73.8 72.8 72.8 72.8 72.8 71.8 70.8 70.8 70.8 70.8 69.8 69.8 69.8 68.8 68.8 68.8 67.8 67.8 66.8 66.8 66.8 66.8 65.8 65.8 65.8 65.8 65.8 64.8 64.8 63.8 63.8 63.8 63.8 62.8 62.8 62.8 61.8 61.8 61.8 61.8 61.8 60.8 60.8 60.8 59.8 59.8 59.8 59.8 58.8 58.8 58.8 58.8 58.8 57.8 57.8 57.8 56.8 56.8 56.8 56.8 56.8 55.8 55.8 55.8 55.8 54.8 54.8 54.8 54.8 53.8 53.8 53.8 53.8 53.8 52.8 52.8 52.8 52.8 52.8 51.8 51.8 51.8 51.8 51.8 50.8 50.8 50.8 50.8 49.8 49.8 49.8 49.8 49.8 49.8 49.8 48.8 48.8 48.8 48.8 47.8 47.8 47.8 47.8 47.8 47.8 46.8 46.8 46.8 46.8 46.8 46.8 46.8 45.8 46.8 45.8 45.8 44.8 44.8 44.8 44.8 44.8 43.8 44.8 44.8 43.8 43.8 43.8 43.8 43.8 42.8 42.8 42.8 42.8 42.8 42.8 42.8 42.8 41.8 41.8 41.8 41.8 41.8 41.8 40.8 40.8 40.8 40.8 40.8 40.8 40.8 39.8 40.8 40.8 39.8 39.8 39.8 39.8 39.8 38.8 38.8 38.8 38.8 38.8 38.8 38.8 38.8 38.8 37.8 37.8 37.8 37.8 37.8 37.8 37.8 37.8 36.8 36.8 36.8 36.8 36.8 35.8 35.8 36.8 35.8 36.8 35.8 35.8 35.8 35.8 35.8 35.8 35.8 34.8 34.8 34.8 34.8 34.8 34.8 34.8 34.8 34.8 34.8 33.8 33.8 33.8 33.8 33.8 33.8 33.8 33.8 33.8 32.8 33.8 32.8 32.8 32.8 32.8 32.8 32.8 32.8 31.8 32.8 31.8 31.8 31.8 31.8 31.8 31.8 31.8 31.8 31.8 30.8 31.8 31.8 30.8 30.8 30.8 30.8 30.8 30.8 30.8 29.8 30.8 29.8 29.8 29.8 30.8 29.8 29.8 29.8 29.8 29.8 29.8 29.8 29.8 28.8 28.8 28.8 28.8 28.8 28.8 28.8 28.8 28.8 28.8 28.8 28.8 28.8 27.8 27.8 27.8 27.8 27.8 27.8 27.8 27.8 27.8 27.8 27.8 27.8 26.8 26.8 26.8 27.8 26.8 26.8 26.8 26.8 26.8 25.8 26.8 26.8 26.8 25.8 25.8 26.8 26.8 25.8 25.8 25.8 25.8 25.8 25.8 25.8 25.8 25.8 25.8 25.8 25.8 24.8 25.8 25.8 24.8 24.8 24.8 24.8 24.8 24.8 24.8 24.8 24.8 24.8 23.8 24.8 24.8 23.8 23.8 23.8 24.8 24.8 23.8 23.8 23.8 23.8 23.8 23.8 23.8 23.8 23.8 23.8 23.8 22.8 23.8 22.8 22.8 22.8 22.8 22.8 22.8 22.8 22.8 22.8 22.8 22.8 22.8 22.8 22.8 22.8 22.8 22.8 21.8 21.8 22.8 22.8 22.8 22.8 21.8 21.8 21.8 21.8 21.8 21.8 21.8 21.8 20.8 20.8 20.8 21.8 21.8 20.8 20.8 20.8 20.8 20.8 21.8 20.8 20.8 20.8 20.8 20.8 20.8 20.8 20.8 19.8 20.8 20.8 19.8 19.8 19.8 19.8 19.8 19.8 20.8 20.8 19.8 19.8 19.8 19.8 19.8 19.8 19.8 19.8 19.8 19.8 19.8 19.8 18.8 19.8 18.8 18.8 19.8 19.8 18.8 18.8 18.8 18.8 18.8 18.8 18.8 18.8 18.8 18.8 18.8 18.8 18.8 18.8 18.8 18.8 18.8 18.8 18.8 17.8 18.8 17.8 17.8 18.8 18.8 18.8 17.8 17.8 18.8 17.8 17.8 17.8 17.8 17.8 17.8 17.8 17.8 17.8 17.8 17.8 17.8 17.8 17.8 16.8 17.8 17.8 17.8 16.8 16.8 16.8 16.8 17.8 17.8 17.8 16.8 16.8 16.8 16.8 16.8 16.8 16.8 16.8 16.8 16.8 16.8 16.8 16.8 16.8 16.8 16.8 16.8 16.8 15.8 16.8 15.8 16.8 15.8 15.8 15.8 16.8 15.8 15.8 15.8 15.8 15.8 15.8 15.8 15.8 15.8 15.8 15.8 15.8 15.8 15.8 15.8 15.8 15.8 15.8 15.8 15.8 15.8 14.8 15.8 15.8 15.8 14.8 14.8 14.8 14.8 14.8 14.8 14.8 14.8 14.8 14.8 14.8 14.8 14.8 14.8 14.8 14.8 14.8 14.8 14.8 14.8 14.8 14.8 14.8 14.8 14.8 13.8 14.8 14.8 13.8 14.8 13.8 14.8 13.8 14.8 13.8 14.8 13.8 13.8 13.8 13.8 13.8 13.8 13.8 13.8 13.8 13.8 13.8 13.8 13.8 13.8 13.8 13.8 13.8 13.8 13.8 13.8 13.8 13.8 13.8 12.8 13.8 13.8 13.8 13.8 13.8 13.8 12.8 12.8 12.8 12.8 13.8 12.8 12.8 12.8 12.8 12.8 13.8 13.8 12.8 12.8 12.8 12.8 12.8 12.8 12.8 12.8 12.8 12.8 12.8 12.8 12.8 12.8 12.8 12.8 12.8 12.8 12.8 12.8 12.8 12.8 12.8 12.8 12.8 11.8 11.8 11.8 12.8 11.8 11.8 11.8 11.8 11.8 11.8 11.8 11.8 11.8 11.8 11.8 11.8 11.8 11.8 11.8 11.8 11.8 11.8 11.8 11.8 11.8 11.8 11.8 11.8 11.8 11.8 11.8 11.8 11.8 11.8 11.8 11.8 11.8 11.8 11.8 11.8 11.8 10.8 10.8 11.8 10.8 11.8 10.8 11.8 11.8 10.8 10.8 10.8 11.8 10.8 10.8 10.8 10.8 10.8 10.8 10.8 10.8 10.8 10.8 10.8 10.8 10.8 10.8 10.8 10.8 10.8 10.8 10.8 10.8 10.8 10.8 10.8 10.8 10.8 10.8 10.8 10.8 10.8 10.8 10.8 10.8 10.8 10.8 10.8 10.8 9.8 10.8 9.8 9.8 9.8 10.8 9.8 10.8 10.8 9.8 10.8 10.8 9.8 9.8 9.8 9.8 9.8 9.8 9.8 9.8 9.8 9.8 9.8 9.8 9.8 9.8 9.8 9.8 9.8 9.8 9.8 9.8 9.8 9.8 9.8 9.8 9.8 9.8 9.8 9.8 9.8 9.8 9.8 9.8 9.8 9.8 9.8 9.8 9.8 9.8 8.8 9.8 9.8 9.8 9.8 9.8 8.8 9.8 9.8 8.8 8.8 8.8 8.8 8.8 9.8 9.8 8.8 8.8 8.8 8.8 8.8 8.8 8.8 8.8 8.8 8.8 8.8 8.8 8.8 8.8 8.8 8.8 8.8 8.8 8.8 8.8 8.8 8.8 8.8 8.8 8.8 8.8 8.8 8.8 8.8 8.8 8.8 8.8 8.8 8.8 8.8 8.8 8.8 7.8 8.8 8.8 8.8 8.8 8.8 7.8 8.8 7.8 8.8 8.8 8.8 8.8 7.8 8.8 7.8 7.8 8.8 8.8 8.8 7.8 7.8 8.8 7.8 7.8 7.8 7.8 7.8 7.8 7.8 7.8 7.8 7.8 7.8 7.8 7.8 7.8 7.8 7.8 7.8 7.8 7.8 7.8 7.8 7.8 7.8 7.8 7.8 7.8 7.8 7.8 7.8 7.8 7.8 7.8 7.8 7.8 7.8 7.8 7.8 7.8 7.8 7.8 7.8 7.8 7.8 7.8 7.8 7.8 7.8 7.8 7.8 7.8 7.8 7.8 7.8 6.8 7.8 6.8 7.8 7.8 6.8 7.8 7.8 7.8 7.8 7.8 6.8 7.8 6.8 6.8 6.8 6.8 6.8 6.8 6.8 6.8 6.8 6.8 6.8 7.8 6.8 6.8 6.8 6.8 6.8 6.8 6.8 6.8 6.8 6.8 6.8 6.8 6.8 6.8 6.8 6.8 6.8 6.8 6.8 6.8 6.8 6.8 6.8 6.8 6.8 6.8 6.8 6.8 6.8 6.8 6.8 6.8 6.8 6.8 6.8 6.8 6.8 6.8 6.8 6.8 6.8 6.8 6.8 6.8 6.8 5.8 6.8 6.8 6.8 6.8 6.8 6.8 6.8 5.8 6.8 6.8 5.8 6.8 6.8 5.8 6.8 5.8 5.8 6.8 6.8 6.8 5.8 5.8 5.8 5.8 6.8 6.8 5.8 5.8 5.8 5.8 5.8 6.8 5.8 5.8 5.8 5.8 5.8 5.8 5.8 5.8 5.8 5.8 5.8 5.8 5.8 5.8 6.8 5.8 5.8 5.8 5.8 5.8 5.8 5.8 5.8 5.8 5.8 5.8 5.8 5.8 5.8 5.8 5.8 5.8 5.8 5.8 5.8 5.8 5.8 5.8 5.8 5.8 5.8 5.8 5.8 5.8 5.8 5.8 5.8 5.8 5.8 5.8 5.8 5.8 4.8 5.8 5.8 5.8 5.8 5.8 5.8 5.8 5.8 5.8 5.8 5.8 4.8 5.8 5.8 5.8 4.8 5.8 5.8 5.8 4.8 4.8 5.8 4.8 4.8 5.8 4.8 5.8 5.8 5.8 5.8 4.8 4.8 5.8 5.8 5.8 4.8 4.8 4.8 5.8 5.8 5.8 4.8 5.8 4.8 4.8 4.8 4.8 4.8 4.8 4.8 4.8 4.8 4.8 4.8 4.8 4.8 4.8 4.8 4.8 4.8 4.8 4.8 4.8 5.8 4.8 4.8 4.8 4.8 4.8 4.8 4.8 4.8 4.8 4.8 4.8 4.8 4.8 4.8 4.8 4.8 4.8 4.8 4.8 4.8 4.8 4.8 4.8 4.8 4.8 4.8 4.8 4.8 4.8 4.8 4.8 4.8 4.8 4.8 4.8 4.8 4.8 4.8 4.8 4.8 4.8 4.8 3.8 4.8 4.8 4.8 4.8 4.8 4.8 4.8 4.8 4.8 4.8 4.8 3.8 3.8 4.8 3.8 4.8 4.8 4.8 3.8 4.8 4.8 4.8 3.8 3.8 3.8 3.8 3.8 4.8 4.8 4.8 3.8 4.8 3.8 4.8 3.8 3.8 4.8 4.8 3.8 3.8 3.8 3.8 3.8 3.8 4.8 3.8 3.8 3.8 3.8 3.8 4.8 3.8 3.8 3.8 3.8 3.8 3.8 3.8 3.8 3.8 3.8 3.8 3.8 3.8 3.8 3.8 3.8 3.8 3.8 3.8 4.8 3.8
-0.3 0.7 0.7 -0.3 -0.3 -0.3 -0.3 -0.3 -0.3 0.7 0.7 4.7 15.7 42.7 95.7 187.7 328.7 523.7 770.7 1057.7 1371.7 1696.7 2010.7 2297.7 2542.7 2738.7 2882.7 2979.7 3047.7 3081.7 3089.7 3080.7 3059.7 3030.7 2994.7 2954.7 2911.7 2867.7 2822.7 2775.7 2730.7 2684.7 2639.7 2595.7 2551.7 2508.7 2466.7 2425.7 2385.7 2346.7 2307.7 2270.7 2233.7 2197.7 2161.7 2127.7 2093.7 2060.7 2027.7 1995.7 1963.7 1933.7 1902.7 1872.7 1843.7 1814.7 1786.7 1758.7 1730.7 1703.7 1676.7 1650.7 1625.7 1599.7 1574.7 1549.7 1525.7 1501.7 1478.7 1455.7 1432.7 1410.7 1388.7 1366.7 1345.7 1325.7 1304.7 1283.7 1264.7 1244.7 1225.7 1206.7 1188.7 1170.7 1152.7 1134.7 1117.7 1100.7 1084.7 1067.7 1051.7 1036.7 1020.7 1005.7 990.7 975.7 961.7 947.7 933.7 920.7 907.7 893.7 880.7 868.7 855.7 844.7 832.7 820.7 808.7 797.7 786.7 775.7 765.7 754.7 744.7 734.7 724.7 714.7 705.7 696.7 687.7 678.7 669.7 660.7 652.7 644.7 636.7 627.7 619.7 612.7 604.7 596.7 589.7 582.7 575.7 568.7 561.7 555.7 548.7 541.7 535.7 529.7 524.7 518.7 511.7 506.7 500.7 495.7 489.7 484.7 478.7 474.7 468.7 464.7 458.7 454.7 449.7 445.7 440.7 435.7 431.7 427.7 422.7 418.7 414.7 410.7 406.7 402.7 398.7 394.7 391.7 387.7 383.7 380.7 377.7 373.7 370.7 366.7 364.7 360.7 357.7 353.7 350.7 347.7 344.7 341.7 338.7 336.7 333.7 330.7 327.7 324.7 322.7 319.7 317.7 314.7 312.7 309.7 306.7 304.7 302.7 299.7 297.7 295.7 293.7 290.7 288.7 286.7 284.7 282.7 280.7 278.7 276.7 274.7 271.7 270.7 268.7 266.7 264.7 262.7 260.7 258.7 257.7 255.7 253.7 251.7 249.7 248.7 246.7 244.7 243.7 241.7 239.7 238.7 237.7 235.7 233.7 232.7 231.7 229.7 227.7 226.7 225.7 223.7 222.7 220.7 219.7 218.7 216.7 215.7 214.7 213.7 211.7 210.7 208.7 207.7 206.7 205.7 204.7 203.7 202.7 200.7 200.7 198.7 197.7 196.7 195.7 193.7 192.7 191.7 190.7 189.7 188.7 187.7 186.7 186.7 184.7 183.7 182.7 181.7 180.7 179.7 179.7 178.7 177.7 176.7 175.7 174.7 173.7 172.7 171.7 170.7 170.7 168.7 168.7 167.7 166.7 165.7 165.7 164.7 162.7 162.7 161.7 161.7 160.7 159.7 158.7 158.7 157.7 156.7 155.7 155.7 154.7 153.7 152.7 152.7 151.7 150.7 149.7 149.7 149.7 148.7 147.7 146.7 145.7 145.7 144.7 144.7 143.7 142.7 142.7 141.7 140.7 140.7 139.7 138.7 137.7 138.7 137.7 136.7 136.7 135.7 135.7 134.7 133.7 133.7 133.7 132.7 131.7 130.7 130.7 130.7 129.7 129.7 128.7 128.7 127.7 126.7 126.7 125.7 125.7 124.7 124.7 123.7 123.7 123.7 122.7 121.7 121.7 120.7 120.7 120.7 119.7 119.7 118.7 117.7 118.7 117.7 116.7 116.7 115.7 115.7 114.7 114.7 114.7 114.7 113.7 112.7 112.7 112.7 111.7 111.7 110.7 110.7 109.7 109.7 109.7 108.7 108.7 108.7 107.7 107.7 106.7 106.7 106.7 105.7 105.7 105.7 104.7 104.7 104.7 103.7 103.7 102.7 102.7 101.7 101.7 101.7 100.7 100.7 100.7 99.7 99.7 99.7 98.7 98.7 98.7 97.7 97.7 97.7 96.7 96.7 96.7 96.7 95.7 95.7 95.7 94.7 94.7 93.7 93.7 93.7 93.7 92.7 92.7 92.7 92.7 91.7 91.7 90.7 90.7 90.7 90.7 89.7 89.7 89.7 89.7 88.7 88.7 88.7 87.7 87.7 87.7 87.7 86.7 86.7 86.7 85.7 85.7 85.7 85.7 85.7 84.7 84.7 84.7 83.7 83.7 83.7 82.7 82.7 82.7 82.7 82.7 81.7 81.7 81.7 81.7 80.7 80.7 80.7 80.7 79.7 79.7 79.7 79.7 78.7 79.7 78.7 78.7 78.7 77.7 77.7 77.7 77.7 77.7 76.7 76.7 76.7 76.7 76.7 75.7 75.7 75.7 75.7 74.7 74.7 74.7 74.7 74.7 73.7 73.7 73.7 73.7 73.7 72.7 72.7 72.7 72.7 71.7 71.7 71.7 71.7 70.7 70.7 71.7 70.7 70.7 70.7 70.7 69.7 69.7 69.7 69.7 69.7 68.7 68.7 68.7 68.7 68.7 67.7 67.7 67.7 67.7 67.7 67.7 66.7 67.7 66.7 66.7 66.7 65.7 65.7 65.7 65.7 65.7 65.7 65.7 64.7 64.7 64.7 64.7 64.7 64.7 64.7 63.7 63.7 63.7 63.7 63.7 63.7 63.7 62.7 62.7 62.7 62.7 61.7 62.7 61.7 61.7 61.7 61.7 61.7 60.7 61.7 60.7 60.7 60.7 60.7 60.7 60.7 59.7 59.7 59.7 59.7 59.7 58.7 59.7 59.7 58.7 58.7 58.7 58.7 58.7 58.7 57.7 58.7 57.7 57.7 57.7 57.7 57.7 57.7 56.7 56.7 56.7 56.7 56.7 55.7 56.7 55.7 55.7 55.7 55.7 55.7 55.7 54.7 54.7 54.7 54.7 54.7 54.7 54.7 54.7 54.7 53.7 53.7 54.7 53.7 53.7 53.7 53.7 53.7 53.7 53.7 52.7 53.7 52.7 52.7 52.7 52.7 52.7 52.7 52.7 51.7 51.7 51.7 51.7 51.7 51.7 51.7 50.7 50.7 51.7 50.7 50.7 50.7 50.7 50.7 50.7 50.7 50.7 49.7 49.7 50.7 49.7 49.7 49.7 49.7 49.7 49.7 49.7 49.7 48.7 48.7 48.7 48.7 48.7 48.7 47.7 48.7 47.7 47.7 47.7 47.7 47.7 47.7 47.7 47.7 47.7 47.7 46.7 46.7 46.7 46.7 46.7 46.7 46.7 46.7 46.7 45.7 46.7 45.7 45.7 45.7 45.7 45.7 45.7 45.7 45.7 45.7 45.7 44.7 45.7 45.7 45.7 44.7 44.7 44.7 44.7 44.7 44.7 44.7 43.7 44.7 44.7 43.7 43.7 43.7 43.7 43.7 43.7 43.7 43.7 42.7 43.7 43.7 42.7 43.7 42.7 42.7 42.7 42.7 42.7 42.7 42.7 41.7 42.7 42.7 41.7 41.7 41.7 41.7 41.7 41.7 41.7 41.7 41.7 41.7 40.7 40.7 40.7 41.7 41.7 40.7 40.7 40.7 40.7 40.7 40.7 40.7 40.7 40.7 40.7 40.7 39.7 39.7 39.7 39.7 39.7 40.7 39.7 39.7 39.7 39.7 39.7 39.7 39.7 38.7 38.7 38.7 38.7 38.7 39.7 38.7 38.7 38.7 38.7 38.7 38.7 38.7 38.7 38.7 37.7 37.7 38.7 37.7 37.7 37.7 37.7 37.7 37.7 37.7 37.7 37.7 36.7 37.7 37.7 36.7 36.7 36.7 36.7 36.7 36.7 37.7 36.7 36.7 36.7 36.7 36.7 36.7 35.7 36.7 36.7 36.7 35.7 36.7 35.7 35.7 35.7 35.7 35.7 35.7 35.7 35.7 35.7 35.7 35.7 34.7 34.7 34.7 34.7 34.7 35.7 34.7 34.7 34.7 34.7 34.7 34.7 34.7 34.7 34.7 34.7 33.7 33.7 34.7 33.7 33.7 33.7 33.7 33.7 33.7 33.7 33.7 33.7 33.7 33.7 33.7 33.7 33.7 33.7 33.7 33.7 33.7 32.7 33.7 32.7 32.7 32.7 32.7 32.7 32.7 32.7 32.7 32.7 32.7 32.7 32.7 32.7 32.7 32.7 32.7 31.7 31.7 32.7 31.7 31.7 32.7 31.7 31.7 31.7 31.7 31.7 31.7 31.7 31.7 31.7 31.7 31.7 31.7 31.7 31.7 30.7 30.7 30.7 30.7 30.7 30.7 30.7 30.7 30.7 30.7 30.7 30.7 30.7 30.7 30.7 30.7 30.7 30.7 29.7 30.7 30.7 29.7 30.7 29.7 29.7 29.7 29.7 29.7 29.7 29.7 29.7 29.7 29.7 29.7 29.7 29.7 29.7 29.7 29.7 29.7 28.7 29.7 29.7 29.7 28.7 29.7 28.7 28.7 28.7 28.7 28.7 28.7 28.7 28.7 28.7 28.7 28.7 28.7 28.7 28.7 28.7 28.7 28.7 28.7 28.7 28.7 28.7 27.7 28.7 27.7 27.7 27.7 28.7 27.7 27.7 27.7 27.7 27.7 27.7 27.7 27.7 27.7 27.7 27.7 27.7 27.7 26.7 26.7 27.7 27.7 27.7 26.7 26.7 26.7 26.7 27.7 26.7 26.7 26.7 26.7 26.7 26.7 26.7 26.7 26.7 26.7 26.7 26.7 26.7 26.7 26.7 25.7 26.7 26.7 26.7 26.7 25.7 25.7 26.7 26.7 25.7 25.7 25.7 25.7 26.7 25.7 25.7 25.7 25.7 25.7 25.7 25.7 25.7 25.7 25.7 25.7 25.7 25.7 24.7 25.7 25.7 24.7 25.7 25.7 25.7 24.7 24.7 24.7 24.7 24.7 25.7 24.7 24.7 24.7 24.7 24.7 24.7 24.7 24.7 24.7 24.7 24.7 24.7 24.7 24.7 24.7 24.7 23.7 24.7 23.7 23.7 24.7 23.7 23.7 23.7 23.7 23.7 23.7 24.7 23.7 23.7 23.7 23.7 23.7 23.7 23.7 23.7 23.7 23.7 23.7 23.7 23.7 23.7 23.7 23.7 23.7 23.7 23.7 23.7 23.7 22.7 23.7 22.7 22.7 23.7 23.7 22.7 23.7 22.7 22.7 22.7 22.7 22.7 22.7 22.7 22.7 22.7 22.7 22.7 22.7 22.7 22.7 22.7 21.7 22.7 22.7 22.7 22.7 21.7 21.7 22.7 22.7 22.7 21.7 21.7 22.7 21.7 21.7 21.7 21.7 21.7 21.7 21.7 21.7 21.7 21.7 21.7 21.7 21.7 21.7 21.7 21.7 21.7 20.7 21.7 21.7 21.7 21.7 21.7 20.7 21.7 21.7 21.7 21.7 20.7 21.7 21.7 20.7 20.7 20.7 20.7 20.7 20.7 20.7 20.7 20.7 20.7 20.7 20.7 20.7 20.7 20.7 20.7 20.7 20.7 20.7 20.7 20.7 20.7 20.7 20.7 20.7 20.7 19.7 20.7 19.7 20.7 20.7 19.7 20.7 20.7 19.7 20.7 19.7 19.7 19.7 19.7 19.7 19.7 19.7 19.7 19.7 19.7 19.7 19.7 19.7 19.7 19.7 18.7 19.7 19.7 19.7 19.7 19.7 19.7 19.7 19.7 19.7 19.7 19.7 19.7 18.7 19.7 18.7 19.7 18.7 18.7 19.7 18.7 18.7 18.7 19.7 18.7 18.7 18.7 18.7 18.7 18.7 18.7 18.7 18.7 18.7 18.7 18.7 18.7 18.7 18.7 18.7 18.7 18.7 18.7 18.7 18.7 18.7 18.7 18.7 18.7 18.7 17.7 18.7 18.7 18.7 17.7 17.7 18.7 17.7 18.7 17.7 17.7 17.7 18.7 17.7 17.7 17.7 18.7 17.7 17.7 17.7 17.7 17.7 17.7 17.7 17.7 17.7 17.7 17.7 17.7 17.7 17.7 17.7 17.7 17.7 16.7 17.7 17.7 17.7 17.7 17.7 17.7 17.7 17.7 16.7 17.7 17.7 16.7 16.7 16.7 17.7 17.7 17.7 16.7 17.7 17.7 16.7 16.7 16.7 16.7 17.7 16.7 16.7 16.7 16.7 16.7 16.7 16.7 16.7 16.7 16.7 16.7 16.7 16.7 16.7 16.7 17.7 16.7 16.7 16.7 16.7 16.7 16.7 16.7 16.7 16.7 16.7 16.7 16.7 16.7 16.7 16.7 16.7 16.7 15.7 16.7 16.7 16.7 16.7 16.7 16.7 16.7 15.7 15.7 16.7 15.7 15.7 15.7 15.7 15.7 15.7 16.7 16.7 15.7 15.7 15.7 15.7 15.7 15.7 16.7 15.7 15.7 15.7 15.7 15.7 15.7 15.7 15.7 15.7 15.7 15.7 15.7 15.7 15.7 15.7 15.7 15.7 15.7 15.7 15.7 14.7 15.7 15.7 15.7 15.7 15.7 15.7 15.7 15.7 14.7 14.7 15.7 14.7 14.7 14.7 15.7 14.7 14.7 14.7 14.7 14.7 14.7 14.7 14.7 14.7 14.7 14.7 14.7 14.7 14.7 14.7 14.7 14.7 14.7 14.7 14.7 14.7 14.7 14.7 14.7
-0.6 -0.6 -0.6 0.4 -0.6 0.4 0.4 0.4 0.4 0.4 0.4 2.4 7.4 19.4 40.4 72.4 118.4 179.4 259.4 359.4 484.4 636.4 810.4 1006.4 1218.4 1439.4 1659.4 1869.4 2071.4 2253.4 2416.4 2553.4 2667.4 2756.4 2822.4 2869.4 2900.4 2910.4 2910.4 2893.4 2871.4 2839.4 2804.4 2759.4 2714.4 2666.4 2612.4 2562.4 2512.4 2460.4 2409.4 2357.4 2305.4 2258.4 2208.4 2162.4 2115.4 2073.4 2027.4 1986.4 1945.4 1903.4 1866.4 1826.4 1792.4 1755.4 1720.4 1687.4 1655.4 1623.4 1592.4 1563.4 1535.4 1507.4 1479.4 1453.4 1428.4 1402.4 1378.4 1354.4 1331.4 1309.4 1288.4 1266.4 1246.4 1225.4 1206.4 1187.4 1168.4 1150.4 1133.4 1115.4 1099.4 1082.4 1066.4 1050.4 1035.4 1020.4 1006.4 992.4 978.4 964.4 951.4 938.4 925.4 914.4 901.4 890.4 878.4 867.4 855.4 844.4 835.4 824.4 815.4 804.4 795.4 785.4 776.4 766.4 758.4 749.4 741.4 732.4 725.4 716.4 709.4 701.4 692.4 685.4 678.4 671.4 664.4 657.4 650.4 644.4 637.4 630.4 625.4 618.4 613.4 606.4 600.4 594.4 589.4 583.4 578.4 573.4 567.4 562.4 557.4 552.4 547.4 543.4 538.4 533.4 528.4 524.4 519.4 515.4 510.4 506.4 501.4 497.4 493.4 489.4 485.4 481.4 478.4 473.4 470.4 466.4 462.4 459.4 455.4 452.4 448.4 445.4 442.4 438.4 435.4 432.4 429.4 425.4 422.4 419.4 416.4 413.4 410.4 408.4 404.4 402.4 399.4 396.4 393.4 391.4 388.4 386.4 382.4 380.4 378.4 375.4 373.4 371.4 368.4 366.4 364.4 361.4 359.4 357.4 354.4 352.4 350.4 348.4 346.4 343.4 342.4 339.4 338.4 335.4 334.4 332.4 329.4 328.4 326.4 324.4 322.4 320.4 319.4 317.4 315.4 313.4 311.4 310.4 308.4 306.4 305.4 303.4 301.4 300.4 298.4 297.4 295.4 294.4 292.4 290.4 289.4 288.4 286.4 285.4 283.4 282.4 281.4 279.4 278.4 276.4 275.4 274.4 272.4 271.4 270.4 268.4 267.4 266.4 265.4 263.4 262.4 261.4 260.4 259.4 257.4 256.4 254.4 254.4 252.4 252.4 251.4 250.4 248.4 247.4 246.4 245.4 244.4 243.4 242.4 241.4 239.4 238.4 237.4 236.4 235.4 235.4 234.4 233.4 231.4 231.4 230.4 229.4 227.4 227.4 226.4 225.4 224.4 223.4 223.4 222.4 221.4 220.4 219.4 218.4 217.4 217.4 215.4 215.4 214.4 213.4 212.4 211.4 211.4 209.4 209.4 208.4 207.4 206.4 206.4 205.4 205.4 204.4 203.4 202.4 201.4 200.4 200.4 199.4 199.4 198.4 197.4 197.4 196.4 195.4 194.4 194.4 193.4 192.4 192.4 191.4 190.4 190.4 189.4 188.4 188.4 187.4 186.4 186.4 185.4 185.4 184.4 183.4 183.4 183.4 181.4 181.4 181.4 180.4 179.4 179.4 178.4 177.4 177.4 176.4 175.4 175.4 175.4 174.4 173.4 173.4 172.4 171.4 172.4 171.4 170.4 170.4 169.4 168.4 168.4 168.4 167.4 167.4 166.4 166.4 164.4 165.4 164.4 163.4 163.4 162.4 162.4 162.4 161.4 161.4 160.4 160.4 159.4 159.4 158.4 158.4 157.4 157.4 156.4 156.4 155.4 155.4 155.4 154.4 154.4 153.4 153.4 152.4 152.4 151.4 151.4 151.4 150.4 150.4 149.4 149.4 148.4 148.4 148.4 147.4 147.4 147.4 146.4 146.4 145.4 145.4 145.4 144.4 144.4 143.4 143.4 143.4 142.4 142.4 142.4 141.4 140.4 140.4 140.4 139.4 139.4 139.4 139.4 138.4 137.4 137.4 137.4 137.4 136.4 136.4 136.4 135.4 135.4 134.4 134.4 134.4 133.4 133.4 133.4 132.4 132.4 132.4 131.4 131.4 131.4 130.4 130.4 130.4 130.4 130.4 129.4 129.4 128.4 128.4 127.4 128.4 127.4 127.4 126.4 126.4 126.4 126.4 125.4 125.4 125.4 125.4 124.4 124.4 123.4 123.4 123.4 122.4 122.4 122.4 122.4 122.4 121.4 121.4 120.4 120.4 120.4 120.4 120.4 119.4 119.4 119.4 118.4 118.4 118.4 118.4 117.4 117.4 117.4 117.4 116.4 116.4 116.4 116.4 115.4 115.4 115.4 114.4 114.4 114.4 114.4 114.4 113.4 113.4 113.4 113.4 112.4 112.4 112.4 111.4 111.4 111.4 111.4 111.4 110.4 110.4 110.4 109.4 109.4 109.4 109.4 109.4 109.4 108.4 108.4 108.4 107.4 107.4 107.4 107.4 107.4 106.4 106.4 106.4 106.4 106.4 105.4 105.4 104.4 105.4 104.4 104.4 104.4 104.4 104.4 104.4 103.4 103.4 103.4 102.4 102.4 102.4 102.4 102.4 102.4 102.4 102.4 101.4 100.4 100.4 100.4 100.4 100.4 100.4 99.4 99.4 99.4 99.4 99.4 98.4 99.4 98.4 98.4 98.4 98.4 97.4 97.4 97.4 97.4 97.4 97.4 96.4 96.4 96.4 95.4 96.4 95.4 95.4 95.4 95.4 95.4 94.4 94.4 94.4 94.4 94.4 94.4 93.4 93.4 93.4 93.4 93.4 93.4 92.4 92.4 92.4 92.4 91.4 91.4 91.4 91.4 91.4 91.4 90.4 90.4 90.4 90.4 90.4 90.4 90.4 90.4 89.4 89.4 89.4 89.4 89.4 89.4 88.4 88.4 88.4 88.4 88.4 87.4 88.4 87.4 87.4 87.4 87.4 86.4 87.4 86.4 86.4 86.4 86.4 86.4 86.4 85.4 85.4 85.4 85.4 85.4 84.4 85.4 84.4 84.4 84.4 84.4 83.4 84.4 83.4 83.4 83.4 83.4 83.4 83.4 83.4 82.4 82.4 82.4 82.4 82.4 81.4 82.4 82.4 81.4 82.4 81.4 81.4 81.4 81.4 80.4 80.4 81.4 80.4 80.4 80.4 80.4 80.4 80.4 79.4 79.4 79.4 79.4 79.4 79.4 79.4 78.4 78.4 78.4 78.4 78.4 78.4 78.4 77.4 77.4 77.4 77.4 77.4 77.4 77.4 76.4 76.4 76.4 76.4 76.4 76.4 76.4 75.4 76.4 75.4 75.4 75.4 75.4 75.4 75.4 75.4 74.4 74.4 74.4 74.4 74.4 74.4 74.4 74.4 74.4 74.4 73.4 73.4 73.4 73.4 73.4 73.4 73.4 72.4 72.4 72.4 72.4 72.4 72.4 72.4 72.4 72.4 72.4 71.4 71.4 71.4 71.4 71.4 71.4 71.4 70.4 70.4 70.4 71.4 70.4 70.4 70.4 70.4 69.4 69.4 70.4 69.4 69.4 69.4 69.4 69.4 68.4 69.4 68.4 68.4 68.4 68.4 68.4 68.4 67.4 68.4 67.4 67.4 68.4 68.4 68.4 67.4 67.4 67.4 67.4 67.4 67.4 66.4 66.4 66.4 66.4 66.4 66.4 66.4 66.4 66.4 66.4 66.4 65.4 65.4 65.4 65.4 65.4 65.4 64.4 64.4 65.4 64.4 65.4 65.4 65.4 64.4 64.4 64.4 64.4 64.4 64.4 64.4 64.4 63.4 64.4 63.4 63.4 64.4 63.4 63.4 63.4 63.4 62.4 62.4 62.4 62.4 62.4 62.4 62.4 62.4 62.4 62.4 61.4 61.4 61.4 61.4 61.4 61.4 61.4 61.4 61.4 61.4 61.4 61.4 60.4 61.4 60.4 60.4 60.4 60.4 60.4 60.4 60.4 59.4 60.4 60.4 60.4 59.4 59.4 59.4 59.4 59.4 59.4 59.4 59.4 59.4 59.4 59.4 59.4 59.4 58.4 58.4 58.4 58.4 58.4 58.4 58.4 58.4 58.4 58.4 57.4 58.4 57.4 58.4 57.4 57.4 57.4 57.4 57.4 57.4 57.4 57.4 57.4 57.4 57.4 56.4 56.4 57.4 56.4 56.4 56.4 55.4 56.4 56.4 56.4 56.4 56.4 55.4 55.4 55.4 55.4 55.4 55.4 55.4 55.4 55.4 55.4 55.4 55.4 55.4 55.4 54.4 54.4 55.4 54.4 54.4 54.4 54.4 54.4 54.4 54.4 54.4 53.4 54.4 53.4 53.4 53.4 53.4 53.4 53.4 53.4 53.4 53.4 53.4 53.4 52.4 53.4 53.4 53.4 53.4 53.4 53.4 52.4 52.4 52.4 52.4 52.4 52.4 52.4 52.4 52.4 52.4 52.4 52.4 52.4 51.4 51.4 51.4 51.4 51.4 51.4 51.4 51.4 51.4 51.4 50.4 50.4 51.4 50.4 51.4 51.4 51.4 50.4 50.4 51.4 50.4 50.4 50.4 50.4 50.4 50.4 49.4 49.4 49.4 49.4 49.4 49.4 49.4 49.4 49.4 49.4 49.4 49.4 49.4 49.4 49.4 49.4 49.4 48.4 49.4 48.4 48.4 48.4 48.4 48.4 48.4 48.4 48.4 48.4 48.4 47.4 48.4 48.4 47.4 47.4 47.4 47.4 47.4 47.4 47.4 47.4 47.4 47.4 47.4 47.4 47.4 47.4 47.4 47.4 46.4 47.4 46.4 46.4 46.4 46.4 46.4 46.4 46.4 46.4 46.4 46.4 46.4 46.4 46.4 46.4 46.4 46.4 45.4 45.4 45.4 45.4 46.4 45.4 45.4 45.4 45.4 45.4 45.4 45.4 45.4 45.4 45.4 44.4 44.4 44.4 44.4 44.4 44.4 44.4 44.4 44.4 44.4 44.4 44.4 44.4 44.4 44.4 44.4 44.4 43.4 43.4 43.4 43.4 43.4 43.4 44.4 43.4 44.4 43.4 43.4 43.4 43.4 43.4 43.4 43.4 43.4 43.4 43.4 42.4 42.4 42.4 42.4 42.4 42.4 42.4 42.4 42.4 42.4 42.4 42.4 42.4 42.4 42.4 42.4 42.4 42.4 42.4 41.4 41.4 42.4 42.4 41.4 41.4 41.4 42.4 41.4 41.4 41.4 41.4 41.4 41.4 41.4 40.4 41.4 41.4 41.4 40.4 41.4 41.4 41.4 40.4 40.4 40.4 40.4 40.4 40.4 40.4 40.4 40.4 40.4 40.4 40.4 40.4 40.4 40.4 40.4 40.4 40.4 40.4 39.4 39.4 39.4 40.4 39.4 39.4 39.4 39.4 39.4 39.4 39.4 39.4 39.4 39.4 38.4 39.4 39.4 39.4 39.4 39.4 39.4 39.4 38.4 38.4 38.4 38.4 38.4 38.4 38.4 38.4 38.4 38.4 38.4 37.4 38.4 38.4 38.4 37.4 38.4 37.4 38.4 38.4 37.4 37.4 38.4 37.4 38.4 37.4 37.4 37.4 37.4 37.4 37.4 37.4 37.4 37.4 36.4 37.4 37.4 37.4 37.4 36.4 37.4 37.4 37.4 36.4 37.4 36.4 36.4 37.4 36.4 36.4 36.4 36.4 36.4 36.4 36.4 36.4 36.4 36.4 36.4 36.4 35.4 35.4 36.4 35.4 35.4 36.4 36.4 35.4 35.4 35.4 35.4 35.4 35.4 35.4 35.4 35.4 35.4 35.4 35.4 35.4 35.4 35.4 35.4 34.4 35.4 35.4 35.4 34.4 35.4 34.4 34.4 35.4 34.4 34.4 34.4 34.4 34.4 34.4 34.4 34.4 34.4 34.4 34.4 34.4 34.4 34.4 34.4 34.4 34.4 33.4 34.4 34.4 34.4 34.4 34.4 34.4 34.4 33.4 33.4 34.4 33.4 33.4 34.4 33.4 33.4 33.4 33.4 33.4 33.4 33.4 33.4 33.4 33.4 32.4 33.4 32.4 33.4 33.4 32.4 33.4 32.4 33.4 32.4 33.4 33.4 32.4 32.4 32.4 32.4 32.4 32.4 32.4 32.4 32.4 32.4 32.4 32.4 32.4 32.4 32.4 32.4 32.4 32.4 31.4 32.4 31.4 32.4 31.4 32.4 32.4 31.4 32.4 32.4 31.4 31.4 31.4 31.4 31.4 31.4 31.4 31.4 31.4 31.4 31.4 31.4 31.4 31.4 31.4 31.4 31.4 31.4 31.4 31.4 31.4 31.4 30.4 31.4 30.4 31.4 30.4 31.4 31.4 30.4 30.4 30.4 30.4 30.4 30.4 30.4 30.4 30.4 30.4 30.4 30.4 30.4 30.4 30.4 30.4 30.4 30.4 30.4 30.4 30.4 30.4 30.4 29.4 30.4 29.4 30.4 29.4 29.4 29.4 29.4 30.4 29.4 29.4 30.4 29.4 29.4 29.4 29.4 29.4 29.4 29.4 29.4 29.4 29.4 29.4 29.4 29.4 29.4 29.4 29.4 28.4 28.4 28.4 29.4 29.4
-0.7 0.3 0.3 0.3 -0.7 0.3 0.3 0.3 -0.7 0.3 0.3 -0.7 -0.7 -0.7 -0.7 0.3 0.3 0.3 1.3 2.3 3.3 5.3 7.3 9.3 12.3 15.3 19.3 23.3 28.3 33.3 38.3 44.3 50.3 56.3 63.3 70.3 77.3 84.3 91.3 98.3 105.3 112.3 119.3 125.3 132.3 138.3 144.3 149.3 155.3 160.3 165.3 169.3 174.3 178.3 182.3 185.3 188.3 191.3 194.3 197.3 199.3 201.3 202.3 204.3 205.3 207.3 208.3 209.3 210.3 210.3 211.3 211.3 212.3 212.3 212.3 212.3 211.3 211.3 211.3 211.3 210.3 209.3 208.3 208.3 207.3 206.3 205.3 204.3 203.3 202.3 201.3 200.3 199.3 198.3 197.3 195.3 194.3 192.3 191.3 190.3 189.3 187.3 186.3 185.3 183.3 181.3 180.3 179.3 177.3 176.3 175.3 173.3 171.3 170.3 169.3 167.3 166.3 165.3 163.3 162.3 161.3 159.3 158.3 157.3 155.3 154.3 152.3 151.3 150.3 149.3 148.3 147.3 145.3 144.3 143.3 141.3 140.3 139.3 138.3 137.3 136.3 134.3 133.3 132.3 131.3 130.3 129.3 128.3 127.3 126.3 125.3 123.3 123.3 122.3 121.3 120.3 119.3 118.3 117.3 116.3 116.3 114.3 114.3 112.3 112.3 111.3 110.3 109.3 108.3 107.3 106.3 106.3 105.3 104.3 104.3 103.3 102.3 101.3 100.3 100.3 99.3 98.3 97.3 97.3 96.3 95.3 95.3 94.3 93.3 93.3 92.3 91.3 91.3 90.3 89.3 89.3 88.3 88.3 87.3 87.3 86.3 85.3 84.3 84.3 83.3 83.3 82.3 82.3 82.3 81.3 81.3 80.3 79.3 79.3 79.3 78.3 77.3 77.3 76.3 76.3 76.3 75.3 74.3 74.3 73.3 73.3 73.3 73.3 72.3 71.3 71.3 71.3 70.3 70.3 69.3 69.3 69.3 68.3 68.3 67.3 67.3 66.3 66.3 66.3 66.3 65.3 65.3 64.3 64.3 64.3 63.3 63.3 63.3 62.3 62.3 62.3 61.3 61.3 60.3 60.3 60.3 59.3 59.3 59.3 59.3 58.3 58.3 58.3 58.3 57.3 57.3 56.3 56.3 56.3 56.3 56.3 55.3 55.3 55.3 54.3 54.3 54.3 54.3 53.3 53.3 53.3 52.3 52.3 52.3 52.3 51.3 51.3 51.3 51.3 50.3 50.3 50.3 50.3 49.3 49.3 49.3 48.3 48.3 48.3 48.3 48.3 47.3 48.3 47.3 47.3 47.3 47.3 47.3 46.3 46.3 46.3 45.3 45.3 45.3 45.3 45.3 44.3 44.3 44.3 44.3 43.3 43.3 43.3 43.3 43.3 43.3 42.3 42.3 42.3 42.3 42.3 41.3 41.3 42.3 41.3 41.3 41.3 40.3 40.3 41.3 40.3 40.3 40.3 40.3 39.3 40.3 39.3 39.3 39.3 39.3 39.3 38.3 38.3 38.3 38.3 38.3 38.3 37.3 37.3 37.3 37.3 36.3 37.3 37.3 36.3 36.3 36.3 36.3 36.3 36.3 35.3 36.3 35.3 35.3 35.3 35.3 35.3 35.3 34.3 35.3 34.3 34.3 34.3 34.3 34.3 34.3 33.3 33.3 33.3 33.3 33.3 33.3 33.3 32.3 33.3 32.3 32.3 32.3 32.3 31.3 32.3 31.3 32.3 31.3 31.3 31.3 31.3 31.3 31.3 31.3 30.3 31.3 31.3 30.3 30.3 30.3 30.3 30.3 30.3 29.3 29.3 30.3 30.3 29.3 29.3 29.3 29.3 29.3 29.3 28.3 28.3 28.3 28.3 28.3 28.3 28.3 28.3 28.3 28.3 28.3 27.3 27.3 27.3 27.3 27.3 27.3 27.3 27.3 27.3 27.3 26.3 27.3 26.3 27.3 26.3 26.3 26.3 26.3 26.3 26.3 26.3 25.3 25.3 25.3 25.3 25.3 26.3 25.3 25.3 25.3 25.3 25.3 25.3 25.3 25.3 24.3 24.3 24.3 24.3 24.3 24.3 24.3 24.3 24.3 24.3 24.3 24.3 23.3 23.3 23.3 24.3 23.3 23.3 23.3 23.3 23.3 23.3 23.3 22.3 23.3 23.3 23.3 22.3 22.3 22.3 22.3 22.3 22.3 22.3 22.3 22.3 21.3 22.3 22.3 21.3 21.3 21.3 21.3 22.3 21.3 21.3 21.3 21.3 21.3 21.3 21.3 21.3 21.3 21.3 21.3 21.3 21.3 20.3 20.3 20.3 20.3 20.3 20.3 20.3 20.3 20.3 20.3 20.3 19.3 20.3 20.3 19.3 19.3 19.3 19.3 19.3 19.3 19.3 19.3 19.3 19.3 19.3 19.3 19.3 19.3 19.3 18.3 19.3 19.3 18.3 19.3 19.3 18.3 18.3 18.3 18.3 18.3 18.3 18.3 18.3 18.3 17.3 18.3 18.3 18.3 18.3 18.3 17.3 17.3 17.3 17.3 17.3 17.3 17.3 17.3 17.3 17.3 17.3 17.3 17.3 17.3 17.3 17.3 17.3 17.3 17.3 16.3 16.3 17.3 16.3 16.3 16.3 16.3 16.3 16.3 16.3 16.3 16.3 16.3 16.3 16.3 16.3 16.3 16.3 15.3 16.3 15.3 16.3 16.3 16.3 16.3 15.3 15.3 15.3 15.3 15.3 15.3 15.3 15.3 15.3 15.3 15.3 15.3 15.3 14.3 15.3 15.3 15.3 15.3 15.3 15.3 14.3 15.3 14.3 15.3 14.3 14.3 14.3 15.3 14.3 14.3 14.3 14.3 14.3 14.3 14.3 14.3 14.3 14.3 14.3 14.3 13.3 14.3 14.3 13.3 13.3 14.3 14.3 13.3 14.3 13.3 13.3 13.3 13.3 13.3 14.3 13.3 13.3 13.3 13.3 13.3 13.3 13.3 13.3 13.3 13.3 13.3 13.3 13.3 12.3 13.3 13.3 13.3 13.3 13.3 13.3 13.3 12.3 13.3 12.3 12.3 13.3 12.3 12.3 12.3 12.3 12.3 12.3 12.3 12.3 12.3 12.3 12.3 12.3 12.3 12.3 12.3 12.3 12.3 12.3 12.3 12.3 12.3 11.3 12.3 11.3 12.3 12.3 11.3 11.3 11.3 11.3 12.3 11.3 11.3 11.3 11.3 11.3 11.3 11.3 11.3 11.3 11.3 11.3 11.3 11.3 11.3 11.3 11.3 11.3 11.3 11.3 11.3 11.3 11.3 11.3 11.3 10.3 11.3 11.3 10.3 11.3 10.3 10.3 11.3 10.3 10.3 10.3 10.3 10.3 10.3 10.3 10.3 10.3 10.3 10.3 10.3 10.3 10.3 10.3 10.3 10.3 10.3 10.3 10.3 10.3 9.3 10.3 10.3 10.3 10.3 10.3 10.3 9.3 10.3 10.3 10.3 9.3 9.3 9.3 9.3 9.3 9.3 9.3 9.3 10.3 9.3 9.3 9.3 9.3 9.3 9.3 9.3 9.3 9.3 9.3 9.3 9.3 9.3 9.3 9.3 9.3 9.3 9.3 9.3 9.3 9.3 8.3 8.3 8.3 9.3 9.3 9.3 8.3 9.3 9.3 8.3 8.3 8.3 8.3 8.3 8.3 8.3 8.3 8.3 8.3 8.3 8.3 8.3 8.3 8.3 8.3 8.3 8.3 8.3 8.3 8.3 8.3 8.3 8.3 8.3 8.3 8.3 8.3 8.3 8.3 8.3 8.3 8.3 8.3 8.3 7.3 8.3 8.3 8.3 7.3 7.3 8.3 8.3 8.3 7.3 7.3 8.3 7.3 8.3 7.3 7.3 8.3 7.3 7.3 7.3 7.3 7.3 7.3 7.3 7.3 7.3 7.3 7.3 7.3 7.3 7.3 7.3 7.3 7.3 7.3 7.3 7.3 7.3 7.3 7.3 7.3 7.3 7.3 7.3 7.3 7.3 7.3 7.3 7.3 6.3 7.3 7.3 7.3 6.3 7.3 7.3 6.3 6.3 6.3 6.3 7.3 6.3 6.3 6.3 6.3 6.3 7.3 7.3 7.3 6.3 7.3 6.3 6.3 6.3 6.3 6.3 6.3 6.3 6.3 6.3 6.3 6.3 6.3 6.3 6.3 6.3 6.3 6.3 6.3 6.3 6.3 6.3 6.3 6.3 6.3 6.3 6.3 6.3 6.3 6.3 6.3 6.3 6.3 6.3 6.3 6.3 5.3 5.3 6.3 6.3 6.3 6.3 6.3 6.3 5.3 6.3 5.3 6.3 6.3 5.3 5.3 6.3 6.3 6.3 5.3 5.3 5.3 5.3 5.3 5.3 5.3 5.3 5.3 5.3 5.3 5.3 5.3 5.3 5.3 5.3 5.3 5.3 5.3 5.3 5.3 5.3 5.3 5.3 5.3 5.3 5.3 5.3 5.3 5.3 5.3 5.3 5.3 5.3 5.3 5.3 5.3 5.3 5.3 5.3 5.3 5.3 5.3 5.3 4.3 5.3 5.3 5.3 5.3 5.3 4.3 4.3 4.3 4.3 5.3 4.3 5.3 5.3 5.3 5.3 4.3 5.3 5.3 4.3 5.3 4.3 5.3 4.3 4.3 4.3 4.3 4.3 4.3 4.3 4.3 4.3 4.3 4.3 4.3 4.3 4.3 4.3 4.3 4.3 4.3 4.3 4.3 4.3 4.3 4.3 4.3 4.3 4.3 4.3 4.3 4.3 4.3 4.3 4.3 4.3 4.3 4.3 4.3 4.3 4.3 4.3 4.3 3.3 4.3 4.3 4.3 4.3 4.3 4.3 3.3 4.3 4.3 4.3 4.3 4.3 4.3 4.3 4.3 4.3 3.3 4.3 4.3 4.3 3.3 4.3 3.3 4.3 4.3 3.3 3.3 3.3 4.3 3.3 3.3 3.3 4.3 3.3 3.3 4.3 3.3 4.3 3.3 3.3 3.3 3.3 3.3 3.3 3.3 4.3 3.3 3.3 3.3 3.3 3.3 3.3 3.3 2.3 3.3 3.3 3.3 3.3 3.3 3.3 3.3 3.3 3.3 3.3 3.3 3.3 3.3 3.3 3.3 3.3 3.3 3.3 3.3 3.3 3.3 3.3 3.3 3.3 3.3 2.3 3.3 3.3 3.3 2.3 3.3 3.3 3.3 3.3 3.3 3.3 3.3 3.3 2.3 3.3 2.3 3.3 3.3 3.3 2.3 3.3 3.3 2.3 2.3 2.3 2.3 2.3 3.3 3.3 2.3 2.3 2.3 3.3 3.3 2.3 2.3 2.3 2.3 2.3 2.3 3.3 2.3 2.3 2.3 2.3 2.3 2.3 2.3 2.3 2.3 2.3 2.3 2.3 2.3 2.3 2.3 2.3 2.3 2.3 2.3 2.3 2.3 2.3 2.3 2.3 2.3 2.3 2.3 2.3 2.3 2.3 2.3 2.3 2.3 2.3 2.3 2.3 2.3 2.3 2.3 2.3 2.3 2.3 2.3 2.3 2.3 2.3 2.3 2.3 2.3 2.3 2.3 2.3 2.3 2.3 2.3 1.3 1.3 1.3 2.3 2.3 1.3 2.3 1.3 2.3 2.3 1.3 1.3 1.3 2.3 1.3 1.3 2.3 2.3 2.3 1.3 2.3 2.3 1.3 2.3 2.3 2.3 1.3 2.3 2.3 1.3 1.3 1.3 1.3 1.3 1.3 1.3 1.3 1.3 1.3 1.3 1.3 1.3 1.3 1.3 1.3 1.3 1.3 1.3 1.3 1.3 1.3 1.3 1.3 1.3 1.3 1.3 1.3 1.3 1.3 1.3 1.3 1.3 1.3 1.3 1.3 1.3 1.3 1.3 1.3 1.3 1.3 1.3 1.3 1.3 1.3 1.3 1.3 1.3 1.3 1.3 1.3 1.3 1.3 1.3 1.3 1.3 1.3 1.3 1.3 1.3 1.3 1.3 0.3 1.3 1.3 1.3 1.3 1.3 1.3 1.3 1.3 1.3 1.3 1.3 1.3 1.3 1.3 1.3 1.3 1.3 1.3 1.3 1.3 1.3 1.3 1.3 0.3 1.3 1.3 1.3 1.3 1.3 1.3 0.3 0.3 1.3 1.3 1.3 0.3 1.3 0.3 1.3 1.3 1.3 0.3 0.3 0.3 0.3 1.3 1.3 0.3 0.3 1.3 1.3 0.3 1.3 1.3 0.3 0.3 0.3 0.3 1.3 1.3 0.3 0.3 0.3 0.3 0.3 1.3 0.3 0.3 0.3 1.3 1.3 0.3 0.3 0.3 0.3 1.3 1.3 0.3 0.3 0.3 1.3 0.3 0.3 0.3 0.3 0.3 0.3 0.3 0.3 0.3 0.3 0.3 0.3 0.3 0.3 1.3 1.3 0.3 0.3 0.3 0.3 0.3 0.3 0.3 0.3 0.3 0.3 0.3 0.3 0.3 0.3 0.3 0.3 0.3 0.3 0.3 0.3 0.3
0 0 0 0 0 0 0 0 0 0 0 0 0 0 0 1 5 16 42 95 189 331 530 788 1106 1483 1908 2368 2858 3374 3904 4437 4961 5471 5960 6426 6866 7280 7667 8026 8358 8662 8939 9188 9410 9606 9777 9924 10047 10148 10228 10289 10331 10357 10366 10360 10341 10309 10266 10212 10148 10076 9996 9908 9815 9716 9611 9503 9390 9274 9156 9035 8913 8788 8663 8537 8410 8283 8157 8030 7904 7779 7654 7531 7408 7287 7167 7049 6932 6816 6703 6590 6480 6371 6264 6159 6055 5953 5853 5755 5658 5564 5471 5380 5291 5203 5118 5033 4951 4870 4791 4713 4637 4562 4490 4418 4348 4279 4212 4146 4082 4019 3957 3897 3838 3779 3723 3667 3612 3559 3506 3455 3405 3356 3308 3260 3214 3169 3124 3081 3038 2996 2955 2914 2875 2837 2799 2761 2725 2689 2654 2619 2586 2553 2520 2489 2457 2426 2396 2367 2338 2309 2282 2254 2227 2201 2175 2149 2124 2100 2075 2052 2028 2005 1983 1961 1939 1918 1897 1877 1856 1836 1817 1797 1778 1760 1741 1724 1706 1689 1672 1655 1638 1622 1606 1590 1575 1560 1544 1530 1515 1501 1486 1473 1459 1445 1432 1419 1406 1393 1381 1369 1357 1345 1333 1321 1310 1299 1287 1277 1265 1255 1245 1234 1224 1214 1204 1194 1184 1175 1166 1156 1147 1138 1129 1120 1112 1103 1095 1086 1078 1070 1062 1054 1046 1039 1031 1023 1016 1009 1001 994 987 981 974 967 960 954 947 941 934 928 921 915 910 903 897 892 886 880 874 869 863 858 852 847 841 836 831 826 821 816 811 806 801 796 792 787 782 777 773 769 764 760 755 751 747 743 738 734 730 726 722 718 714 710 706 703 698 695 691 688 684 680 676 673 669 666 663 659 656 653 649 646 643 640 636 633 630 627 624 621 618 615 612 609 606 603 600 598 595 592 589 586 584 581 578 576 573 570 568 565 563 560 557 555 552 550 548 545 543 541 539 536 534 531 529 527 524 523 520 518 516 514 511 510 508 505 503 501 499 497 495 493 491 489 487 485 483 482 479 478 476 474 472 471 469 467 465 463 461 460 458 456 455 453 451 449 448 446 444 443 441 440 438 436 435 433 432 430 429 427 426 424 422 421 419 418 417 415 414 412 411 410 408 407 405 404 402 401 399 398 397 396 394 393 392 390 389 388 387 385 384 383 382 380 379 378 377 376 374 373 372 371 370 368 367 366 365 364 363 361 360 359 358 357 356 355 354 353 352 351 349 349 347 346 345 344 343 342 341 340 339 338 338 336 335 335 333 333 332 330 329 329 328 327 326 325 324 323 322 321 320 319 318 318 317 315 315 314 313 313 311 311 310 309 308 307 306 305 305 304 303 302 301 300 300 299 298 297 297 296 295 294 293 293 292 291 291 290 289 288 287 287 286 286 285 284 283 282 282 281 280 279 279 278 277 277 276 275 275 274 273 272 272 271 271 270 269 269 268 267 267 266 265 265 264 264 263 262 261 261 260 260 259 259 258 257 257 256 256 255 254 254 253 252 252 251 251 250 250 249 248 248 247 247 246 246 245 245 244 243 243 242 242 241 241 240 239 239 239 238 238 237 236 236 235 235 234 234 233 233 232 231 231 231 230 230 229 229 228 228 227 227 226 226 225 225 224 224 223 223 223 222 222 221 221 221 220 219 219 218 218 217 217 216 216 216 215 215 214 214 213 213 213 212 212 211 211 210 210 210 209 209 208 208 207 207 206 206 206 205 205 204 204 204 203 203 202 202 202 201 201 201 200 200 200 199 199 198 198 197 197 197 196 196 195 195 195 194 194 194 193 193 193 192 191 191 191 191 190 190 189 189 189 189 189 188 187 187 187 187 186 185 185 185 184 184 184 184 183 183 183 182 182 181 181 181 181 180 180 179 180 179 179 178 178 178 177 177 177 176 176 176 175 175 175 175 174 174 174 173 173 173 172 172 172 172 171 171 171 170 170 170 169 169 169 168 168 168 168 167 167 167 166 166 166 166 165 165 165 164 164 164 164 163 163 163 162 162 162 162 162 161 161 161 160 160 160 160 159 159 159 158 158 158 157 157 157 157 157 157 156 156 156 155 155 155 154 155 154 153 154 153 153 153 153 152 152 152 152 151 151 151 151 151 150 150 150 149 149 149 149 148 149 148 148 147 147 147 147 147 146 146 146 146 145 146 145 145 145 144 144 144 144 144 143 143 143 142 142 142 142 142 142 141 141 141 141 140 140 140 140 140 140 139 139 139 139 138 138 138 138 137 137 137 137 137 136 136 136 136 135 135 135 135 135 134 135 134 134 133 133 133 133 133 133 133 132 132 132 132 132 132 131 131 131 130 131 130 130 130 130 130 129 129 129 129 129 129 128 128 128 128 128 127 127 127 127 127 127 126 126 126 126 126 125 125 125 125 125 125 125 124 124 124 124 124 123 124 123 123 123 122 122 122 122 122 121 122 121 121 121 121 121 121 120 120 120 120 120 119 119 120 119 119 119 119 118 118 118 118 118 118 117 117 117 117 117 117 117 116 116 116 116 116 115 116 115 115 115 115 115 114 115 114 114 114 113 114 113 113 113 113 113 113 113 112 113 112 112 112 112 112 111 111 111 111 111 111 110 110 110 110 110 110 110 110 109 109 109 109 109 108 108 108 108 108 108 108 107 108 108 107 107 107 107 107 107 106 106 106 106 106 106 105 105 105 105 105 105 105 105 104 105 104 104 104 104 104 104 104 104 103 103 103 103 103 103 103 102 102 102 102 102 102 102 101 101 101 101 101 101 101 100 100 100 100 100 100 100 100 99 99 99 99 99 99 99 98 99 99 98 99 98 98 98 97 98 98 98 97 97 97 97 97 97 96 96 96 96 96 96 96 96 96 96 96 95 95 95 95 95 95 95 94 94 94 94 94 94 94 94 94 94 94 93 93 93 93 93 93 92 92 93 93 92 93 92 92 92 91 91 92 91 91 91 91 91 91 91 91 91 90 90 90 90 90 90 90 89 90 90 89 89 89 89 89 89 89 89 89 88 89 88 88 88 88 88 88 88 87 88 87 87 87 87 87 87 87 87 87 86 86 86 86 86 86 86 86 86 85 85 85 85 85 85 85 85 85 85 85 85 84 84 85 85 84 84 84 84 84 84 84 83 83 83 83 83 83 83 83 83 83 83 82 82 82 82 82 82 82 82 82 82 82 82 82 81 81 81 81 81 81 81 81 80 81 81 80 80 80 80 80 80 80 80 80 79 79 80 79 79 79 79 79 79 79 79 79 78 79 79 78 79 78 78 78 78 78 78 77 78 77 78 77 78 77 77 77 77 77 77 76 76 77 77 76 77 76 76 76 76 76 76 75 76 76 76 76 75 75 75 75 75 75 75 75 74 75 75 75 75 74 74 74 74 74 74 74 74 74 74 73 73 74 73 73 73 73 73 73 73 73 73 73 72 73 73 73 72 72 72 72 72 72 72 72 72 72 72 72 72 71 71 71 71 71 71 71 71 71 71 71 71 70 71 70 70 70 70 70 70 70 70 70 70 70 70
o i l s 1
-12.833 -11.833 -12.833 -12.833 -11.833 62.167 414.17 898.17 1355.2 1747.2 2073.2 2339.2 2557.2 2734.2 2879.2 2956.2 2838.2 2467.2 1928.2 1393.2 981.17 703.17 523.17 405.17 324.17 269.17 225.17 192.17 166.17 147.17 131.17 116.17 104.17 93.167 84.167 76.167 70.167 64.167 60.167 55.167 51.167 48.167 45.167 42.167 39.167 37.167 35.167 33.167 31.167 30.167 28.167 26.167 25.167 23.167 23.167 21.167 20.167 19.167 18.167 18.167 17.167 16.167 15.167 14.167 14.167 13.167 13.167 11.167 11.167 11.167 10.167 10.167 9.1667 9.1667 8.1667 8.1667 7.1667 7.1667 7.1667 6.1667 6.1667 6.1667 5.1667 5.1667 5.1667 4.1667 4.1667 4.1667 4.1667 4.1667 3.1667 3.1667 2.1667 2.1667 3.1667 2.1667 2.1667 2.1667 1.1667 1.1667 1.1667 1.1667 0.16667 1.1667 1.1667 0.16667 0.16667 0.16667 0.16667 -0.83333 -0.83333 -0.83333 -0.83333 -0.83333 -0.83333 -1.8333 -0.83333 -0.83333 -0.83333 -1.8333 -1.8333 -1.8333 -2.8333 -1.8333 -2.8333 -2.8333 -2.8333 -2.8333 -1.8333 -2.8333 -2.8333 -2.8333 -2.8333 -2.8333 -3.8333 -2.8333 -3.8333 -3.8333 -3.8333 -3.8333 -3.8333 -3.8333 -3.8333 -3.8333 -3.8333 -4.8333 -3.8333 -3.8333 -4.8333 -3.8333 -4.8333 -3.8333 -4.8333 -4.8333 -4.8333 -4.8333 -4.8333 -4.8333 -4.8333 -4.8333 -5.8333 -4.8333 -4.8333 -4.8333 -4.8333 -5.8333 -5.8333 -5.8333 -4.8333 -4.8333 -4.8333 -5.8333 -5.8333 -4.8333 -5.8333 -5.8333 -5.8333 -5.8333 -5.8333 -5.8333 -5.8333 -5.8333 -5.8333 -5.8333 -6.8333 -5.8333 -5.8333 -6.8333 -5.8333 -5.8333 -5.8333 -5.8333 -5.8333 -6.8333 -5.8333 -6.8333 -6.8333 -5.8333 -6.8333 -5.8333 -6.8333 -5.8333 -6.8333 -6.8333 -6.8333 -6.8333 -6.8333 -7.8333 -6.8333 -7.8333 -7.8333 -6.8333 -6.8333 -6.8333 -6.8333 -6.8333 -6.8333 -6.8333 -7.8333 -6.8333 -6.8333 -6.8333 -7.8333 -6.8333 -7.8333 -7.8333 -6.8333 -7.8333 -6.8333 -6.8333 -7.8333 -6.8333 -7.8333 -7.8333 -6.8333 -7.8333 -7.8333 -7.8333 -7.8333 -7.8333 -7.8333 -7.8333 -7.8333 -7.8333 -6.8333 -7.8333 -7.8333 -7.8333 -7.8333 -8.8333 -7.8333 -7.8333 -7.8333 -7.8333 -7.8333 -7.8333 -8.8333 -8.8333 -7.8333 -8.8333 -7.8333 -7.8333 -7.8333 -8.8333 -8.8333 -8.8333 -7.8333 -8.8333 -7.8333 -8.8333 -7.8333 -8.8333 -7.8333 -8.8333 -8.8333 -7.8333 -8.8333 -7.8333 -8.8333 -8.8333 -7.8333 -8.8333 -7.8333 -8.8333 -8.8333 -8.8333 -7.8333 -8.8333 -8.8333 -8.8333 -8.8333 -7.8333 -8.8333 -8.8333 -8.8333 -7.8333 -8.8333 -8.8333 -8.8333 -8.8333 -8.8333 -8.8333 -7.8333 -8.8333 -8.8333 -8.8333 -8.8333 -8.8333 -8.8333 -8.8333 -8.8333 -8.8333 -8.8333 -8.8333 -8.8333 -8.8333 -8.8333 -8.8333 -8.8333 -8.8333 -8.8333 -8.8333 -8.8333 -8.8333 -9.8333 -8.8333 -8.8333 -8.8333 -8.8333 -8.8333 -9.8333 -8.8333 -8.8333 -9.8333 -8.8333 -9.8333 -8.8333 -8.8333 -9.8333 -8.8333 -8.8333 -8.8333 -8.8333 -8.8333 -9.8333 -9.8333 -8.8333 -9.8333 -8.8333 -9.8333 -8.8333 -8.8333 -9.8333 -8.8333 -9.8333 -9.8333 -8.8333 -9.8333 -8.8333 -9.8333 -8.8333 -9.8333 -9.8333 -8.8333 -8.8333 -8.8333 -9.8333 -8.8333 -9.8333 -8.8333 -8.8333 -8.8333 -8.8333 -8.8333 -9.8333 -9.8333 -8.8333 -8.8333 -9.8333 -8.8333 -9.8333 -9.8333 -8.8333 -8.8333 -9.8333 -9.8333 -8.8333 -8.8333 -9.8333 -9.8333 -9.8333 -8.8333 -8.8333 -9.8333 -9.8333 -8.8333 -9.8333 -9.8333 -9.8333 -8.8333 -9.8333 -9.8333 -8.8333 -8.8333 -9.8333 -9.8333 -9.8333 -8.8333 -8.8333 -9.8333 -8.8333 -8.8333 -9.8333 -9.8333 -9.8333 -9.8333 -9.8333 -9.8333 -9.8333 -9.8333 -9.8333 -9.8333 -9.8333 -9.8333 -9.8333 -9.8333 -9.8333 -9.8333 -9.8333 -9.8333 -9.8333 -9.8333 -9.8333 -8.8333 -9.8333 -9.8333 -9.8333 -9.8333 -9.8333 -9.8333 -9.8333 -9.8333 -9.8333 -9.8333 -9.8333 -9.8333 -9.8333 -9.8333 -9.8333 -9.8333 -9.8333 -9.8333 -9.8333 -9.8333 -9.8333 -9.8333 -9.8333 -9.8333 -9.8333 -10.833 -9.8333 -9.8333 -10.833 -9.8333 -9.8333 -9.8333 -9.8333 -9.8333 -10.833 -9.8333 -9.8333 -9.8333 -9.8333 -9.8333 -10.833 -9.8333 -9.8333 -9.8333 -10.833 -9.8333 -10.833 -9.8333 -9.8333 -9.8333 -10.833 -9.8333 -9.8333 -9.8333 -9.8333 -9.8333 -9.8333 -9.8333 -9.8333 -9.8333 -9.8333 -9.8333 -10.833 -9.8333 -10.833 -9.8333 -10.833 -10.833 -9.8333 -10.833 -9.8333 -10.833 -9.8333 -9.8333 -9.8333 -10.833 -9.8333 -10.833 -9.8333 -10.833 -9.8333 -9.8333 -10.833 -9.8333 -10.833 -10.833 -9.8333 -9.8333 -9.8333 -9.8333 -9.8333 -10.833 -9.8333 -9.8333 -9.8333 -9.8333 -9.8333 -10.833 -9.8333 -10.833 -9.8333 -9.8333 -10.833 -9.8333 -10.833 -9.8333 -9.8333 -10.833 -9.8333 -10.833 -10.833 -10.833 -9.8333 -10.833 -9.8333 -10.833 -9.8333 -9.8333 -9.8333 -10.833 -9.8333 -9.8333 -9.8333 -9.8333 -9.8333 -9.8333 -9.8333 -10.833 -9.8333 -10.833 -9.8333 -9.8333 -10.833 -9.8333 -10.833 -10.833 -10.833 -9.8333 -10.833 -10.833 -10.833 -9.8333 -9.8333 -10.833 -9.8333 -9.8333 -9.8333 -9.8333 -9.8333 -9.8333 -9.8333 -10.833 -10.833 -9.8333 -10.833 -9.8333 -9.8333 -10.833 -10.833 -9.8333 -9.8333 -9.8333 -10.833 -10.833 -10.833 -10.833 -10.833 -9.8333 -9.8333 -10.833 -10.833 -9.8333 -9.8333 -9.8333 -10.833 -10.833 -9.8333 -9.8333 -9.8333 -10.833 -9.8333 -9.8333 -10.833 -10.833 -9.8333 -9.8333 -9.8333 -9.8333 -9.8333 -10.833 -10.833 -10.833 -10.833 -10.833 -9.8333 -10.833 -10.833 -10.833 -10.833 -9.8333 -9.8333 -9.8333 -10.833 -10.833 -10.833 -10.833 -10.833 -10.833 -10.833 -9.8333 -9.8333 -9.8333 -9.8333 -9.8333 -10.833 -10.833 -10.833 -10.833 -10.833 -9.8333 -9.8333 -9.8333 -9.8333 -9.8333 -10.833 -10.833 -10.833 -10.833 -10.833 -9.8333 -9.8333 -9.8333 -9.8333 -9.8333 -10.833 -10.833 -10.833 -10.833 -10.833 -10.833 -9.8333 -9.8333 -9.8333 -10.833 -10.833 -9.8333 -9.8333 -9.8333 -9.8333 -9.8333 -10.833 -10.833 -9.8333 -9.8333 -10.833 -9.8333 -9.8333 -10.833 -10.833 -10.833 -10.833 -10.833 -10.833 -10.833 -9.8333 -10.833 -9.8333 -10.833 -10.833 -10.833 -10.833 -9.8333 -9.8333 -10.833 -10.833 -10.833 -10.833 -10.833 -10.833 -9.8333 -10.833 -10.833 -9.8333 -9.8333 -10.833 -9.8333 -10.833 -10.833 -10.833 -9.8333 -10.833 -10.833 -10.833 -9.8333 -10.833 -10.833 -9.8333 -9.8333 -9.8333 -9.8333 -10.833 -10.833 -9.8333 -9.8333 -10.833 -10.833 -9.8333 -9.8333 -9.8333 -10.833 -10.833 -9.8333 -9.8333 -9.8333 -9.8333 -10.833 -9.8333 -9.8333 -10.833 -10.833 -10.833 -10.833 -10.833 -10.833 -10.833 -9.8333 -10.833 -10.833 -9.8333 -10.833 -10.833 -10.833 -10.833 -10.833 -10.833 -10.833 -10.833 -10.833 -9.8333 -10.833 -10.833 -10.833 -10.833 -10.833 -10.833 -10.833 -10.833 -10.833 -10.833 -10.833 -10.833 -10.833 -10.833 -10.833 -10.833 -10.833 -10.833 -10.833 -10.833 -10.833 -10.833 -9.8333 -10.833 -10.833 -10.833 -10.833 -10.833 -10.833 -10.833 -10.833 -10.833 -10.833 -10.833 -10.833 -10.833 -10.833 -10.833 -10.833 -10.833 -10.833 -10.833 -10.833 -10.833 -10.833 -10.833 -10.833 -10.833 -10.833 -10.833 -10.833 -10.833 -9.8333 -10.833 -10.833 -10.833 -10.833 -9.8333 -10.833 -9.8333 -10.833 -10.833 -10.833 -10.833 -10.833 -10.833 -10.833 -9.8333 -10.833 -10.833 -9.8333 -9.8333 -10.833 -10.833 -10.833 -10.833 -9.8333 -10.833 -10.833 -9.8333 -10.833 -10.833 -10.833 -10.833 -10.833 -10.833 -10.833 -10.833 -10.833 -10.833 -10.833 -10.833 -9.8333 -10.833 -10.833 -10.833 -10.833 -10.833 -10.833 -10.833 -10.833 -10.833 -10.833 -10.833 -10.833 -10.833 -10.833 -10.833 -10.833 -10.833 -10.833 -10.833 -11.833 -10.833 -10.833 -10.833 -10.833 -10.833 -10.833 -10.833 -10.833 -10.833 -10.833 -10.833 -11.833 -10.833 -10.833 -10.833 -10.833 -11.833 -10.833 -10.833 -10.833 -10.833 -10.833 -10.833 -10.833 -10.833 -10.833 -10.833 -11.833 -10.833 -10.833 -10.833 -10.833 -10.833 -10.833 -10.833 -10.833 -10.833 -10.833 -10.833 -10.833 -10.833 -10.833 -10.833 -10.833 -10.833 -10.833 -10.833 -11.833 -10.833 -10.833 -10.833 -10.833 -10.833 -10.833 -10.833 -10.833 -10.833 -10.833 -10.833 -10.833 -10.833 -10.833 -10.833 -10.833 -10.833 -10.833 -10.833 -11.833 -10.833 -10.833 -10.833 -10.833 -10.833 -11.833 -10.833 -10.833 -11.833 -10.833 -11.833 -10.833 -10.833 -11.833 -10.833 -10.833 -10.833 -10.833 -10.833 -10.833 -10.833 -10.833 -11.833 -10.833 -10.833 -10.833 -10.833 -11.833 -10.833 -10.833 -10.833 -10.833 -11.833 -10.833 -10.833 -11.833 -10.833 -10.833 -11.833 -10.833 -11.833 -11.833 -10.833 -10.833 -11.833 -10.833 -11.833 -10.833 -10.833 -11.833 -10.833 -10.833 -10.833 -10.833 -10.833 -10.833 -10.833 -10.833 -10.833 -10.833 -10.833 -10.833 -11.833 -10.833 -10.833 -11.833 -10.833 -10.833 -10.833 -11.833 -10.833 -10.833 -10.833 -11.833 -10.833 -11.833 -10.833 -10.833 -11.833 -10.833 -11.833 -10.833 -10.833 -11.833 -10.833 -10.833 -10.833 -10.833 -10.833 -10.833 -10.833 -10.833 -11.833 -10.833 -10.833 -11.833 -10.833 -10.833 -10.833 -10.833 -10.833 -10.833 -10.833 -11.833 -10.833 -10.833 -10.833 -11.833 -10.833 -10.833 -11.833 -10.833 -10.833 -10.833 -10.833 -10.833 -10.833 -10.833 -10.833 -10.833 -10.833 -10.833 -11.833 -10.833 -10.833 -10.833 -10.833 -10.833 -10.833 -10.833 -10.833 -10.833 -10.833 -11.833 -10.833 -10.833 -10.833 -10.833 -11.833 -10.833 -10.833 -10.833 -10.833 -10.833 -10.833 -10.833 -10.833 -10.833 -10.833 -10.833 -10.833 -10.833 -11.833 -10.833 -10.833 -10.833 -10.833 -10.833 -10.833 -10.833 -10.833 -10.833 -10.833 -10.833 -10.833 -10.833 -10.833 -10.833 -11.833 -10.833 -10.833 -11.833 -10.833 -11.833 -10.833 -10.833 -10.833 -10.833 -10.833 -10.833 -10.833 -10.833 -10.833 -10.833 -10.833 -10.833 -11.833 -10.833 -10.833 -10.833 -10.833 -11.833 -10.833 -11.833 -11.833 -11.833 -10.833 -11.833 -11.833 -10.833 -10.833 -10.833 -10.833 -10.833 -10.833 -10.833 -10.833 -11.833 -11.833 -11.833 -11.833 -11.833 -10.833 -10.833 -10.833 -10.833 -11.833 -10.833 -10.833 -10.833 -10.833 -10.833 -11.833 -10.833 -10.833 -10.833 -10.833 -10.833 -10.833 -10.833 -10.833 -11.833 -10.833 -10.833 -10.833 -11.833 -10.833 -10.833 -10.833 -10.833 -10.833 -11.833 -10.833 -10.833 -10.833 -10.833 -11.833 -10.833 -10.833 -11.833 -11.833 -11.833 -10.833 -11.833 -11.833 -11.833 -11.833 -10.833 -10.833 -10.833 -10.833 -11.833 -10.833 -10.833 -10.833 -10.833 -10.833 -10.833 -11.833 -11.833 -11.833 -11.833 -11.833 -10.833 -10.833 -10.833 -10.833 -10.833 -11.833 -11.833 -10.833 -10.833 -10.833 -11.833 -10.833 -10.833 -10.833 -10.833 -10.833 -10.833 -10.833 -10.833 -10.833 -11.833 -11.833 -11.833 -10.833 -10.833 -10.833 -10.833 -10.833 -10.833 -10.833 -10.833 -10.833 -10.833 -11.833 -11.833 -10.833 -10.833 -10.833 -10.833 -11.833 -10.833 -10.833 -10.833 -10.833 -10.833 -10.833 -11.833 -10.833 -10.833 -10.833 -11.833 -10.833 -10.833 -10.833 -10.833 -10.833 -11.833 -10.833 -10.833 -10.833 -10.833 -10.833 -10.833 -10.833 -10.833 -10.833 -10.833 -10.833 -11.833 -11.833 -10.833 -11.833 -11.833 -11.833 -11.833 -11.833 -11.833 -11.833 -11.833 -11.833 -10.833 -10.833 -10.833 -10.833 -10.833 -10.833 -11.833 -10.833 -10.833 -10.833 -10.833 -11.833 -11.833 -10.833 -10.833 -10.833 -10.833 -10.833 -10.833 -10.833 -10.833 -11.833 -11.833 -11.833 -11.833 -11.833 -10.833 -10.833 -11.833 -11.833 -11.833 -10.833 -10.833 -10.833 -10.833 -10.833 -10.833 -10.833 -10.833 -10.833 -10.833 -10.833 -10.833 -10.833 -10.833 -10.833 -11.833 -11.833 -11.833 -11.833 -10.833 -10.833 -11.833 -11.833 -10.833 -10.833 -10.833 -10.833 -10.833 -10.833 -10.833 -11.833 -10.833 -11.833 -11.833 -11.833 -11.833 -11.833 -11.833 -11.833 -11.833 -11.833 -11.833 -11.833 -10.833 -11.833 -11.833 -10.833 -11.833 -11.833 -11.833 -11.833 -10.833 -10.833 -10.833 -10.833 -10.833 -11.833 -10.833 -10.833 -10.833 -10.833 -10.833 -10.833 -10.833 -10.833 -10.833 -11.833 -11.833 -11.833 -11.833 -11.833 -11.833 -11.833 -11.833 -10.833 -10.833 -11.833 -10.833 -10.833 -11.833 -11.833 -10.833 -11.833 -11.833 -10.833 -10.833 -10.833 -10.833 -11.833 -11.833 -11.833 -11.833 -10.833 -11.833 -11.833 -10.833 -11.833 -10.833 -11.833 -11.833 -11.833 -10.833 -11.833 -10.833 -10.833 -11.833 -11.833 -11.833 -11.833 -11.833 -10.833 -11.833 -11.833 -11.833 -11.833 -10.833 -11.833 -11.833 -11.833 -11.833 -10.833 -10.833 -10.833 -10.833 -11.833 -11.833 -11.833 -11.833 -11.833 -10.833 -11.833 -11.833 -11.833 -11.833 -11.833 -11.833 -11.833 -10.833 -11.833 -11.833 -11.833 -10.833 -11.833 -11.833 -11.833 -11.833 -11.833 -11.833 -10.833 -11.833 -11.833 -11.833 -10.833 -11.833 -10.833 -10.833 -11.833 -11.833 -10.833 -11.833 -11.833
-2.4 -1.4 -1.4 -1.4 6.6 404.6 1519.6 2687.6 3581.6 4122.6 4340.6 4284.6 4007.6 -7488.4 -7488.4 -7488.4 -31332 -61280 -61867 -62802 -63560 -64075 -64415 -64646 -64807 -64917 -65008 -65080 -65132 -65171 -65208 -65240 -65268 -65292 -65311 -65327 -65342 -65354 -65366 -65376 -65384 -65392 -65399 -65406 -65411 -65417 -65422 -65427 -65431 -65435 -65438 -65442 -65446 -65449 -65451 -65454 -65456 -65459 -65461 -65463 -65465 -65467 -65470 -65471 -65473 -65474 -65475 -65477 -65478 -65479 -65480 -65482 -65484 -65484 -65486 -65486 -65488 -65488 -65489 -65490 -65491 -65492 -65493 -65493 -65494 -65495 -65496 -65496 -65497 -65498 -65498 -65499 -65500 -65499 -65500 -65501 -65501 -65501 -65502 -65503 -65503 -65503 -65504 -65504 -65505 -65505 -65505 -65506 -65506 -65506 -65507 -65508 -65507 -65509 -65508 -65509 -65509 -65509 -65510 -65510 -65510 -65511 -65511 -65511 -65511 -65511 -65512 -65512 -65512 -65513 -65513 -65514 -65513 -65514 -65513 -65514 -65514 -65515 -65514 -65514 -65515 -65515 -65515 -65515 -65515 -65516 -65516 -65516 -65516 -65517 -65517 -65517 -65517 -65517 -65517 -65518 -65518 -65518 -65518 -65518 -65519 -65518 -65519 -65519 -65519 -65519 -65519 -65520 -65520 -65519 -65519 -65520 -65519 -65520 -65520 -65520 -65520 -65521 -65521 -65520 -65520 -65521 -65521 -65521 -65521 -65521 -65521 -65521 -65522 -65522 -65521 -65522 -65522 -65522 -65522 -65522 -65522 -65522 -65523 -65522 -65523 -65523 -65523 -65523 -65523 -65523 -65523 -65523 -65523 -65524 -65523 -65524 -65524 -65524 -65524 -65524 -65524 -65524 -65524 -65524 -65524 -65524 -65525 -65525 -65524 -65524 -65525 -65525 -65524 -65525 -65525 -65525 -65525 -65525 -65525 -65526 -65525 -65525 -65526 -65525 -65526 -65526 -65526 -65525 -65526 -65526 -65526 -65526 -65526 -65526 -65526 -65526 -65526 -65526 -65526 -65526 -65526 -65526 -65526 -65527 -65527 -65527 -65526 -65527 -65526 -65527 -65526 -65527 -65527 -65527 -65527 -65527 -65527 -65527 -65527 -65527 -65527 -65527 -65527 -65528 -65527 -65527 -65528 -65527 -65528 -65528 -65528 -65528 -65527 -65527 -65528 -65528 -65528 -65528 -65528 -65528 -65528 -65528 -65528 -65529 -65528 -65528 -65529 -65528 -65529 -65528 -65528 -65529 -65529 -65528 -65529 -65529 -65528 -65528 -65528 -65529 -65529 -65529 -65529 -65529 -65529 -65529 -65529 -65529 -65529 -65529 -65530 -65529 -65529 -65529 -65529 -65530 -65529 -65529 -65529 -65530 -65529 -65529 -65530 -65529 -65529 -65529 -65530 -65530 -65530 -65530 -65530 -65530 -65530 -65530 -65530 -65530 -65530 -65530 -65530 -65530 -65530 -65530 -65530 -65530 -65530 -65530 -65530 -65530 -65530 -65530 -65530 -65530 -65530 -65530 -65531 -65530 -65530 -65530 -65531 -65531 -65531 -65530 -65530 -65530 -65530 -65530 -65530 -65530 -65530 -65531 -65531 -65531 -65531 -65531 -65531 -65531 -65531 -65531 -65530 -65531 -65531 -65530 -65531 -65531 -65531 -65531 -65531 -65531 -65531 -65531 -65531 -65531 -65531 -65531 -65531 -65531 -65531 -65531 -65531 -65531 -65531 -65532 -65531 -65531 -65531 -65531 -65531 -65532 -65532 -65532 -65531 -65531 -65531 -65531 -65532 -65531 -65531 -65531 -65531 -65531 -65532 -65532 -65531 -65531 -65532 -65532 -65531 -65532 -65532 -65531 -65532 -65531 -65532 -65532 -65531 -65532 -65531 -65532 -65531 -65532 -65532 -65532 -65532 -65532 -65532 -65532 -65531 -65532 -65532 -65532 -65532 -65532 -65532 -65532 -65532 -65532 -65532 -65532 -65532 -65532 -65532 -65532 -65533 -65533 -65533 -65533 -65532 -65532 -65532 -65532 -65532 -65532 -65532 -65532 -65533 -65532 -65532 -65532 -65532 -65532 -65532 -65532 -65532 -65533 -65532 -65533 -65533 -65532 -65533 -65533 -65532 -65533 -65532 -65533 -65532 -65533 -65532 -65533 -65532 -65533 -65532 -65533 -65533 -65532 -65533 -65533 -65532 -65533 -65533 -65532 -65533 -65533 -65533 -65532 -65533 -65533 -65533 -65533 -65532 -65533 -65533 -65533 -65533 -65533 -65533 -65532 -65533 -65533 -65533 -65533 -65533 -65533 -65533 -65533 -65533 -65533 -65533 -65533 -65533 -65533 -65533 -65533 -65533 -65534 -65534 -65533 -65533 -65533 -65534 -65533 -65533 -65534 -65533 -65533 -65533 -65534 -65533 -65534 -65533 -65533 -65534 -65533 -65534 -65533 -65533 -65533 -65534 -65533 -65533 -65534 -65533 -65534 -65533 -65534 -65533 -65534 -65533 -65533 -65534 -65533 -65534 -65533 -65533 -65534 -65533 -65533 -65534 -65534 -65533 -65534 -65534 -65533 -65533 -65534 -65534 -65534 -65533 -65534 -65533 -65534 -65534 -65534 -65534 -65534 -65533 -65533 -65534 -65533 -65534 -65534 -65534 -65534 -65534 -65534 -65534 -65534 -65534 -65533 -65534 -65534 -65534 -65534 -65534 -65534 -65534 -65534 -65534 -65534 -65534 -65533 -65534 -65534 -65534 -65534 -65534 -65534 -65534 -65534 -65535 -65534 -65534 -65534 -65534 -65534 -65534 -65534 -65534 -65535 -65534 -65534 -65534 -65534 -65534 -65535 -65534 -65534 -65535 -65534 -65535 -65534 -65534 -65534 -65534 -65534 -65534 -65535 -65534 -65535 -65534 -65534 -65534 -65534 -65534 -65534 -65535 -65534 -65535 -65534 -65534 -65535 -65534 -65535 -65534 -65534 -65535 -65534 -65534 -65535 -65535 -65534 -65534 -65535 -65534 -65534 -65534 -65535 -65534 -65534 -65534 -65535 -65535 -65534 -65534 -65534 -65534 -65535 -65535 -65535 -65535 -65534 -65534 -65535 -65535 -65535 -65535 -65535 -65535 -65534 -65534 -65534 -65534 -65535 -65535 -65535 -65535 -65535 -65535 -65535 -65535 -65535 -65535 -65535 -65535 -65535 -65535 -65535 -65535 -65535 -65535 -65534 -65534 -65534 -65535 -65535 -65534 -65534 -65535 -65535 -65535 -65535 -65535 -65535 -65535 -65535 -65534 -65535 -65535 -65535 -65535 -65535 -65534 -65534 -65535 -65535 -65535 -65534 -65535 -65535 -65535 -65534 -65535 -65535 -65535 -65535 -65535 -65535 -65535 -65534 -65535 -65535 -65535 -65535 -65535 -65535 -65535 -65535 -65535 -65535 -65535 -65535 -65535 -65535 -65535 -65535 -65535 -65535 -65535 -65535 -65535 -65535 -65535 -65535 -65536 -65535 -65536 -65535 -65535 -65535 -65535 -65535 -65535 -65535 -65535 -65535 -65535 -65536 -65535 -65536 -65535 -65536 -65535 -65535 -65535 -65535 -65535 -65535 -65535 -65535 -65535 -65536 -65535 -65535 -65536 -65535 -65535 -65535 -65535 -65535 -65536 -65535 -65535 -65535 -65535 -65535 -65535 -65536 -65535 -65535 -65535 -65535 -65535 -65535 -65535 -65536 -65535 -65535 -65535 -65535 -65536 -65535 -65535 -65535 -65535 -65536 -65535 -65535 -65535 -65535 -65536 -65536 -65535 -65535 -65535 -65535 -65536 -65536 -65536 -65536 -65535 -65535 -65535 -65535 -65535 -65535 -65536 -65536 -65536 -65536 -65536 -65536 -65535 -65536 -65535 -65535 -65535 -65535 -65535 -65535 -65535 -65535 -65535 -65535 -65536 -65536 -65536 -65536 -65536 -65536 -65536 -65535 -65535 -65535 -65535 -65535 -65535 -65536 -65536 -65536 -65536 -65536 -65535 -65535 -65536 -65536 -65536 -65535 -65535 -65536 -65536 -65536 -65535 -65535 -65536 -65536 -65535 -65535 -65536 -65536 -65535 -65536 -65536 -65536 -65535 -65536 -65536 -65535 -65536 -65536 -65536 -65536 -65536 -65535 -65536 -65535 -65536 -65536 -65535 -65536 -65535 -65536 -65536 -65536 -65536 -65536 -65536 -65536 -65536 -65536 -65536 -65536 -65536 -65536 -65535 -65536 -65536 -65536 -65536 -65536 -65536 -65536 -65536 -65536 -65535 -65536 -65536 -65536 -65536 -65536 -65536 -65536 -65536 -65536 -65536 -65536 -65536 -65536 -65536 -65536 -65536 -65536 -65536 -65536 -65536 -65536 -65536 -65536 -65536 -65536 -65536 -65536 -65536 -65536 -65536 -65536 -65536 -65536 -65536 -65536 -65536 -65536 -65536 -65536 -65536 -65536 -65536 -65536 -65536 -65536 -65537 -65536 -65536 -65536 -65537 -65536 -65536 -65536 -65537 -65536 -65536 -65536 -65537 -65536 -65536 -65536 -65536 -65537 -65536 -65536 -65536 -65536 -65537 -65537 -65536 -65536 -65536 -65536 -65536 -65537 -65536 -65536 -65536 -65536 -65536 -65536 -65536 -65536 -65537 -65537 -65536 -65537 -65536 -65536 -65536 -65536 -65537 -65537 -65537 -65536 -65536 -65537 -65537 -65537 -65536 -65536 -65536 -65537 -65537 -65537 -65536 -65536 -65537 -65537 -65537 -65537 -65537 -65537 -65537 -65537 -65537 -65537 -65536 -65536 -65536 -65536 -65536 -65536 -65536 -65536 -65536 -65536 -65536 -65536 -65536 -65536 -65536 -65537 -65537 -65536 -65536 -65536 -65536 -65536 -65536 -65536 -65536 -65537 -65537 -65537 -65537 -65537 -65536 -65536 -65536 -65536 -65536 -65537 -65537 -65537 -65537 -65536 -65536 -65536 -65537 -65537 -65537 -65536 -65536 -65536 -65537 -65537 -65536 -65536 -65536 -65537 -65537 -65536 -65536 -65537 -65537 -65537 -65536 -65537 -65537 -65537 -65536 -65537 -65537 -65537 -65536 -65536 -65537 -65536 -65536 -65537 -65537 -65536 -65537 -65537 -65536 -65537 -65536 -65536 -65537 -65537 -65536 -65537 -65536 -65537 -65537 -65536 -65537 -65536 -65537 -65537 -65536 -65537 -65537 -65536 -65537 -65537 -65536 -65537 -65537 -65536 -65537 -65537 -65537 -65537 -65536 -65537 -65537 -65536 -65537 -65536 -65537 -65537 -65537 -65537 -65537 -65537 -65536 -65537 -65536 -65537 -65537 -65536 -65537 -65537 -65537 -65536 -65537 -65537 -65537 -65537 -65537 -65536 -65537 -65537 -65537 -65537 -65537 -65537 -65536 -65537 -65537 -65537 -65536 -65537 -65536 -65537 -65537 -65537 -65537 -65536 -65537 -65537 -65536 -65537 -65537 -65537 -65537 -65537 -65537 -65537 -65537 -65537 -65537 -65537 -65537 -65537 -65536 -65537 -65537 -65536 -65537 -65537 -65537 -65537 -65537 -65537 -65537 -65537 -65537 -65537 -65537 -65537 -65537 -65537 -65537 -65537 -65536 -65537 -65537 -65537 -65537 -65537 -65536 -65537 -65537 -65537 -65537 -65537 -65537 -65537 -65537 -65537 -65537 -65537 -65537 -65537 -65537 -65536 -65537 -65537 -65537 -65537 -65537 -65537 -65537 -65537 -65537 -65537 -65537 -65537 -65537 -65537 -65537 -65537 -65537 -65537 -65537 -65537 -65538 -65537 -65537 -65537 -65537 -65538 -65537 -65537 -65537 -65537 -65537 -65537 -65537 -65537 -65537 -65537 -65537 -65537 -65538 -65537 -65537 -65537 -65537 -65537 -65537 -65537 -65537 -65537 -65537 -65537 -65537 -65537 -65538 -65537 -65537 -65537 -65537 -65537 -65537 -65537 -65537 -65537 -65537 -65537 -65537 -65537 -65537 -65537 -65537 -65537 -65537 -65537 -65537 -65537 -65537 -65537 -65537 -65537 -65537 -65537 -65537 -65537 -65537 -65537 -65537 -65537 -65537 -65537 -65537 -65537 -65537 -65537 -65537 -65537 -65537 -65537 -65538 -65538 -65537 -65538 -65538 -65538 -65537 -65537 -65537 -65537 -65537 -65537 -65537 -65537 -65537 -65538 -65537 -65537 -65537 -65537 -65537 -65537 -65538 -65538 -65538 -65537 -65537 -65537 -65537 -65537 -65538 -65537 -65537 -65537 -65537 -65537 -65538 -65538 -65538 -65537 -65537 -65537 -65537 -65538 -65538 -65537 -65537 -65537 -65538 -65538 -65537 -65537 -65538 -65538 -65538 -65537 -65537 -65538 -65538 -65537 -65537 -65537 -65538 -65537 -65537 -65537 -65538 -65537 -65537 -65537 -65538 -65537 -65537 -65538 -65538
-16.5 -17.5 -16.5 -16.5 -12.5 79.5 301.5 569.5 848.5 1102.5 1311.5 1479.5 1611.5 1718.5 1796.5 1767.5 1586.5 1311.5 1028.5 792.5 616.5 487.5 392.5 321.5 267.5 226.5 193.5 166.5 144.5 128.5 113.5 99.5 89.5 79.5 71.5 64.5 58.5 53.5 48.5 44.5 40.5 36.5 34.5 31.5 29.5 26.5 25.5 23.5 21.5 20.5 18.5 17.5 16.5 14.5 13.5 12.5 12.5 10.5 10.5 9.5 8.5 7.5 7.5 7.5 6.5 5.5 4.5 4.5 4.5 3.5 3.5 2.5 2.5 1.5 1.5 0.5 0.5 0.5 -0.5 -0.5 0.5 -0.5 -0.5 -1.5 -0.5 -1.5 -1.5 -1.5 -1.5 -2.5 -2.5 -3.5 -2.5 -3.5 -3.5 -3.5 -4.5 -3.5 -4.5 -4.5 -4.5 -4.5 -5.5 -5.5 -4.5 -5.5 -5.5 -5.5 -5.5 -6.5 -5.5 -6.5 -6.5 -6.5 -6.5 -6.5 -6.5 -6.5 -7.5 -6.5 -6.5 -7.5 -7.5 -7.5 -7.5 -7.5 -7.5 -7.5 -7.5 -7.5 -7.5 -7.5 -8.5 -8.5 -8.5 -7.5 -8.5 -8.5 -8.5 -8.5 -8.5 -9.5 -8.5 -8.5 -8.5 -8.5 -9.5 -9.5 -9.5 -8.5 -9.5 -9.5 -9.5 -9.5 -10.5 -10.5 -10.5 -9.5 -9.5 -10.5 -10.5 -9.5 -10.5 -9.5 -10.5 -9.5 -10.5 -10.5 -10.5 -10.5 -9.5 -10.5 -10.5 -10.5 -10.5 -10.5 -10.5 -10.5 -10.5 -10.5 -10.5 -11.5 -10.5 -10.5 -11.5 -10.5 -11.5 -11.5 -11.5 -10.5 -11.5 -11.5 -11.5 -11.5 -11.5 -11.5 -11.5 -11.5 -11.5 -11.5 -11.5 -11.5 -11.5 -11.5 -11.5 -11.5 -12.5 -11.5 -11.5 -12.5 -11.5 -12.5 -11.5 -11.5 -11.5 -12.5 -12.5 -11.5 -12.5 -11.5 -11.5 -11.5 -11.5 -12.5 -12.5 -12.5 -12.5 -12.5 -12.5 -12.5 -12.5 -12.5 -11.5 -12.5 -12.5 -12.5 -12.5 -12.5 -12.5 -12.5 -12.5 -12.5 -12.5 -12.5 -12.5 -12.5 -12.5 -13.5 -12.5 -12.5 -12.5 -12.5 -13.5 -12.5 -13.5 -13.5 -12.5 -12.5 -12.5 -13.5 -13.5 -12.5 -12.5 -12.5 -13.5 -13.5 -13.5 -13.5 -12.5 -13.5 -13.5 -13.5 -12.5 -12.5 -13.5 -12.5 -13.5 -13.5 -13.5 -13.5 -13.5 -13.5 -13.5 -12.5 -13.5 -13.5 -13.5 -13.5 -13.5 -13.5 -13.5 -14.5 -13.5 -13.5 -13.5 -14.5 -13.5 -13.5 -14.5 -13.5 -14.5 -13.5 -13.5 -13.5 -13.5 -13.5 -13.5 -14.5 -14.5 -13.5 -13.5 -14.5 -14.5 -14.5 -13.5 -13.5 -13.5 -13.5 -13.5 -14.5 -14.5 -14.5 -14.5 -14.5 -14.5 -14.5 -14.5 -13.5 -13.5 -14.5 -14.5 -13.5 -13.5 -14.5 -14.5 -14.5 -14.5 -13.5 -13.5 -14.5 -14.5 -14.5 -13.5 -14.5 -14.5 -14.5 -13.5 -14.5 -14.5 -14.5 -14.5 -14.5 -14.5 -14.5 -14.5 -13.5 -14.5 -14.5 -14.5 -14.5 -14.5 -13.5 -14.5 -14.5 -14.5 -13.5 -14.5 -14.5 -14.5 -14.5 -14.5 -14.5 -14.5 -14.5 -14.5 -14.5 -14.5 -14.5 -14.5 -14.5 -14.5 -14.5 -14.5 -15.5 -14.5 -14.5 -14.5 -15.5 -14.5 -14.5 -14.5 -14.5 -15.5 -15.5 -15.5 -14.5 -14.5 -14.5 -14.5 -14.5 -14.5 -14.5 -15.5 -15.5 -15.5 -14.5 -14.5 -14.5 -14.5 -15.5 -14.5 -14.5 -14.5 -14.5 -15.5 -15.5 -14.5 -14.5 -15.5 -15.5 -14.5 -15.5 -15.5 -14.5 -14.5 -15.5 -14.5 -15.5 -14.5 -14.5 -15.5 -14.5 -15.5 -15.5 -14.5 -15.5 -14.5 -15.5 -14.5 -14.5 -15.5 -15.5 -14.5 -15.5 -15.5 -14.5 -14.5 -15.5 -14.5 -15.5 -15.5 -15.5 -14.5 -15.5 -14.5 -15.5 -15.5 -14.5 -15.5 -14.5 -15.5 -15.5 -15.5 -15.5 -15.5 -14.5 -14.5 -15.5 -14.5 -15.5 -15.5 -15.5 -15.5 -15.5 -15.5 -15.5 -14.5 -15.5 -15.5 -14.5 -15.5 -15.5 -15.5 -15.5 -15.5 -15.5 -14.5 -15.5 -15.5 -15.5 -15.5 -15.5 -14.5 -15.5 -15.5 -15.5 -15.5 -15.5 -15.5 -15.5 -15.5 -15.5 -15.5 -15.5 -15.5 -15.5 -15.5 -15.5 -15.5 -15.5 -15.5 -15.5 -15.5 -15.5 -15.5 -15.5 -15.5 -15.5 -16.5 -15.5 -15.5 -15.5 -15.5 -15.5 -15.5 -15.5 -15.5 -15.5 -15.5 -15.5 -15.5 -16.5 -15.5 -15.5 -15.5 -15.5 -15.5 -15.5 -15.5 -15.5 -15.5 -15.5 -15.5 -15.5 -15.5 -15.5 -15.5 -15.5 -15.5 -15.5 -15.5 -16.5 -15.5 -15.5 -16.5 -15.5 -15.5 -16.5 -15.5 -15.5 -15.5 -16.5 -15.5 -16.5 -15.5 -15.5 -15.5 -15.5 -16.5 -15.5 -15.5 -15.5 -15.5 -16.5 -15.5 -15.5 -16.5 -15.5 -16.5 -15.5 -16.5 -15.5 -16.5 -15.5 -16.5 -15.5 -15.5 -16.5 -15.5 -16.5 -15.5 -16.5 -15.5 -15.5 -15.5 -16.5 -15.5 -16.5 -16.5 -15.5 -15.5 -16.5 -15.5 -15.5 -16.5 -15.5 -16.5 -15.5 -15.5 -16.5 -15.5 -16.5 -15.5 -15.5 -16.5 -15.5 -15.5 -16.5 -16.5 -15.5 -16.5 -15.5 -16.5 -16.5 -16.5 -15.5 -16.5 -15.5 -16.5 -15.5 -16.5 -15.5 -16.5 -15.5 -16.5 -15.5 -16.5 -16.5 -16.5 -16.5 -15.5 -16.5 -16.5 -16.5 -15.5 -15.5 -16.5 -16.5 -16.5 -15.5 -15.5 -16.5 -16.5 -16.5 -16.5 -15.5 -15.5 -16.5 -15.5 -16.5 -16.5 -16.5 -15.5 -16.5 -16.5 -15.5 -16.5 -16.5 -16.5 -16.5 -16.5 -15.5 -15.5 -16.5 -15.5 -16.5 -16.5 -16.5 -16.5 -16.5 -16.5 -16.5 -15.5 -16.5 -16.5 -15.5 -15.5 -16.5 -16.5 -15.5 -16.5 -16.5 -16.5 -16.5 -16.5 -16.5 -16.5 -16.5 -16.5 -16.5 -16.5 -16.5 -16.5 -16.5 -16.5 -16.5 -16.5 -16.5 -16.5 -16.5 -16.5 -16.5 -16.5 -16.5 -15.5 -16.5 -16.5 -16.5 -16.5 -16.5 -16.5 -16.5 -16.5 -16.5 -16.5 -16.5 -16.5 -16.5 -16.5 -16.5 -16.5 -16.5 -15.5 -15.5 -15.5 -16.5 -16.5 -16.5 -16.5 -16.5 -16.5 -15.5 -15.5 -16.5 -16.5 -16.5 -16.5 -16.5 -16.5 -16.5 -16.5 -16.5 -16.5 -16.5 -16.5 -16.5 -16.5 -16.5 -16.5 -16.5 -16.5 -16.5 -16.5 -16.5 -16.5 -16.5 -16.5 -16.5 -16.5 -16.5 -16.5 -16.5 -16.5 -16.5 -16.5 -16.5 -16.5 -16.5 -16.5 -16.5 -16.5 -16.5 -16.5 -16.5 -16.5 -16.5 -16.5 -16.5 -17.5 -16.5 -16.5 -16.5 -16.5 -16.5 -16.5 -16.5 -16.5 -16.5 -16.5 -16.5 -16.5 -16.5 -16.5 -16.5 -16.5 -16.5 -16.5 -16.5 -16.5 -16.5 -16.5 -16.5 -16.5 -16.5 -16.5 -16.5 -16.5 -16.5 -16.5 -16.5 -16.5 -17.5 -16.5 -16.5 -16.5 -16.5 -17.5 -16.5 -16.5 -17.5 -16.5 -16.5 -16.5 -16.5 -17.5 -16.5 -17.5 -16.5 -16.5 -17.5 -16.5 -17.5 -16.5 -16.5 -17.5 -16.5 -16.5 -16.5 -16.5 -16.5 -16.5 -16.5 -16.5 -17.5 -16.5 -16.5 -17.5 -16.5 -16.5 -16.5 -17.5 -16.5 -16.5 -16.5 -17.5 -16.5 -16.5 -16.5 -17.5 -16.5 -16.5 -16.5 -17.5 -16.5 -17.5 -16.5 -16.5 -16.5 -17.5 -16.5 -17.5 -16.5 -16.5 -16.5 -17.5 -16.5 -16.5 -16.5 -16.5 -16.5 -17.5 -16.5 -16.5 -17.5 -16.5 -16.5 -16.5 -17.5 -16.5 -17.5 -16.5 -17.5 -16.5 -16.5 -16.5 -16.5 -16.5 -16.5 -17.5 -16.5 -17.5 -16.5 -17.5 -17.5 -16.5 -17.5 -16.5 -17.5 -17.5 -16.5 -17.5 -16.5 -17.5 -17.5 -16.5 -16.5 -16.5 -16.5 -16.5 -16.5 -16.5 -17.5 -16.5 -16.5 -17.5 -16.5 -16.5 -17.5 -17.5 -16.5 -17.5 -16.5 -16.5 -16.5 -17.5 -16.5 -17.5 -16.5 -17.5 -16.5 -17.5 -16.5 -16.5 -16.5 -17.5 -16.5 -16.5 -17.5 -17.5 -16.5 -16.5 -17.5 -16.5 -17.5 -16.5 -16.5 -17.5 -16.5 -17.5 -16.5 -17.5 -17.5 -16.5 -16.5 -16.5 -17.5 -17.5 -16.5 -16.5 -16.5 -17.5 -17.5 -16.5 -17.5 -16.5 -17.5 -17.5 -16.5 -16.5 -16.5 -17.5 -17.5 -16.5 -16.5 -16.5 -16.5 -17.5 -17.5 -16.5 -17.5 -16.5 -16.5 -17.5 -17.5 -17.5 -17.5 -16.5 -16.5 -17.5 -16.5 -17.5 -17.5 -16.5 -16.5 -16.5 -16.5 -17.5 -17.5 -17.5 -17.5 -17.5 -17.5 -16.5 -16.5 -16.5 -16.5 -17.5 -17.5 -17.5 -17.5 -17.5 -17.5 -17.5 -16.5 -17.5 -17.5 -16.5 -16.5 -17.5 -17.5 -16.5 -17.5 -17.5 -17.5 -17.5 -17.5 -17.5 -17.5 -17.5 -16.5 -17.5 -17.5 -17.5 -16.5 -16.5 -17.5 -16.5 -16.5 -16.5 -17.5 -16.5 -16.5 -16.5 -17.5 -17.5 -16.5 -16.5 -16.5 -16.5 -17.5 -16.5 -16.5 -16.5 -16.5 -17.5 -17.5 -16.5 -16.5 -16.5 -16.5 -17.5 -17.5 -17.5 -17.5 -16.5 -17.5 -17.5 -17.5 -17.5 -17.5 -17.5 -17.5 -17.5 -17.5 -17.5 -17.5 -17.5 -17.5 -17.5 -17.5 -17.5 -17.5 -17.5 -17.5 -17.5 -17.5 -17.5 -17.5 -17.5 -17.5 -17.5 -17.5 -17.5 -17.5 -17.5 -17.5 -16.5 -17.5 -17.5 -16.5 -17.5 -17.5 -17.5 -17.5 -17.5 -17.5 -17.5 -17.5 -17.5 -17.5 -17.5 -17.5 -17.5 -17.5 -17.5 -17.5 -16.5 -16.5 -16.5 -16.5 -16.5 -17.5 -17.5 -17.5 -17.5 -17.5 -17.5 -17.5 -17.5 -17.5 -17.5 -17.5 -17.5 -17.5 -17.5 -17.5 -17.5 -17.5 -17.5 -16.5 -16.5 -17.5 -17.5 -17.5 -17.5 -17.5 -16.5 -17.5 -17.5 -17.5 -17.5 -17.5 -16.5 -16.5 -17.5 -17.5 -17.5 -17.5 -16.5 -16.5 -17.5 -17.5 -17.5 -17.5 -16.5 -16.5 -17.5 -17.5 -17.5 -17.5 -16.5 -17.5 -17.5 -16.5 -17.5 -17.5 -17.5 -16.5 -17.5 -17.5 -17.5 -17.5 -17.5 -17.5 -17.5 -17.5 -17.5 -17.5 -17.5 -17.5 -17.5 -17.5 -17.5 -17.5 -16.5 -16.5 -17.5 -17.5 -17.5 -16.5 -17.5 -17.5 -17.5 -16.5 -17.5 -17.5 -17.5 -16.5 -17.5 -17.5 -17.5 -17.5 -17.5 -17.5 -17.5 -17.5 -16.5 -17.5 -17.5 -17.5 -16.5 -17.5 -17.5 -16.5 -17.5 -17.5 -17.5 -17.5 -17.5 -17.5 -17.5 -17.5 -17.5 -16.5 -17.5 -17.5 -17.5 -17.5 -17.5 -17.5 -17.5 -17.5 -17.5 -17.5 -17.5 -16.5 -17.5 -17.5 -17.5 -17.5 -17.5 -17.5 -17.5 -17.5 -17.5 -17.5 -17.5 -17.5 -16.5 -17.5 -17.5 -17.5 -17.5 -17.5 -17.5 -16.5 -17.5 -17.5 -17.5 -17.5 -17.5 -17.5 -17.5 -17.5 -17.5 -17.5 -17.5 -17.5 -17.5 -17.5 -17.5 -17.5 -17.5 -17.5 -17.5 -17.5 -17.5 -17.5 -17.5 -17.5 -17.5 -17.5 -17.5 -17.5 -17.5 -17.5 -16.5 -17.5 -16.5 -17.5 -17.5 -17.5 -17.5 -17.5 -16.5 -17.5 -17.5 -17.5 -17.5 -17.5 -17.5 -17.5 -17.5 -17.5 -17.5 -17.5 -17.5 -17.5 -17.5 -17.5 -17.5 -17.5 -17.5 -17.5 -17.5 -17.5 -17.5 -17.5 -17.5 -17.5 -17.5 -17.5 -17.5 -17.5 -17.5 -17.5 -17.5 -17.5 -17.5 -17.5 -17.5 -17.5 -17.5 -17.5 -16.5 -17.5 -17.5 -17.5 -17.5 -17.5 -17.5 -17.5 -17.5 -17.5 -17.5 -17.5 -17.5 -17.5 -17.5 -17.5 -17.5 -17.5 -17.5 -17.5 -17.5 -17.5 -17.5 -17.5 -17.5 -17.5 -17.5 -17.5 -17.5 -17.5 -17.5 -17.5 -17.5 -17.5 -17.5 -17.5 -17.5 -17.5 -17.5 -17.5 -17.5 -17.5 -17.5 -17.5 -17.5 -17.5 -17.5 -17.5 -18.5 -17.5 -17.5 -17.5 -18.5 -17.5 -17.5 -17.5 -18.5 -17.5 -17.5 -17.5 -17.5 -17.5 -17.5 -18.5 -17.5 -17.5 -17.5 -17.5 -17.5 -17.5 -17.5 -17.5 -17.5 -18.5 -17.5 -17.5 -17.5 -17.5 -17.5 -17.5 -17.5 -17.5 -17.5 -17.5 -17.5 -17.5 -17.5 -17.5 -17.5 -17.5 -17.5 -17.5 -17.5 -17.5 -17.5 -17.5 -18.5 -17.5 -17.5 -17.5 -17.5 -17.5 -18.5 -17.5 -18.5 -17.5 -17.5 -17.5 -17.5 -17.5 -17.5 -17.5 -17.5 -17.5 -17.5 -17.5 -18.5 -17.5 -18.5 -17.5 -18.5 -17.5 -17.5 -18.5 -17.5 -17.5 -17.5 -17.5 -17.5 -17.5 -17.5 -17.5 -17.5 -17.5 -17.5
-14 -13 -14 -14 55 589 1317 1988 2587 3111 3549 3909 4208 4457 4583 4230 3373 2372 1593 1100 800 611 486 398 335 292 252 223 202 184 166 151 137 126 117 109 102 95 89 84 81 77 72 69 65 62 60 57 55 52 51 48 47 45 43 42 40 39 38 36 35 33 33 32 31 29 29 28 27 27 26 25 24 24 23 22 21 21 20 19 19 19 18 18 17 17 16 16 15 15 15 14 14 13 13 13 12 12 12 11 11 11 11 11 10 10 10 10 9 9 9 8 8 8 8 7 7 7 6 7 7 6 6 5 6 6 5 5 5 5 4 4 4 4 4 4 4 4 3 3 3 3 2 3 3 2 2 2 2 2 1 2 2 1 1 1 1 1 0 1 0 0 0 1 1 0 0 0 0 0 0 0 0 -1 -1 0 -1 -1 -1 -1 -1 -1 -1 -2 -1 -1 -2 -2 -2 -2 -2 -2 -2 -2 -2 -2 -2 -2 -2 -3 -2 -3 -3 -3 -3 -3 -3 -3 -3 -4 -3 -3 -4 -4 -3 -4 -3 -4 -3 -4 -4 -4 -4 -4 -4 -4 -4 -4 -4 -4 -4 -4 -4 -5 -5 -5 -4 -4 -4 -5 -5 -5 -5 -5 -5 -5 -4 -5 -5 -5 -5 -5 -5 -6 -5 -6 -5 -5 -5 -6 -6 -6 -6 -6 -6 -6 -6 -5 -6 -5 -6 -6 -6 -6 -6 -6 -6 -6 -6 -6 -6 -6 -7 -6 -6 -6 -6 -6 -6 -7 -6 -6 -6 -7 -7 -7 -6 -7 -6 -6 -7 -6 -7 -7 -7 -6 -7 -7 -7 -7 -7 -7 -7 -7 -7 -7 -7 -7 -7 -8 -7 -7 -7 -7 -7 -8 -8 -7 -7 -7 -8 -7 -8 -7 -8 -8 -7 -8 -7 -8 -8 -8 -8 -7 -8 -7 -8 -8 -8 -8 -8 -8 -8 -8 -8 -7 -8 -8 -8 -8 -9 -8 -8 -8 -8 -8 -8 -8 -8 -8 -8 -8 -8 -8 -9 -9 -8 -9 -8 -8 -8 -9 -8 -9 -9 -9 -8 -8 -9 -9 -9 -9 -9 -8 -8 -9 -8 -8 -9 -9 -9 -9 -9 -9 -9 -9 -9 -9 -8 -8 -9 -9 -9 -9 -9 -9 -9 -9 -9 -9 -9 -9 -9 -9 -9 -9 -9 -9 -10 -9 -9 -9 -9 -9 -9 -9 -10 -9 -10 -9 -10 -9 -10 -9 -9 -10 -9 -10 -9 -9 -10 -9 -10 -10 -9 -9 -10 -10 -9 -9 -9 -10 -10 -10 -10 -10 -10 -10 -10 -10 -10 -10 -10 -10 -10 -10 -10 -10 -10 -10 -9 -10 -9 -10 -10 -10 -10 -10 -9 -10 -10 -10 -10 -10 -10 -10 -10 -10 -10 -10 -10 -10 -10 -10 -10 -10 -10 -10 -10 -10 -10 -11 -10 -10 -10 -10 -10 -10 -10 -11 -10 -10 -10 -10 -11 -10 -10 -10 -10 -10 -11 -10 -10 -11 -11 -10 -10 -11 -11 -10 -10 -10 -11 -11 -11 -11 -11 -10 -10 -10 -10 -10 -10 -11 -11 -11 -11 -10 -10 -11 -11 -11 -11 -11 -11 -11 -10 -11 -10 -10 -11 -11 -11 -11 -10 -10 -11 -11 -11 -10 -11 -11 -11 -11 -11 -11 -10 -11 -11 -11 -10 -11 -11 -11 -11 -11 -10 -11 -11 -10 -11 -10 -11 -11 -11 -11 -11 -11 -11 -11 -11 -11 -11 -11 -11 -11 -11 -11 -11 -11 -11 -11 -11 -11 -11 -11 -11 -11 -11 -11 -11 -11 -11 -11 -12 -11 -11 -11 -11 -11 -11 -11 -11 -11 -11 -11 -11 -11 -12 -11 -11 -11 -11 -11 -11 -11 -11 -11 -12 -12 -12 -12 -11 -11 -12 -12 -12 -12 -11 -11 -11 -12 -12 -12 -11 -11 -12 -12 -11 -12 -12 -11 -11 -11 -11 -11 -12 -12 -12 -12 -12 -11 -11 -12 -11 -12 -11 -11 -12 -11 -12 -12 -11 -12 -11 -12 -11 -11 -12 -12 -11 -11 -12 -11 -11 -12 -12 -11 -12 -12 -11 -12 -11 -12 -12 -12 -11 -12 -11 -11 -12 -11 -12 -11 -12 -12 -12 -12 -12 -12 -12 -11 -12 -11 -12 -12 -12 -11 -12 -11 -12 -12 -12 -11 -12 -12 -12 -11 -12 -12 -12 -12 -12 -12 -12 -12 -12 -12 -12 -12 -12 -12 -11 -12 -12 -12 -12 -12 -12 -12 -11 -12 -12 -12 -12 -12 -12 -12 -12 -12 -12 -12 -12 -12 -12 -12 -12 -12 -12 -12 -12 -12 -12 -12 -12 -12 -12 -12 -12 -12 -12 -13 -12 -12 -12 -12 -12 -12 -12 -12 -12 -12 -12 -12 -12 -12 -12 -12 -12 -12 -12 -12 -12 -12 -12 -12 -13 -13 -12 -12 -12 -12 -12 -13 -13 -12 -12 -12 -13 -12 -12 -13 -13 -12 -12 -12 -12 -12 -12 -12 -12 -13 -12 -13 -13 -12 -12 -12 -12 -12 -13 -12 -13 -12 -12 -12 -12 -13 -13 -12 -12 -13 -12 -13 -12 -12 -12 -12 -13 -12 -12 -13 -12 -13 -12 -12 -13 -12 -13 -12 -12 -13 -13 -12 -12 -13 -12 -12 -12 -13 -12 -13 -12 -13 -12 -13 -12 -13 -13 -12 -12 -13 -12 -12 -13 -12 -13 -12 -12 -13 -12 -13 -12 -12 -13 -12 -13 -12 -12 -13 -13 -12 -13 -13 -12 -13 -12 -13 -12 -13 -12 -13 -13 -13 -12 -13 -13 -12 -12 -13 -13 -12 -13 -12 -13 -13 -12 -13 -12 -13 -13 -13 -12 -13 -12 -13 -13 -12 -13 -12 -13 -13 -13 -12 -13 -12 -13 -13 -13 -13 -13 -13 -12 -13 -13 -12 -13 -13 -13 -12 -13 -13 -13 -13 -13 -13 -13 -12 -13 -13 -12 -13 -13 -13 -12 -12 -13 -13 -13 -12 -12 -13 -13 -13 -13 -12 -12 -13 -13 -13 -13 -13 -13 -13 -13 -13 -13 -13 -13 -13 -12 -13 -13 -13 -13 -13 -13 -13 -13 -13 -12 -12 -13 -13 -13 -13 -13 -13 -13 -13 -13 -13 -13 -13 -13 -13 -13 -13 -13 -13 -13 -13 -13 -13 -13 -13 -13 -13 -13 -13 -13 -13 -13 -13 -13 -13 -13 -13 -13 -13 -13 -13 -13 -13 -14 -13 -13 -13 -13 -13 -14 -13 -14 -13 -13 -13 -13 -13 -13 -13 -13 -13 -13 -13 -13 -13 -13 -13 -13 -13 -13 -13 -13 -13 -13 -13 -13 -13 -14 -13 -13 -13 -13 -14 -13 -13 -13 -13 -14 -13 -13 -13 -13 -13 -13 -13 -13 -13 -13 -14 -13 -13 -13 -13 -13 -13 -13 -13 -14 -13 -13 -13 -13 -13 -13 -14 -13 -13 -13 -14 -13 -13 -13 -13 -13 -14 -14 -13 -13 -13 -13 -13 -14 -13 -13 -13 -13 -13 -14 -13 -14 -14 -13 -14 -13 -14 -14 -13 -14 -13 -14 -14 -13 -13 -13 -13 -13 -13 -13 -14 -13 -13 -14 -13 -14 -13 -13 -14 -13 -14 -13 -14 -14 -13 -13 -13 -13 -13 -14 -13 -14 -13 -13 -13 -14 -13 -14 -14 -13 -13 -14 -13 -13 -14 -14 -13 -14 -13 -14 -13 -14 -14 -14 -13 -13 -14 -13 -14 -13 -14 -13 -13 -13 -14 -13 -13 -14 -14 -14 -13 -13 -14 -14 -14 -13 -14 -14 -14 -14 -13 -14 -14 -14 -14 -13 -13 -14 -14 -14 -13 -13 -14 -13 -14 -14 -14 -13 -14 -13 -13 -14 -14 -14 -14 -13 -13 -14 -13 -14 -14 -13 -13 -14 -13 -14 -14 -13 -13 -14 -13 -13 -14 -14 -13 -14 -14 -14 -13 -14 -14 -13 -13 -14 -14 -13 -13 -14 -14 -13 -14 -14 -14 -14 -14 -14 -14 -14 -14 -14 -14 -14 -14 -13 -14 -14 -13 -13 -13 -14 -14 -13 -13 -13 -14 -14 -14 -13 -13 -13 -14 -14 -14 -14 -14 -14 -14 -14 -14 -14 -13 -13 -13 -13 -13 -14 -14 -14 -14 -14 -13 -13 -13 -13 -13 -14 -14 -14 -14 -14 -14 -14 -14 -14 -14 -14 -14 -14 -14 -14 -13 -13 -13 -14 -14 -14 -14 -14 -13 -13 -13 -14 -14 -14 -14 -14 -14 -14 -14 -14 -14 -14 -14 -14 -14 -14 -14 -14 -14 -14 -14 -14 -14 -14 -14 -14 -14 -14 -14 -14 -13 -14 -14 -14 -13 -14 -14 -14 -14 -14 -14 -13 -14 -14 -14 -14 -14 -14 -14 -14 -13 -14 -14 -14 -14 -14 -14 -14 -14 -14 -14 -14 -14 -14 -14 -14 -14 -14 -14 -14 -14 -14 -14 -14 -14 -14 -14 -14 -14 -14
-49.6 -49.6 -49.6 -48.6 197.4 1777.4 4398.4 7210.4 9819.4 12078 13989 15628 17067 18325 18705 15899 10823 6807.4 4485.4 3151.4 2331.4 1793.4 1422.4 1155.4 959.4 814.4 696.4 603.4 533.4 474.4 418.4 371.4 331.4 298.4 270.4 246.4 224.4 206.4 189.4 175.4 162.4 150.4 140.4 130.4 121.4 113.4 106.4 99.4 93.4 87.4 82.4 77.4 72.4 68.4 64.4 60.4 57.4 53.4 50.4 46.4 44.4 42.4 38.4 37.4 34.4 31.4 30.4 28.4 25.4 24.4 23.4 21.4 19.4 17.4 16.4 15.4 13.4 12.4 11.4 10.4 9.4 8.4 7.4 5.4 5.4 3.4 2.4 1.4 0.4 -0.6 0.4 -0.6 -1.6 -2.6 -3.6 -4.6 -4.6 -5.6 -5.6 -6.6 -7.6 -7.6 -8.6 -9.6 -9.6 -9.6 -10.6 -11.6 -11.6 -12.6 -12.6 -12.6 -14.6 -14.6 -14.6 -14.6 -15.6 -16.6 -15.6 -16.6 -16.6 -16.6 -17.6 -17.6 -18.6 -19.6 -19.6 -19.6 -19.6 -19.6 -20.6 -20.6 -21.6 -20.6 -21.6 -21.6 -22.6 -22.6 -22.6 -22.6 -22.6 -23.6 -23.6 -23.6 -23.6 -24.6 -24.6 -25.6 -24.6 -25.6 -24.6 -25.6 -25.6 -26.6 -26.6 -26.6 -26.6 -26.6 -26.6 -27.6 -26.6 -27.6 -28.6 -28.6 -28.6 -28.6 -28.6 -28.6 -29.6 -29.6 -29.6 -28.6 -29.6 -29.6 -29.6 -29.6 -30.6 -29.6 -29.6 -30.6 -30.6 -31.6 -30.6 -31.6 -31.6 -30.6 -30.6 -31.6 -31.6 -31.6 -31.6 -31.6 -31.6 -32.6 -32.6 -32.6 -32.6 -32.6 -32.6 -32.6 -32.6 -32.6 -33.6 -33.6 -33.6 -33.6 -33.6 -33.6 -34.6 -34.6 -34.6 -33.6 -34.6 -34.6 -33.6 -34.6 -34.6 -34.6 -34.6 -34.6 -34.6 -35.6 -34.6 -35.6 -34.6 -35.6 -35.6 -35.6 -35.6 -35.6 -36.6 -35.6 -36.6 -35.6 -36.6 -35.6 -35.6 -35.6 -36.6 -36.6 -36.6 -36.6 -36.6 -36.6 -37.6 -37.6 -36.6 -36.6 -36.6 -37.6 -37.6 -37.6 -36.6 -37.6 -37.6 -37.6 -37.6 -38.6 -37.6 -37.6 -37.6 -37.6 -38.6 -38.6 -37.6 -38.6 -38.6 -37.6 -38.6 -38.6 -38.6 -38.6 -38.6 -39.6 -38.6 -38.6 -39.6 -39.6 -38.6 -39.6 -39.6 -38.6 -39.6 -39.6 -39.6 -39.6 -38.6 -39.6 -39.6 -39.6 -39.6 -39.6 -39.6 -39.6 -39.6 -39.6 -39.6 -40.6 -39.6 -40.6 -39.6 -40.6 -40.6 -39.6 -39.6 -40.6 -40.6 -40.6 -40.6 -40.6 -40.6 -40.6 -40.6 -41.6 -40.6 -40.6 -40.6 -40.6 -41.6 -40.6 -41.6 -40.6 -40.6 -41.6 -41.6 -41.6 -41.6 -40.6 -40.6 -41.6 -41.6 -41.6 -41.6 -41.6 -41.6 -41.6 -41.6 -41.6 -41.6 -41.6 -42.6 -41.6 -42.6 -41.6 -41.6 -41.6 -42.6 -41.6 -41.6 -42.6 -41.6 -42.6 -42.6 -42.6 -42.6 -41.6 -41.6 -41.6 -42.6 -42.6 -42.6 -42.6 -42.6 -42.6 -42.6 -42.6 -42.6 -42.6 -42.6 -42.6 -43.6 -42.6 -42.6 -42.6 -43.6 -43.6 -43.6 -43.6 -43.6 -43.6 -43.6 -43.6 -43.6 -43.6 -42.6 -43.6 -43.6 -43.6 -42.6 -43.6 -43.6 -43.6 -43.6 -42.6 -43.6 -42.6 -43.6 -42.6 -43.6 -43.6 -43.6 -43.6 -43.6 -43.6 -44.6 -43.6 -43.6 -43.6 -43.6 -43.6 -43.6 -43.6 -43.6 -43.6 -43.6 -43.6 -44.6 -44.6 -44.6 -43.6 -43.6 -44.6 -43.6 -43.6 -44.6 -43.6 -44.6 -43.6 -44.6 -43.6 -44.6 -43.6 -44.6 -44.6 -44.6 -44.6 -44.6 -43.6 -44.6 -44.6 -44.6 -44.6 -44.6 -44.6 -44.6 -44.6 -45.6 -44.6 -44.6 -44.6 -44.6 -44.6 -44.6 -44.6 -44.6 -44.6 -45.6 -44.6 -44.6 -44.6 -45.6 -44.6 -44.6 -45.6 -44.6 -45.6 -44.6 -45.6 -44.6 -45.6 -44.6 -45.6 -44.6 -45.6 -45.6 -44.6 -44.6 -45.6 -45.6 -44.6 -45.6 -45.6 -45.6 -45.6 -45.6 -45.6 -45.6 -45.6 -45.6 -45.6 -45.6 -45.6 -45.6 -45.6 -45.6 -45.6 -45.6 -45.6 -45.6 -45.6 -45.6 -46.6 -45.6 -45.6 -45.6 -46.6 -45.6 -45.6 -45.6 -45.6 -45.6 -45.6 -46.6 -45.6 -45.6 -45.6 -45.6 -45.6 -46.6 -45.6 -45.6 -46.6 -46.6 -45.6 -46.6 -45.6 -45.6 -45.6 -46.6 -46.6 -45.6 -45.6 -45.6 -45.6 -46.6 -46.6 -46.6 -46.6 -46.6 -46.6 -46.6 -46.6 -46.6 -45.6 -45.6 -45.6 -45.6 -46.6 -46.6 -46.6 -46.6 -46.6 -46.6 -46.6 -46.6 -46.6 -46.6 -46.6 -46.6 -46.6 -46.6 -46.6 -46.6 -46.6 -46.6 -47.6 -46.6 -46.6 -46.6 -46.6 -46.6 -46.6 -46.6 -46.6 -46.6 -47.6 -46.6 -46.6 -47.6 -46.6 -46.6 -46.6 -46.6 -47.6 -46.6 -46.6 -46.6 -47.6 -47.6 -47.6 -46.6 -46.6 -46.6 -46.6 -46.6 -46.6 -46.6 -47.6 -46.6 -46.6 -46.6 -46.6 -46.6 -47.6 -47.6 -47.6 -47.6 -47.6 -46.6 -46.6 -47.6 -47.6 -47.6 -47.6 -47.6 -47.6 -47.6 -46.6 -47.6 -46.6 -47.6 -47.6 -47.6 -47.6 -47.6 -47.6 -47.6 -47.6 -47.6 -47.6 -47.6 -47.6 -47.6 -47.6 -47.6 -47.6 -47.6 -47.6 -47.6 -48.6 -47.6 -47.6 -47.6 -47.6 -47.6 -47.6 -47.6 -47.6 -47.6 -47.6 -48.6 -47.6 -47.6 -47.6 -47.6 -47.6 -48.6 -48.6 -47.6 -48.6 -48.6 -48.6 -47.6 -48.6 -48.6 -48.6 -47.6 -47.6 -48.6 -48.6 -48.6 -48.6 -48.6 -48.6 -48.6 -47.6 -47.6 -47.6 -47.6 -48.6 -48.6 -48.6 -47.6 -47.6 -48.6 -48.6 -47.6 -47.6 -48.6 -47.6 -47.6 -48.6 -48.6 -48.6 -48.6 -48.6 -47.6 -48.6 -48.6 -48.6 -48.6 -47.6 -48.6 -48.6 -48.6 -47.6 -48.6 -48.6 -48.6 -47.6 -48.6 -47.6 -48.6 -47.6 -48.6 -48.6 -47.6 -48.6 -47.6 -48.6 -48.6 -48.6 -48.6 -48.6 -48.6 -48.6 -48.6 -48.6 -48.6 -48.6 -48.6 -48.6 -48.6 -48.6 -48.6 -48.6 -48.6 -48.6 -49.6 -48.6 -48.6 -48.6 -48.6 -48.6 -49.6 -48.6 -49.6 -48.6 -48.6 -48.6 -48.6 -48.6 -48.6 -48.6 -48.6 -48.6 -48.6 -48.6 -48.6 -48.6 -48.6 -48.6 -48.6 -48.6 -48.6 -49.6 -49.6 -49.6 -49.6 -49.6 -48.6 -48.6 -48.6 -48.6 -49.6 -48.6 -48.6 -48.6 -49.6 -49.6 -48.6 -48.6 -49.6 -49.6 -48.6 -49.6 -49.6 -48.6 -48.6 -49.6 -48.6 -49.6 -49.6 -48.6 -48.6 -48.6 -48.6 -49.6 -48.6 -49.6 -49.6 -49.6 -49.6 -49.6 -49.6 -48.6 -48.6 -49.6 -49.6 -49.6 -49.6 -49.6 -48.6 -49.6 -48.6 -49.6 -49.6 -49.6 -49.6 -48.6 -49.6 -49.6 -48.6 -49.6 -49.6 -48.6 -48.6 -49.6 -49.6 -48.6 -49.6 -49.6 -49.6 -48.6 -49.6 -49.6 -49.6 -49.6 -49.6 -49.6 -49.6 -49.6 -49.6 -49.6 -49.6 -49.6 -49.6 -49.6 -49.6 -49.6 -49.6 -49.6 -49.6 -49.6 -49.6 -49.6 -49.6 -49.6 -49.6 -49.6 -49.6 -49.6 -49.6 -49.6 -49.6 -49.6 -49.6 -49.6 -49.6 -49.6 -49.6 -49.6 -49.6 -49.6 -49.6 -49.6 -49.6 -49.6 -49.6 -49.6 -50.6 -49.6 -49.6 -49.6 -49.6 -49.6 -50.6 -49.6 -49.6 -49.6 -49.6 -50.6 -49.6 -49.6 -50.6 -49.6 -49.6 -49.6 -50.6 -49.6 -49.6 -49.6 -49.6 -49.6 -49.6 -50.6 -49.6 -50.6 -49.6 -49.6 -50.6 -49.6 -49.6 -49.6 -49.6 -50.6 -49.6 -49.6 -49.6 -50.6 -49.6 -49.6 -50.6 -50.6 -49.6 -50.6 -49.6 -50.6 -49.6 -50.6 -49.6 -50.6 -49.6 -49.6 -50.6 -49.6 -50.6 -50.6 -50.6 -49.6 -50.6 -49.6 -50.6 -50.6 -50.6 -49.6 -50.6 -50.6 -50.6 -49.6 -50.6 -50.6 -49.6 -49.6 -50.6 -50.6 -50.6 -49.6 -50.6 -49.6 -50.6 -50.6 -50.6 -50.6 -50.6 -50.6 -49.6 -50.6 -49.6 -49.6 -50.6 -50.6 -50.6 -50.6 -50.6 -50.6 -50.6 -50.6 -50.6 -50.6 -50.6 -50.6 -50.6 -50.6 -50.6 -50.6 -50.6 -50.6 -50.6 -50.6 -49.6 -49.6 -50.6 -50.6 -50.6 -50.6 -50.6 -50.6 -50.6 -50.6 -50.6 -50.6 -50.6 -50.6 -50.6 -50.6 -50.6 -50.6 -50.6 -51.6 -50.6 -50.6 -50.6 -50.6 -50.6 -50.6 -50.6 -50.6 -50.6 -50.6 -50.6 -50.6 -50.6 -50.6 -50.6 -50.6 -50.6 -51.6 -50.6 -50.6 -50.6 -50.6 -50.6 -50.6 -50.6 -50.6 -50.6 -51.6 -50.6 -50.6 -50.6 -50.6 -51.6 -50.6 -51.6 -50.6 -51.6 -50.6 -51.6 -50.6 -50.6 -50.6 -51.6 -50.6 -51.6 -50.6 -50.6 -50.6 -51.6 -50.6 -50.6 -51.6 -50.6 -51.6 -50.6 -50.6 -51.6 -50.6 -51.6 -50.6 -50.6 -51.6 -50.6 -50.6 -51.6 -50.6 -50.6 -51.6 -50.6 -50.6 -51.6 -51.6 -50.6 -51.6 -51.6 -51.6 -50.6 -50.6 -51.6 -51.6 -51.6 -51.6 -50.6 -50.6 -51.6 -51.6 -51.6 -51.6 -50.6 -50.6 -51.6 -50.6 -51.6 -51.6 -51.6 -50.6 -50.6 -50.6 -50.6 -51.6 -51.6 -51.6 -51.6 -51.6 -51.6 -50.6 -51.6 -50.6 -50.6 -50.6 -51.6 -50.6 -51.6 -51.6 -51.6 -51.6 -51.6 -51.6 -51.6 -51.6 -51.6 -51.6 -51.6 -51.6 -51.6 -51.6 -51.6 -51.6 -51.6 -51.6 -51.6 -51.6 -51.6 -51.6 -51.6 -51.6 -51.6 -51.6 -51.6 -51.6 -51.6 -50.6 -50.6 -50.6 -50.6 -51.6 -51.6 -51.6 -51.6 -51.6 -51.6 -51.6 -51.6 -51.6 -50.6 -50.6 -51.6 -51.6 -51.6 -51.6 -51.6 -51.6 -51.6 -51.6 -51.6 -51.6 -51.6 -51.6 -51.6 -51.6 -51.6 -51.6 -51.6 -51.6 -51.6 -51.6 -51.6 -51.6 -51.6 -50.6 -51.6 -51.6 -51.6 -51.6 -51.6 -51.6 -51.6 -51.6 -51.6 -51.6 -51.6 -51.6 -51.6 -51.6 -51.6 -51.6 -51.6 -51.6 -52.6 -51.6 -51.6 -51.6 -51.6 -51.6 -51.6 -51.6 -51.6 -51.6 -51.6 -51.6 -51.6 -51.6 -51.6 -51.6 -51.6 -51.6 -51.6 -51.6 -51.6 -51.6 -51.6 -51.6 -51.6 -52.6 -51.6 -52.6 -51.6 -51.6 -51.6 -51.6 -51.6 -52.6 -51.6 -51.6 -51.6 -51.6 -52.6 -51.6 -51.6 -51.6 -51.6 -52.6 -52.6 -51.6 -52.6 -51.6 -51.6 -52.6 -51.6 -51.6 -51.6 -51.6 -51.6 -51.6 -51.6 -52.6 -51.6 -51.6 -51.6 -51.6 -51.6 -52.6 -52.6 -51.6 -51.6 -52.6 -51.6 -51.6 -51.6 -52.6 -51.6 -51.6 -51.6 -52.6 -52.6 -51.6 -51.6 -51.6 -52.6 -51.6 -51.6 -52.6 -51.6 -52.6 -52.6 -51.6 -51.6 -51.6 -51.6 -52.6 -52.6 -51.6 -52.6 -51.6 -51.6 -52.6 -52.6 -52.6 -52.6 -51.6 -51.6 -51.6 -52.6 -52.6 -52.6 -52.6 -51.6 -51.6 -52.6 -51.6 -51.6 -51.6 -51.6 -51.6 -51.6 -51.6 -52.6 -52.6 -52.6 -52.6 -52.6 -52.6 -52.6 -52.6 -52.6 -52.6 -52.6 -52.6 -52.6 -52.6 -52.6 -52.6 -52.6 -51.6 -51.6 -51.6 -51.6 -51.6 -52.6 -52.6 -52.6 -52.6 -52.6 -52.6 -52.6 -52.6 -52.6 -52.6 -52.6 -51.6 -52.6 -52.6 -52.6 -52.6 -52.6 -51.6 -51.6 -52.6 -52.6 -52.6 -51.6 -51.6 -52.6 -52.6 -52.6 -51.6 -51.6 -52.6 -52.6 -51.6 -51.6 -52.6 -52.6 -52.6 -51.6 -52.6 -52.6 -52.6 -52.6 -52.6 -52.6 -52.6 -51.6 -52.6 -52.6 -51.6 -52.6 -52.6 -52.6 -51.6 -52.6 -52.6 -52.6 -51.6 -52.6 -52.6 -51.6 -52.6 -52.6 -52.6 -52.6 -52.6 -52.6 -52.6 -52.6 -52.6 -52.6 -52.6 -52.6 -52.6 -52.6 -52.6 -52.6 -52.6 -52.6 -52.6 -52.6 -52.6 -52.6 -52.6 -52.6 -51.6 -52.6 -52.6 -52.6 -52.6 -52.6 -52.6 -52.6 -52.6 -52.6 -52.6 -52.6 -52.6 -52.6 -52.6 -52.6 -52.6 -52.6 -52.6 -52.6 -52.6 -52.6 -52.6 -52.6 -52.6 -52.6 -52.6 -52.6 -52.6 -52.6 -52.6 -52.6 -52.6 -52.6 -52.6 -52.6 -52.6 -52.6 -53.6 -52.6 -52.6 -52.6 -52.6 -52.6 -52.6 -52.6 -52.6 -53.6 -52.6 -52.6 -52.6 -52.6 -52.6 -52.6 -52.6 -52.6 -52.6 -52.6 -52.6 -52.6 -52.6 -52.6 -52.6 -52.6 -52.6 -52.6 -52.6 -52.6
-40.2 -41.2 -41.2 -38.2 160.8 748.8 1732.8 2815.8 3623.8 4170.8 4598.8 4957.8 5266.8 5512.8 5262.8 4223.8 3195.8 2438.8 1906.8 1534.8 1267.8 1069.8 917.8 799.8 705.8 633.8 567.8 516.8 476.8 435.8 396.8 364.8 335.8 310.8 288.8 269.8 251.8 235.8 220.8 207.8 195.8 184.8 173.8 164.8 156.8 147.8 139.8 133.8 126.8 119.8 113.8 107.8 102.8 98.8 93.8 88.8 83.8 79.8 76.8 72.8 69.8 65.8 62.8 59.8 56.8 53.8 51.8 48.8 46.8 44.8 41.8 38.8 37.8 34.8 33.8 31.8 29.8 27.8 26.8 25.8 23.8 22.8 20.8 18.8 17.8 16.8 15.8 14.8 12.8 11.8 10.8 8.8 7.8 6.8 6.8 4.8 4.8 2.8 2.8 1.8 0.8 -0.2 -0.2 -1.2 -2.2 -3.2 -3.2 -5.2 -5.2 -6.2 -6.2 -7.2 -8.2 -8.2 -9.2 -9.2 -10.2 -10.2 -11.2 -12.2 -13.2 -13.2 -14.2 -14.2 -14.2 -14.2 -15.2 -15.2 -15.2 -16.2 -16.2 -17.2 -17.2 -18.2 -18.2 -19.2 -19.2 -20.2 -20.2 -20.2 -20.2 -20.2 -20.2 -21.2 -22.2 -22.2 -22.2 -22.2 -23.2 -23.2 -24.2 -23.2 -24.2 -24.2 -24.2 -25.2 -26.2 -25.2 -26.2 -26.2 -26.2 -26.2 -27.2 -28.2 -27.2 -28.2 -28.2 -28.2 -29.2 -28.2 -29.2 -29.2 -29.2 -30.2 -30.2 -30.2 -30.2 -30.2 -31.2 -31.2 -31.2 -31.2 -31.2 -31.2 -32.2 -32.2 -32.2 -31.2 -32.2 -32.2 -32.2 -32.2 -33.2 -33.2 -33.2 -33.2 -33.2 -33.2 -34.2 -33.2 -34.2 -34.2 -34.2 -34.2 -34.2 -35.2 -34.2 -34.2 -35.2 -34.2 -35.2 -35.2 -35.2 -35.2 -35.2 -36.2 -36.2 -36.2 -36.2 -36.2 -36.2 -36.2 -36.2 -37.2 -37.2 -37.2 -37.2 -37.2 -37.2 -37.2 -37.2 -38.2 -37.2 -38.2 -38.2 -38.2 -38.2 -38.2 -38.2 -39.2 -38.2 -39.2 -39.2 -39.2 -39.2 -39.2 -39.2 -40.2 -40.2 -40.2 -40.2 -40.2 -40.2 -40.2 -40.2 -40.2 -40.2 -41.2 -41.2 -41.2 -41.2 -40.2 -41.2 -41.2 -41.2 -41.2 -41.2 -41.2 -41.2 -42.2 -41.2 -41.2 -41.2 -41.2 -41.2 -41.2 -41.2 -42.2 -42.2 -41.2 -42.2 -42.2 -42.2 -42.2 -42.2 -42.2 -42.2 -42.2 -42.2 -42.2 -43.2 -42.2 -42.2 -43.2 -43.2 -42.2 -43.2 -43.2 -42.2 -43.2 -43.2 -43.2 -43.2 -43.2 -44.2 -43.2 -43.2 -43.2 -43.2 -43.2 -43.2 -43.2 -44.2 -43.2 -43.2 -44.2 -43.2 -43.2 -44.2 -44.2 -43.2 -44.2 -44.2 -44.2 -44.2 -44.2 -43.2 -44.2 -44.2 -43.2 -44.2 -44.2 -44.2 -44.2 -44.2 -44.2 -45.2 -44.2 -45.2 -45.2 -45.2 -45.2 -44.2 -45.2 -45.2 -45.2 -45.2 -45.2 -45.2 -45.2 -46.2 -45.2 -45.2 -45.2 -45.2 -45.2 -45.2 -45.2 -45.2 -46.2 -45.2 -45.2 -45.2 -45.2 -45.2 -46.2 -46.2 -45.2 -45.2 -45.2 -46.2 -46.2 -45.2 -45.2 -46.2 -46.2 -46.2 -46.2 -46.2 -46.2 -46.2 -46.2 -46.2 -46.2 -46.2 -46.2 -46.2 -46.2 -46.2 -46.2 -47.2 -46.2 -46.2 -46.2 -46.2 -47.2 -46.2 -46.2 -46.2 -46.2 -46.2 -46.2 -46.2 -47.2 -47.2 -47.2 -47.2 -46.2 -47.2 -46.2 -46.2 -47.2 -46.2 -47.2 -47.2 -47.2 -47.2 -47.2 -46.2 -47.2 -47.2 -47.2 -47.2 -47.2 -47.2 -47.2 -48.2 -48.2 -48.2 -48.2 -47.2 -47.2 -47.2 -47.2 -47.2 -47.2 -47.2 -47.2 -48.2 -47.2 -47.2 -48.2 -47.2 -48.2 -47.2 -48.2 -47.2 -48.2 -48.2 -48.2 -47.2 -48.2 -47.2 -48.2 -48.2 -48.2 -48.2 -47.2 -48.2 -48.2 -48.2 -48.2 -48.2 -48.2 -48.2 -48.2 -48.2 -48.2 -48.2 -48.2 -48.2 -49.2 -48.2 -48.2 -48.2 -48.2 -48.2 -48.2 -49.2 -48.2 -49.2 -48.2 -49.2 -48.2 -49.2 -48.2 -49.2 -49.2 -48.2 -49.2 -48.2 -49.2 -49.2 -48.2 -48.2 -49.2 -48.2 -48.2 -49.2 -49.2 -49.2 -49.2 -49.2 -49.2 -49.2 -48.2 -48.2 -49.2 -49.2 -48.2 -48.2 -49.2 -49.2 -49.2 -49.2 -49.2 -49.2 -49.2 -49.2 -49.2 -49.2 -49.2 -49.2 -48.2 -48.2 -48.2 -48.2 -49.2 -49.2 -49.2 -49.2 -49.2 -49.2 -49.2 -49.2 -49.2 -49.2 -49.2 -49.2 -49.2 -49.2 -49.2 -49.2 -50.2 -49.2 -50.2 -49.2 -49.2 -49.2 -49.2 -49.2 -49.2 -49.2 -49.2 -50.2 -49.2 -50.2 -49.2 -49.2 -49.2 -49.2 -49.2 -49.2 -50.2 -49.2 -49.2 -50.2 -49.2 -49.2 -49.2 -50.2 -50.2 -49.2 -50.2 -50.2 -49.2 -49.2 -49.2 -50.2 -50.2 -50.2 -49.2 -50.2 -50.2 -50.2 -50.2 -50.2 -50.2 -49.2 -49.2 -49.2 -50.2 -50.2 -49.2 -50.2 -50.2 -50.2 -49.2 -49.2 -50.2 -50.2 -50.2 -50.2 -49.2 -50.2 -50.2 -50.2 -50.2 -50.2 -50.2 -50.2 -50.2 -50.2 -50.2 -49.2 -50.2 -50.2 -50.2 -50.2 -51.2 -50.2 -50.2 -50.2 -50.2 -51.2 -50.2 -50.2 -51.2 -50.2 -50.2 -50.2 -50.2 -51.2 -50.2 -50.2 -50.2 -50.2 -50.2 -50.2 -50.2 -50.2 -50.2 -50.2 -51.2 -51.2 -50.2 -50.2 -50.2 -50.2 -50.2 -50.2 -50.2 -50.2 -51.2 -51.2 -51.2 -50.2 -50.2 -50.2 -51.2 -51.2 -51.2 -51.2 -51.2 -50.2 -51.2 -51.2 -50.2 -51.2 -50.2 -51.2 -51.2 -51.2 -50.2 -50.2 -50.2 -50.2 -50.2 -50.2 -51.2 -51.2 -50.2 -50.2 -50.2 -51.2 -51.2 -51.2 -51.2 -50.2 -51.2 -51.2 -51.2 -50.2 -51.2 -51.2 -51.2 -51.2 -51.2 -51.2 -51.2 -51.2 -51.2 -51.2 -51.2 -52.2 -51.2 -51.2 -51.2 -51.2 -51.2 -51.2 -51.2 -51.2 -51.2 -51.2 -51.2 -51.2 -51.2 -51.2 -52.2 -52.2 -52.2 -52.2 -52.2 -51.2 -51.2 -51.2 -51.2 -51.2 -51.2 -51.2 -51.2 -51.2 -51.2 -51.2 -51.2 -51.2 -51.2 -51.2 -51.2 -51.2 -51.2 -52.2 -52.2 -51.2 -51.2 -51.2 -52.2 -52.2 -52.2 -51.2 -51.2 -51.2 -51.2 -51.2 -52.2 -52.2 -52.2 -51.2 -51.2 -51.2 -52.2 -51.2 -51.2 -51.2 -51.2 -51.2 -51.2 -51.2 -52.2 -52.2 -52.2 -52.2 -52.2 -52.2 -52.2 -52.2 -52.2 -52.2 -51.2 -51.2 -52.2 -52.2 -51.2 -51.2 -51.2 -52.2 -52.2 -52.2 -51.2 -51.2 -51.2 -51.2 -52.2 -52.2 -52.2 -51.2 -52.2 -52.2 -52.2 -51.2 -52.2 -52.2 -51.2 -52.2 -52.2 -51.2 -52.2 -51.2 -52.2 -52.2 -51.2 -52.2 -52.2 -52.2 -52.2 -52.2 -52.2 -52.2 -52.2 -52.2 -52.2 -52.2 -52.2 -51.2 -52.2 -52.2 -52.2 -52.2 -52.2 -52.2 -52.2 -52.2 -52.2 -52.2 -52.2 -51.2 -52.2 -51.2 -52.2 -52.2 -51.2 -52.2 -52.2 -52.2 -52.2 -51.2 -52.2 -52.2 -52.2 -52.2 -51.2 -52.2 -52.2 -52.2 -52.2 -52.2 -52.2 -52.2 -52.2 -51.2 -52.2 -52.2 -51.2 -52.2 -51.2 -52.2 -52.2 -52.2 -52.2 -52.2 -52.2 -52.2 -52.2 -52.2 -52.2 -52.2 -52.2 -52.2 -52.2 -52.2 -52.2 -52.2 -52.2 -52.2 -52.2 -52.2 -52.2 -52.2 -53.2 -53.2 -53.2 -52.2 -52.2 -52.2 -52.2 -52.2 -52.2 -52.2 -52.2 -52.2 -52.2 -52.2 -52.2 -52.2 -52.2 -52.2 -52.2 -52.2 -52.2 -52.2 -52.2 -51.2 -52.2 -51.2 -52.2 -51.2 -52.2 -52.2 -52.2 -52.2 -52.2 -52.2 -53.2 -53.2 -52.2 -52.2 -52.2 -52.2 -52.2 -52.2 -52.2 -52.2 -52.2 -52.2 -52.2 -52.2 -52.2 -52.2 -53.2 -52.2 -52.2 -52.2 -52.2 -52.2 -52.2 -52.2 -52.2 -52.2 -52.2 -51.2 -52.2 -52.2 -52.2 -52.2 -52.2 -52.2 -52.2 -53.2 -53.2 -52.2 -52.2 -52.2 -52.2 -52.2 -52.2 -52.2 -52.2 -52.2 -52.2 -52.2 -52.2 -52.2 -52.2 -52.2 -52.2 -52.2 -52.2 -53.2 -53.2 -53.2 -52.2 -53.2 -52.2 -52.2 -52.2 -52.2 -53.2 -53.2 -53.2 -53.2 -52.2 -53.2 -53.2 -52.2 -52.2 -53.2 -52.2 -52.2 -53.2 -52.2 -52.2 -53.2 -52.2 -52.2 -53.2 -53.2 -52.2 -52.2 -52.2 -53.2 -53.2 -52.2 -52.2 -53.2 -52.2 -52.2 -53.2 -52.2 -52.2 -53.2 -52.2 -52.2 -53.2 -52.2 -52.2 -53.2 -52.2 -52.2 -53.2 -53.2 -52.2 -53.2 -52.2 -52.2 -53.2 -52.2 -52.2 -53.2 -52.2 -52.2 -53.2 -52.2 -53.2 -53.2 -53.2 -53.2 -53.2 -53.2 -53.2 -53.2 -53.2 -53.2 -53.2 -52.2 -53.2 -52.2 -53.2 -53.2 -53.2 -53.2 -53.2 -52.2 -53.2 -53.2 -52.2 -53.2 -53.2 -52.2 -53.2 -53.2 -53.2 -52.2 -53.2 -52.2 -53.2 -52.2 -53.2 -53.2 -52.2 -53.2 -52.2 -53.2 -52.2 -53.2 -52.2 -53.2 -52.2 -53.2 -53.2 -53.2 -53.2 -52.2 -52.2 -53.2 -52.2 -52.2 -53.2 -53.2 -52.2 -53.2 -53.2 -52.2 -52.2 -52.2 -53.2 -53.2 -53.2 -53.2 -53.2 -53.2 -52.2 -53.2 -53.2 -53.2 -52.2 -53.2 -53.2 -53.2 -53.2 -53.2 -53.2 -53.2 -53.2 -53.2 -52.2 -53.2 -52.2 -53.2 -53.2 -53.2 -52.2 -53.2 -53.2 -53.2 -53.2 -52.2 -53.2 -52.2 -53.2 -53.2 -52.2 -53.2 -52.2 -53.2 -53.2 -53.2 -53.2 -53.2 -52.2 -53.2 -53.2 -52.2 -53.2 -52.2 -53.2 -53.2 -53.2 -53.2 -52.2 -53.2 -53.2 -52.2 -53.2 -52.2 -53.2 -53.2 -53.2 -53.2 -52.2 -53.2 -52.2 -53.2 -52.2 -52.2 -53.2 -53.2 -52.2 -53.2 -52.2 -52.2 -52.2 -53.2 -52.2 -52.2 -52.2 -52.2 -52.2 -52.2 -53.2 -53.2 -53.2 -53.2 -52.2 -52.2 -52.2 -52.2 -52.2 -53.2 -52.2 -52.2 -52.2 -52.2 -53.2 -53.2 -52.2 -52.2 -52.2 -52.2 -52.2 -52.2 -52.2 -52.2 -52.2 -53.2 -52.2 -52.2 -52.2 -52.2 -52.2 -53.2 -52.2 -52.2 -52.2 -52.2 -53.2 -53.2 -52.2 -52.2 -53.2 -52.2 -52.2 -53.2 -52.2 -53.2 -52.2 -52.2 -52.2 -53.2 -53.2 -52.2 -53.2 -53.2 -53.2 -52.2 -52.2 -53.2 -53.2 -52.2 -53.2 -52.2 -52.2 -52.2 -52.2 -52.2 -52.2 -53.2 -53.2 -53.2 -52.2 -52.2 -52.2 -53.2 -53.2 -52.2 -52.2 -52.2 -52.2 -52.2 -52.2 -53.2 -52.2 -52.2 -53.2 -53.2 -52.2 -52.2 -53.2 -53.2 -52.2 -53.2 -52.2 -52.2 -53.2 -52.2 -53.2 -52.2 -53.2 -53.2 -52.2 -53.2 -52.2 -52.2 -53.2 -52.2 -53.2 -52.2 -52.2 -53.2 -53.2 -52.2 -52.2 -52.2 -53.2 -53.2 -52.2 -52.2 -52.2 -52.2 -53.2 -53.2 -53.2 -52.2 -52.2 -52.2 -52.2 -52.2 -53.2 -53.2 -52.2 -52.2 -53.2 -53.2 -52.2 -52.2 -53.2 -53.2 -52.2 -52.2 -52.2 -53.2 -52.2 -52.2 -53.2 -53.2 -52.2 -52.2 -53.2 -53.2 -52.2 -52.2 -52.2 -53.2 -53.2 -53.2 -52.2 -52.2 -52.2 -52.2 -52.2 -53.2 -53.2 -53.2 -53.2 -52.2 -52.2 -52.2 -53.2 -53.2 -53.2 -52.2 -52.2 -53.2 -52.2 -52.2 -53.2 -53.2 -52.2 -52.2 -52.2 -53.2 -53.2 -52.2 -53.2 -53.2 -53.2 -52.2 -52.2 -52.2 -53.2 -53.2 -52.2 -53.2 -52.2 -52.2 -52.2 -53.2 -52.2 -53.2 -53.2 -52.2 -52.2 -53.2 -52.2 -52.2 -53.2 -53.2 -52.2 -52.2 -53.2 -52.2 -52.2 -53.2 -52.2 -52.2 -53.2 -52.2 -53.2 -52.2 -53.2 -52.2 -53.2 -52.2 -53.2 -52.2 -53.2 -53.2 -53.2 -53.2 -52.2 -53.2 -53.2 -52.2 -53.2 -52.2 -53.2 -53.2 -53.2 -53.2 -53.2 -53.2 -53.2 -53.2 -53.2 -53.2 -52.2 -53.2 -53.2 -52.2 -53.2 -53.2 -52.2 -53.2 -53.2 -52.2 -53.2 -52.2 -53.2 -53.2 -52.2 -53.2 -52.2 -53.2 -52.2 -53.2 -52.2 -53.2 -52.2 -53.2 -53.2 -53.2 -53.2 -53.2 -52.2 -53.2 -52.2 -53.2 -53.2 -52.2 -53.2 -52.2 -53.2 -53.2 -53.2 -53.2 -52.2 -53.2 -52.2 -53.2 -53.2 -53.2 -52.2 -53.2 -53.2 -52.2 -53.2 -53.2 -52.2 -53.2 -52.2 -53.2 -52.2 -53.2 -53.2 -53.2 -53.2 -52.2 -53.2 -52.2
-35.5 -35.5 -35.5 106.5 3050.5 7358.5 10902 13778 16104 17995 19527 20758 21737 22232 19241 12342 7214.5 4490.5 3034.5 2191.5 1666.5 1319.5 1079.5 907.5 779.5 687.5 609.5 552.5 507.5 446.5 399.5 363.5 332.5 306.5 284.5 265.5 248.5 232.5 218.5 205.5 194.5 182.5 173.5 164.5 156.5 148.5 141.5 134.5 127.5 122.5 116.5 111.5 106.5 101.5 97.5 93.5 90.5 86.5 82.5 79.5 75.5 72.5 69.5 67.5 64.5 62.5 60.5 57.5 55.5 53.5 51.5 48.5 47.5 45.5 44.5 42.5 41.5 39.5 37.5 36.5 34.5 33.5 32.5 31.5 29.5 29.5 27.5 26.5 25.5 24.5 22.5 22.5 21.5 20.5 19.5 18.5 17.5 16.5 15.5 14.5 14.5 13.5 13.5 12.5 11.5 10.5 9.5 9.5 8.5 8.5 8.5 7.5 6.5 5.5 5.5 5.5 4.5 3.5 2.5 2.5 2.5 2.5 1.5 1.5 0.5 -0.5 -0.5 -0.5 -1.5 -2.5 -2.5 -2.5 -3.5 -3.5 -3.5 -4.5 -4.5 -5.5 -4.5 -5.5 -5.5 -6.5 -6.5 -7.5 -7.5 -7.5 -8.5 -7.5 -8.5 -9.5 -9.5 -9.5 -9.5 -9.5 -9.5 -10.5 -10.5 -10.5 -11.5 -11.5 -11.5 -11.5 -12.5 -12.5 -12.5 -12.5 -13.5 -13.5 -13.5 -13.5 -13.5 -13.5 -14.5 -14.5 -14.5 -15.5 -15.5 -15.5 -15.5 -15.5 -15.5 -16.5 -16.5 -16.5 -16.5 -17.5 -17.5 -17.5 -17.5 -17.5 -18.5 -17.5 -17.5 -18.5 -18.5 -19.5 -18.5 -18.5 -18.5 -18.5 -19.5 -19.5 -19.5 -19.5 -19.5 -19.5 -20.5 -19.5 -20.5 -20.5 -20.5 -20.5 -21.5 -20.5 -21.5 -21.5 -21.5 -21.5 -21.5 -22.5 -21.5 -22.5 -22.5 -22.5 -22.5 -22.5 -22.5 -22.5 -22.5 -22.5 -23.5 -23.5 -22.5 -23.5 -23.5 -23.5 -24.5 -23.5 -23.5 -24.5 -24.5 -24.5 -24.5 -24.5 -24.5 -24.5 -24.5 -24.5 -24.5 -25.5 -25.5 -25.5 -25.5 -25.5 -25.5 -25.5 -25.5 -25.5 -25.5 -26.5 -25.5 -26.5 -25.5 -26.5 -26.5 -26.5 -26.5 -26.5 -27.5 -26.5 -26.5 -27.5 -26.5 -26.5 -27.5 -27.5 -26.5 -26.5 -27.5 -27.5 -27.5 -27.5 -27.5 -27.5 -27.5 -28.5 -28.5 -28.5 -28.5 -28.5 -28.5 -28.5 -28.5 -28.5 -28.5 -28.5 -28.5 -28.5 -28.5 -29.5 -29.5 -29.5 -28.5 -28.5 -28.5 -29.5 -29.5 -29.5 -29.5 -29.5 -29.5 -29.5 -29.5 -29.5 -29.5 -29.5 -29.5 -29.5 -29.5 -30.5 -30.5 -29.5 -30.5 -30.5 -30.5 -30.5 -30.5 -30.5 -30.5 -30.5 -30.5 -30.5 -30.5 -31.5 -31.5 -30.5 -30.5 -31.5 -30.5 -31.5 -30.5 -31.5 -31.5 -31.5 -31.5 -30.5 -31.5 -31.5 -31.5 -31.5 -31.5 -31.5 -31.5 -31.5 -32.5 -31.5 -32.5 -31.5 -32.5 -31.5 -32.5 -32.5 -31.5 -31.5 -32.5 -32.5 -32.5 -32.5 -32.5 -32.5 -32.5 -32.5 -32.5 -32.5 -32.5 -32.5 -32.5 -32.5 -33.5 -32.5 -32.5 -32.5 -32.5 -33.5 -33.5 -32.5 -32.5 -32.5 -33.5 -33.5 -33.5 -33.5 -32.5 -32.5 -33.5 -33.5 -33.5 -33.5 -33.5 -33.5 -33.5 -33.5 -33.5 -33.5 -34.5 -33.5 -33.5 -33.5 -33.5 -33.5 -34.5 -34.5 -33.5 -33.5 -33.5 -33.5 -33.5 -33.5 -33.5 -34.5 -34.5 -34.5 -34.5 -33.5 -34.5 -34.5 -33.5 -34.5 -34.5 -34.5 -34.5 -34.5 -34.5 -34.5 -34.5 -34.5 -34.5 -34.5 -34.5 -34.5 -34.5 -34.5 -34.5 -34.5 -34.5 -34.5 -34.5 -34.5 -34.5 -34.5 -34.5 -35.5 -35.5 -34.5 -34.5 -35.5 -34.5 -35.5 -35.5 -34.5 -35.5 -34.5 -35.5 -35.5 -34.5 -35.5 -35.5 -35.5 -35.5 -35.5 -35.5 -35.5 -35.5 -35.5 -35.5 -35.5 -35.5 -35.5 -35.5 -35.5 -35.5 -35.5 -35.5 -36.5 -35.5 -35.5 -35.5 -36.5 -35.5 -35.5 -36.5 -35.5 -35.5 -36.5 -35.5 -36.5 -35.5 -36.5 -36.5 -35.5 -36.5 -35.5 -36.5 -36.5 -35.5 -36.5 -36.5 -36.5 -36.5 -35.5 -36.5 -36.5 -36.5 -36.5 -36.5 -36.5 -36.5 -36.5 -36.5 -36.5 -36.5 -36.5 -36.5 -36.5 -36.5 -36.5 -36.5 -37.5 -36.5 -36.5 -36.5 -36.5 -36.5 -37.5 -36.5 -37.5 -36.5 -37.5 -36.5 -37.5 -36.5 -36.5 -37.5 -36.5 -37.5 -37.5 -36.5 -36.5 -37.5 -37.5 -36.5 -36.5 -37.5 -37.5 -37.5 -37.5 -37.5 -37.5 -37.5 -37.5 -37.5 -37.5 -37.5 -37.5 -37.5 -37.5 -37.5 -37.5 -37.5 -37.5 -37.5 -37.5 -37.5 -37.5 -37.5 -37.5 -37.5 -37.5 -38.5 -37.5 -37.5 -37.5 -37.5 -38.5 -37.5 -38.5 -37.5 -37.5 -38.5 -37.5 -37.5 -38.5 -38.5 -37.5 -37.5 -38.5 -38.5 -37.5 -37.5 -37.5 -37.5 -38.5 -38.5 -38.5 -38.5 -38.5 -38.5 -38.5 -38.5 -38.5 -38.5 -38.5 -38.5 -37.5 -38.5 -38.5 -38.5 -38.5 -38.5 -38.5 -38.5 -38.5 -37.5 -38.5 -38.5 -38.5 -38.5 -38.5 -38.5 -38.5 -38.5 -38.5 -38.5 -38.5 -38.5 -38.5 -38.5 -38.5 -38.5 -38.5 -38.5 -38.5 -38.5 -39.5 -38.5 -38.5 -38.5 -38.5 -38.5 -38.5 -39.5 -39.5 -38.5 -38.5 -38.5 -38.5 -39.5 -39.5 -39.5 -39.5 -39.5 -39.5 -39.5 -38.5 -38.5 -39.5 -39.5 -39.5 -39.5 -39.5 -39.5 -39.5 -39.5 -39.5 -39.5 -38.5 -38.5 -39.5 -39.5 -39.5 -39.5 -38.5 -39.5 -39.5 -39.5 -38.5 -39.5 -39.5 -38.5 -39.5 -39.5 -38.5 -39.5 -39.5 -38.5 -39.5 -39.5 -39.5 -39.5 -38.5 -39.5 -39.5 -39.5 -39.5 -39.5 -39.5 -39.5 -39.5 -39.5 -39.5 -39.5 -39.5 -39.5 -39.5 -39.5 -40.5 -39.5 -39.5 -39.5 -39.5 -39.5 -39.5 -39.5 -39.5 -39.5 -39.5 -40.5 -39.5 -39.5 -39.5 -39.5 -40.5 -39.5 -39.5 -39.5 -39.5 -39.5 -40.5 -40.5 -39.5 -39.5 -39.5 -39.5 -39.5 -39.5 -39.5 -39.5 -39.5 -39.5 -39.5 -39.5 -39.5 -39.5 -39.5 -40.5 -40.5 -40.5 -40.5 -39.5 -39.5 -39.5 -40.5 -40.5 -39.5 -39.5 -40.5 -40.5 -39.5 -39.5 -40.5 -40.5 -39.5 -39.5 -40.5 -39.5 -39.5 -40.5 -39.5 -40.5 -40.5 -40.5 -40.5 -39.5 -40.5 -39.5 -40.5 -39.5 -40.5 -39.5 -40.5 -39.5 -40.5 -40.5 -39.5 -40.5 -40.5 -40.5 -40.5 -40.5 -39.5 -40.5 -40.5 -40.5 -40.5 -40.5 -40.5 -40.5 -40.5 -40.5 -40.5 -40.5 -40.5 -40.5 -40.5 -40.5 -40.5 -40.5 -40.5 -40.5 -40.5 -40.5 -40.5 -40.5 -40.5 -40.5 -40.5 -40.5 -40.5 -40.5 -40.5 -40.5 -40.5 -40.5 -40.5 -40.5 -40.5 -40.5 -41.5 -41.5 -41.5 -40.5 -40.5 -40.5 -40.5 -40.5 -40.5 -40.5 -41.5 -40.5 -40.5 -40.5 -40.5 -41.5 -40.5 -40.5 -40.5 -41.5 -40.5 -40.5 -41.5 -40.5 -40.5 -41.5 -40.5 -40.5 -41.5 -40.5 -40.5 -41.5 -40.5 -41.5 -40.5 -40.5 -41.5 -40.5 -41.5 -40.5 -41.5 -40.5 -41.5 -40.5 -41.5 -40.5 -41.5 -40.5 -41.5 -40.5 -41.5 -40.5 -41.5 -40.5 -41.5 -41.5 -40.5 -41.5 -40.5 -41.5 -41.5 -40.5 -41.5 -40.5 -41.5 -41.5 -40.5 -41.5 -41.5 -40.5 -41.5 -41.5 -41.5 -40.5 -41.5 -41.5 -41.5 -40.5 -41.5 -41.5 -41.5 -40.5 -41.5 -41.5 -41.5 -41.5 -41.5 -41.5 -40.5 -40.5 -41.5 -41.5 -41.5 -41.5 -41.5 -41.5 -41.5 -41.5 -41.5 -41.5 -41.5 -41.5 -41.5 -41.5 -41.5 -41.5 -41.5 -41.5 -41.5 -41.5 -41.5 -41.5 -41.5 -41.5 -41.5 -41.5 -42.5 -41.5 -41.5 -41.5 -41.5 -42.5 -41.5 -41.5 -41.5 -42.5 -41.5 -41.5 -41.5 -41.5 -41.5 -41.5 -41.5 -41.5 -41.5 -41.5 -41.5 -41.5 -41.5 -41.5 -42.5 -41.5 -41.5 -42.5 -41.5 -42.5 -41.5 -41.5 -41.5 -41.5 -42.5 -41.5 -42.5 -41.5 -42.5 -41.5 -42.5 -41.5 -42.5 -41.5 -41.5 -41.5 -41.5 -42.5 -41.5 -42.5 -42.5 -41.5 -42.5 -42.5 -41.5 -42.5 -41.5 -41.5 -42.5 -42.5 -41.5 -41.5 -42.5 -42.5 -42.5 -41.5 -42.5 -42.5 -42.5 -41.5 -41.5 -42.5 -42.5 -42.5 -41.5 -41.5 -42.5 -42.5 -42.5 -42.5 -42.5 -41.5 -41.5 -42.5 -42.5 -42.5 -42.5 -42.5 -42.5 -42.5 -42.5 -42.5 -41.5 -41.5 -41.5 -41.5 -41.5 -41.5 -41.5 -41.5 -41.5 -41.5 -42.5 -42.5 -41.5 -41.5 -41.5 -41.5 -42.5 -42.5 -42.5 -42.5 -42.5 -42.5 -42.5 -42.5 -42.5 -42.5 -42.5 -42.5 -42.5 -42.5 -42.5 -42.5 -42.5 -42.5 -42.5 -42.5 -42.5 -42.5 -42.5 -42.5 -42.5 -42.5 -42.5 -42.5 -42.5 -42.5 -42.5 -42.5 -43.5 -42.5 -42.5 -43.5 -42.5 -42.5 -42.5 -42.5 -42.5 -42.5 -42.5 -43.5 -42.5 -42.5 -42.5 -42.5 -43.5 -42.5 -43.5 -42.5 -42.5 -42.5 -42.5 -43.5 -42.5 -43.5 -42.5 -42.5 -42.5 -42.5 -42.5 -42.5 -43.5 -42.5 -43.5 -42.5 -43.5 -42.5 -43.5 -42.5 -43.5 -42.5 -42.5 -42.5 -42.5 -42.5 -42.5 -43.5 -42.5 -43.5 -42.5 -43.5 -42.5 -42.5 -42.5 -42.5 -43.5 -42.5 -42.5 -43.5 -42.5 -42.5 -43.5 -42.5 -42.5 -43.5 -42.5 -42.5 -43.5 -42.5 -42.5 -43.5 -43.5 -42.5 -42.5 -43.5 -43.5 -42.5 -42.5 -42.5 -43.5 -43.5 -42.5 -42.5 -42.5 -43.5 -43.5 -43.5 -42.5 -42.5 -42.5 -43.5 -43.5 -43.5 -42.5 -42.5 -42.5 -42.5 -43.5 -43.5 -43.5 -43.5 -43.5 -43.5 -43.5 -43.5 -43.5 -43.5 -43.5 -43.5 -43.5 -43.5 -43.5 -43.5 -43.5 -43.5 -43.5 -42.5 -43.5 -42.5 -42.5 -42.5 -42.5 -42.5 -42.5 -42.5 -43.5 -43.5 -43.5 -43.5 -43.5 -43.5 -43.5 -42.5 -42.5 -43.5 -43.5 -43.5 -43.5 -42.5 -43.5 -43.5 -43.5 -43.5 -42.5 -43.5 -43.5 -43.5 -43.5 -42.5 -43.5 -43.5 -43.5 -43.5 -43.5 -43.5 -43.5 -43.5 -43.5 -42.5 -43.5 -43.5 -42.5 -43.5 -43.5 -43.5 -42.5 -43.5 -43.5 -43.5 -43.5 -43.5 -43.5 -43.5 -43.5 -43.5 -43.5 -43.5 -43.5 -43.5 -43.5 -43.5 -43.5 -43.5 -43.5 -43.5 -43.5 -43.5 -43.5 -43.5 -43.5 -43.5 -43.5 -43.5 -43.5 -43.5 -43.5 -43.5 -43.5 -43.5 -43.5 -43.5 -43.5 -43.5 -43.5 -43.5 -43.5 -43.5 -43.5 -43.5 -43.5 -43.5 -43.5 -43.5 -43.5 -43.5 -43.5 -43.5 -43.5 -43.5 -43.5 -43.5 -43.5 -43.5 -43.5 -43.5 -43.5 -43.5 -44.5 -43.5 -43.5 -43.5 -43.5 -44.5 -43.5 -43.5 -43.5 -43.5 -43.5 -43.5 -43.5 -44.5 -43.5 -43.5 -43.5 -43.5 -43.5 -43.5 -44.5 -43.5 -43.5 -43.5 -44.5 -43.5 -43.5 -44.5 -43.5 -43.5 -43.5 -44.5 -43.5 -43.5 -43.5 -44.5 -43.5 -43.5 -43.5 -44.5 -44.5 -43.5 -43.5 -43.5 -43.5 -44.5 -44.5 -44.5 -43.5 -43.5 -43.5 -43.5 -43.5 -43.5 -44.5 -44.5 -44.5 -44.5 -43.5 -43.5 -43.5 -43.5 -43.5 -43.5 -43.5 -43.5 -43.5 -43.5 -44.5 -44.5 -44.5 -44.5 -44.5 -44.5 -44.5 -44.5 -44.5 -44.5 -44.5 -44.5 -44.5 -44.5 -44.5 -44.5 -44.5 -44.5 -44.5 -44.5 -44.5 -43.5 -43.5 -43.5 -43.5 -43.5 -44.5 -44.5 -44.5 -44.5 -43.5 -43.5 -43.5 -43.5 -43.5 -43.5 -44.5 -44.5 -44.5 -44.5 -43.5 -43.5 -43.5 -44.5 -44.5 -44.5 -44.5 -43.5 -43.5 -44.5 -44.5 -44.5 -43.5 -43.5 -44.5 -44.5 -44.5 -43.5 -44.5 -44.5 -44.5 -43.5 -43.5 -44.5 -44.5 -43.5 -43.5 -44.5 -44.5 -43.5 -44.5 -44.5 -44.5 -43.5 -44.5 -44.5 -43.5 -44.5 -44.5 -43.5 -44.5 -44.5 -43.5 -44.5 -44.5 -44.5 -44.5 -43.5 -44.5 -44.5 -44.5 -44.5 -44.5 -44.5 -44.5 -44.5 -44.5 -44.5 -43.5 -44.5 -43.5 -44.5 -44.5 -44.5 -44.5 -44.5 -43.5 -44.5 -43.5 -44.5
-97.5 -97.5 -97.5 292.5 2075.5 3615.5 4769.5 5594.5 6162.5 6530.5 6746.5 6851.5 6880.5 6726.5 4553.5 2609.5 1603.5 1055.5 735.5 534.5 403.5 312.5 248.5 200.5 164.5 138.5 114.5 103.5 82.5 64.5 51.5 40.5 31.5 23.5 16.5 10.5 5.5 0.5 -4.5 -8.5 -11.5 -15.5 -19.5 -21.5 -24.5 -26.5 -29.5 -31.5 -33.5 -35.5 -37.5 -39.5 -40.5 -42.5 -43.5 -44.5 -46.5 -47.5 -48.5 -49.5 -51.5 -52.5 -53.5 -54.5 -54.5 -55.5 -56.5 -56.5 -57.5 -58.5 -59.5 -59.5 -60.5 -61.5 -62.5 -62.5 -62.5 -63.5 -64.5 -64.5 -64.5 -65.5 -65.5 -66.5 -66.5 -67.5 -67.5 -68.5 -68.5 -69.5 -68.5 -69.5 -69.5 -70.5 -70.5 -70.5 -71.5 -71.5 -71.5 -72.5 -72.5 -72.5 -72.5 -73.5 -73.5 -74.5 -74.5 -74.5 -74.5 -74.5 -75.5 -74.5 -75.5 -75.5 -76.5 -75.5 -75.5 -76.5 -76.5 -76.5 -76.5 -76.5 -77.5 -78.5 -77.5 -77.5 -78.5 -77.5 -78.5 -78.5 -78.5 -78.5 -79.5 -79.5 -79.5 -79.5 -79.5 -79.5 -80.5 -79.5 -80.5 -80.5 -80.5 -80.5 -80.5 -80.5 -80.5 -80.5 -80.5 -80.5 -81.5 -81.5 -81.5 -81.5 -81.5 -82.5 -82.5 -81.5 -81.5 -82.5 -82.5 -82.5 -83.5 -83.5 -83.5 -83.5 -83.5 -83.5 -83.5 -83.5 -82.5 -83.5 -83.5 -83.5 -83.5 -83.5 -83.5 -83.5 -83.5 -84.5 -84.5 -84.5 -83.5 -83.5 -84.5 -84.5 -84.5 -84.5 -84.5 -84.5 -85.5 -84.5 -85.5 -85.5 -84.5 -85.5 -85.5 -85.5 -85.5 -85.5 -85.5 -85.5 -85.5 -86.5 -85.5 -86.5 -85.5 -86.5 -86.5 -86.5 -86.5 -85.5 -85.5 -86.5 -86.5 -86.5 -86.5 -86.5 -86.5 -86.5 -86.5 -87.5 -86.5 -86.5 -86.5 -87.5 -87.5 -86.5 -86.5 -87.5 -87.5 -87.5 -87.5 -86.5 -87.5 -87.5 -86.5 -87.5 -87.5 -87.5 -87.5 -87.5 -87.5 -87.5 -88.5 -87.5 -87.5 -87.5 -87.5 -87.5 -87.5 -88.5 -88.5 -88.5 -87.5 -88.5 -88.5 -87.5 -88.5 -87.5 -88.5 -87.5 -88.5 -88.5 -87.5 -88.5 -88.5 -88.5 -88.5 -88.5 -88.5 -88.5 -88.5 -88.5 -88.5 -88.5 -88.5 -88.5 -89.5 -88.5 -88.5 -89.5 -89.5 -88.5 -89.5 -88.5 -89.5 -88.5 -89.5 -89.5 -89.5 -89.5 -88.5 -89.5 -89.5 -89.5 -89.5 -88.5 -89.5 -89.5 -89.5 -89.5 -89.5 -89.5 -89.5 -89.5 -89.5 -89.5 -89.5 -89.5 -90.5 -89.5 -89.5 -89.5 -89.5 -89.5 -90.5 -89.5 -90.5 -89.5 -90.5 -89.5 -90.5 -89.5 -89.5 -90.5 -90.5 -89.5 -90.5 -90.5 -90.5 -89.5 -90.5 -90.5 -90.5 -90.5 -90.5 -90.5 -90.5 -90.5 -90.5 -90.5 -90.5 -90.5 -90.5 -90.5 -90.5 -90.5 -90.5 -90.5 -90.5 -90.5 -90.5 -90.5 -90.5 -90.5 -90.5 -90.5 -90.5 -91.5 -90.5 -90.5 -90.5 -90.5 -90.5 -90.5 -91.5 -90.5 -91.5 -90.5 -90.5 -91.5 -91.5 -90.5 -90.5 -90.5 -91.5 -91.5 -90.5 -90.5 -90.5 -90.5 -90.5 -91.5 -91.5 -91.5 -91.5 -91.5 -91.5 -91.5 -91.5 -91.5 -90.5 -90.5 -90.5 -91.5 -91.5 -91.5 -91.5 -91.5 -91.5 -91.5 -91.5 -91.5 -90.5 -91.5 -91.5 -91.5 -91.5 -91.5 -91.5 -91.5 -91.5 -91.5 -91.5 -92.5 -91.5 -91.5 -91.5 -92.5 -91.5 -91.5 -91.5 -91.5 -91.5 -91.5 -91.5 -92.5 -91.5 -91.5 -91.5 -91.5 -91.5 -92.5 -91.5 -91.5 -91.5 -92.5 -91.5 -91.5 -91.5 -91.5 -91.5 -92.5 -92.5 -92.5 -92.5 -92.5 -91.5 -91.5 -91.5 -91.5 -91.5 -91.5 -91.5 -91.5 -91.5 -91.5 -91.5 -92.5 -92.5 -92.5 -92.5 -91.5 -91.5 -91.5 -92.5 -92.5 -92.5 -91.5 -91.5 -92.5 -92.5 -91.5 -92.5 -92.5 -91.5 -92.5 -92.5 -92.5 -92.5 -92.5 -92.5 -92.5 -91.5 -92.5 -91.5 -92.5 -92.5 -92.5 -92.5 -92.5 -92.5 -92.5 -92.5 -92.5 -92.5 -92.5 -92.5 -92.5 -92.5 -92.5 -92.5 -92.5 -92.5 -92.5 -92.5 -92.5 -92.5 -92.5 -92.5 -92.5 -92.5 -92.5 -92.5 -92.5 -92.5 -92.5 -92.5 -92.5 -92.5 -92.5 -93.5 -92.5 -92.5 -92.5 -92.5 -92.5 -92.5 -93.5 -93.5 -92.5 -93.5 -92.5 -92.5 -92.5 -92.5 -92.5 -92.5 -92.5 -92.5 -92.5 -93.5 -93.5 -93.5 -93.5 -93.5 -92.5 -92.5 -92.5 -92.5 -92.5 -92.5 -93.5 -93.5 -93.5 -93.5 -92.5 -92.5 -93.5 -93.5 -93.5 -92.5 -93.5 -93.5 -92.5 -92.5 -93.5 -92.5 -92.5 -93.5 -93.5 -92.5 -93.5 -93.5 -92.5 -93.5 -92.5 -93.5 -93.5 -92.5 -93.5 -92.5 -93.5 -93.5 -92.5 -93.5 -92.5 -93.5 -92.5 -93.5 -93.5 -93.5 -92.5 -93.5 -93.5 -93.5 -93.5 -93.5 -92.5 -93.5 -92.5 -93.5 -93.5 -93.5 -93.5 -92.5 -93.5 -93.5 -92.5 -93.5 -93.5 -93.5 -93.5 -93.5 -92.5 -93.5 -93.5 -93.5 -93.5 -93.5 -93.5 -93.5 -92.5 -93.5 -93.5 -93.5 -93.5 -93.5 -93.5 -93.5 -93.5 -93.5 -93.5 -93.5 -93.5 -93.5 -93.5 -93.5 -93.5 -94.5 -93.5 -93.5 -93.5 -93.5 -93.5 -93.5 -93.5 -93.5 -93.5 -93.5 -93.5 -93.5 -93.5 -93.5 -93.5 -93.5 -93.5 -93.5 -93.5 -93.5 -93.5 -93.5 -94.5 -94.5 -94.5 -93.5 -93.5 -93.5 -93.5 -93.5 -93.5 -93.5 -93.5 -94.5 -94.5 -94.5 -93.5 -93.5 -93.5 -93.5 -94.5 -94.5 -93.5 -93.5 -94.5 -94.5 -94.5 -93.5 -93.5 -94.5 -94.5 -93.5 -93.5 -94.5 -94.5 -93.5 -93.5 -93.5 -94.5 -93.5 -93.5 -94.5 -94.5 -93.5 -94.5 -94.5 -93.5 -93.5 -93.5 -93.5 -94.5 -94.5 -93.5 -94.5 -93.5 -93.5 -94.5 -93.5 -94.5 -93.5 -93.5 -94.5 -93.5 -94.5 -93.5 -94.5 -94.5 -93.5 -94.5 -93.5 -94.5 -94.5 -93.5 -94.5 -93.5 -94.5 -93.5 -94.5 -94.5 -94.5 -93.5 -94.5 -94.5 -94.5 -93.5 -94.5 -93.5 -94.5 -93.5 -94.5 -93.5 -94.5 -93.5 -94.5 -94.5 -94.5 -94.5 -93.5 -94.5 -94.5 -94.5 -94.5 -93.5 -94.5 -94.5 -93.5 -94.5 -93.5 -94.5 -94.5 -93.5 -94.5 -94.5 -93.5 -94.5 -94.5 -94.5 -94.5 -94.5 -94.5 -93.5 -94.5 -94.5 -93.5 -93.5 -94.5 -94.5 -93.5 -94.5 -94.5 -94.5 -94.5 -94.5 -94.5 -94.5 -94.5 -93.5 -94.5 -94.5 -94.5 -94.5 -94.5 -93.5 -94.5 -94.5 -94.5 -94.5 -94.5 -93.5 -94.5 -94.5 -94.5 -94.5 -94.5 -93.5 -94.5 -94.5 -94.5 -94.5 -94.5 -94.5 -94.5 -94.5 -94.5 -94.5 -94.5 -94.5 -94.5 -94.5 -94.5 -94.5 -94.5 -94.5 -93.5 -94.5 -94.5 -94.5 -94.5 -94.5 -94.5 -94.5 -94.5 -94.5 -94.5 -94.5 -94.5 -94.5 -94.5 -94.5 -94.5 -94.5 -94.5 -95.5 -95.5 -95.5 -95.5 -94.5 -94.5 -94.5 -94.5 -94.5 -94.5 -94.5 -94.5 -94.5 -94.5 -94.5 -94.5 -94.5 -94.5 -94.5 -94.5 -94.5 -95.5 -95.5 -94.5 -94.5 -94.5 -94.5 -94.5 -94.5 -94.5 -94.5 -94.5 -94.5 -94.5 -94.5 -94.5 -94.5 -94.5 -94.5 -95.5 -94.5 -94.5 -94.5 -94.5 -95.5 -94.5 -94.5 -94.5 -94.5 -95.5 -94.5 -94.5 -94.5 -94.5 -94.5 -94.5 -94.5 -94.5 -95.5 -94.5 -94.5 -95.5 -94.5 -94.5 -94.5 -94.5 -94.5 -94.5 -95.5 -94.5 -95.5 -94.5 -94.5 -94.5 -95.5 -94.5 -94.5 -95.5 -94.5 -94.5 -94.5 -94.5 -95.5 -94.5 -94.5 -94.5 -94.5 -95.5 -94.5 -95.5 -94.5 -95.5 -94.5 -94.5 -95.5 -94.5 -95.5 -94.5 -95.5 -94.5 -95.5 -94.5 -94.5 -94.5 -94.5 -94.5 -94.5 -94.5 -94.5 -95.5 -95.5 -94.5 -95.5 -94.5 -95.5 -94.5 -95.5 -94.5 -95.5 -94.5 -95.5 -95.5 -94.5 -95.5 -94.5 -95.5 -94.5 -94.5 -95.5 -94.5 -95.5 -94.5 -95.5 -94.5 -94.5 -95.5 -94.5 -95.5 -95.5 -94.5 -95.5 -95.5 -94.5 -95.5 -94.5 -94.5 -95.5 -95.5 -94.5 -95.5 -94.5 -94.5 -95.5 -94.5 -95.5 -95.5 -94.5 -94.5 -95.5 -94.5 -95.5 -95.5 -95.5 -94.5 -95.5 -95.5 -95.5 -94.5 -95.5 -95.5 -94.5 -94.5 -95.5 -95.5 -94.5 -95.5 -95.5 -95.5 -94.5 -94.5 -95.5 -95.5 -95.5 -94.5 -94.5 -95.5 -95.5 -95.5 -94.5 -95.5 -95.5 -95.5 -95.5 -95.5 -94.5 -95.5 -95.5 -95.5 -95.5 -94.5 -94.5 -95.5 -95.5 -95.5 -95.5 -94.5 -95.5 -94.5 -95.5 -95.5 -95.5 -95.5 -95.5 -95.5 -94.5 -95.5 -95.5 -95.5 -95.5 -95.5 -95.5 -94.5 -95.5 -94.5 -94.5 -95.5 -95.5 -95.5 -95.5 -95.5 -95.5 -95.5 -95.5 -95.5 -95.5 -95.5 -95.5 -95.5 -95.5 -95.5 -95.5 -95.5 -94.5 -95.5 -95.5 -95.5 -95.5 -95.5 -94.5 -94.5 -94.5 -94.5 -95.5 -95.5 -95.5 -95.5 -94.5 -94.5 -95.5 -95.5 -95.5 -95.5 -95.5 -95.5 -95.5 -95.5 -95.5 -95.5 -95.5 -95.5 -95.5 -95.5 -95.5 -95.5 -95.5 -95.5 -95.5 -95.5 -95.5 -95.5 -95.5 -95.5 -95.5 -95.5 -95.5 -95.5 -95.5 -95.5 -95.5 -95.5 -95.5 -95.5 -95.5 -94.5 -95.5 -94.5 -94.5 -94.5 -95.5 -95.5 -95.5 -95.5 -95.5 -95.5 -95.5 -95.5 -95.5 -94.5 -95.5 -95.5 -95.5 -95.5 -95.5 -95.5 -94.5 -95.5 -95.5 -95.5 -95.5 -95.5 -95.5 -94.5 -95.5 -95.5 -95.5 -95.5 -95.5 -95.5 -95.5 -95.5 -95.5 -95.5 -95.5 -95.5 -95.5 -95.5 -95.5 -95.5 -95.5 -95.5 -95.5 -95.5 -95.5 -95.5 -95.5 -95.5 -95.5 -95.5 -95.5 -95.5 -95.5 -95.5 -95.5 -95.5 -95.5 -95.5 -95.5 -96.5 -95.5 -95.5 -95.5 -95.5 -95.5 -95.5 -95.5 -95.5 -95.5 -95.5 -95.5 -95.5 -95.5 -95.5 -95.5 -95.5 -95.5 -95.5 -95.5 -95.5 -95.5 -95.5 -95.5 -95.5 -95.5 -95.5 -95.5 -95.5 -95.5 -95.5 -95.5 -95.5 -95.5 -95.5 -95.5 -95.5 -95.5 -95.5 -95.5 -95.5 -96.5 -95.5 -96.5 -95.5 -95.5 -95.5 -95.5 -95.5 -96.5 -95.5 -95.5 -95.5 -95.5 -95.5 -96.5 -95.5 -95.5 -95.5 -95.5 -95.5 -95.5 -95.5 -96.5 -95.5 -95.5 -95.5 -95.5 -96.5 -95.5 -95.5 -96.5 -95.5 -96.5 -95.5 -95.5 -95.5 -95.5 -96.5 -95.5 -95.5 -95.5 -95.5 -95.5 -95.5 -96.5 -95.5 -96.5 -95.5 -95.5 -95.5 -95.5 -95.5 -95.5 -96.5 -95.5 -95.5 -95.5 -95.5 -95.5 -95.5 -95.5 -95.5 -96.5 -95.5 -95.5 -95.5 -95.5 -95.5 -95.5 -95.5 -95.5 -96.5 -95.5 -96.5 -95.5 -96.5 -95.5 -96.5 -95.5 -96.5 -95.5 -95.5 -95.5 -96.5 -95.5 -96.5 -95.5 -96.5 -95.5 -96.5 -95.5 -96.5 -95.5 -95.5 -95.5 -95.5 -95.5 -95.5 -95.5 -95.5 -95.5 -95.5 -95.5 -95.5 -95.5 -95.5 -95.5 -95.5 -96.5 -95.5 -96.5 -95.5 -96.5 -96.5 -95.5 -96.5 -95.5 -96.5 -96.5 -95.5 -96.5 -95.5 -96.5 -96.5 -95.5 -96.5 -95.5 -96.5 -96.5 -95.5 -96.5 -95.5 -95.5 -96.5 -95.5 -95.5 -96.5 -95.5 -95.5 -96.5 -95.5 -96.5 -95.5 -95.5 -96.5 -95.5 -96.5 -95.5 -95.5 -96.5 -95.5 -95.5 -96.5 -95.5 -95.5 -96.5 -95.5 -96.5 -96.5 -95.5 -95.5 -96.5 -95.5 -95.5 -96.5 -95.5 -95.5 -96.5 -95.5 -95.5 -96.5 -95.5 -95.5 -95.5 -96.5 -95.5 -96.5 -95.5 -95.5 -95.5 -96.5 -95.5 -95.5 -96.5 -96.5 -95.5 -95.5 -96.5 -95.5 -95.5 -95.5 -96.5 -95.5 -95.5 -96.5 -96.5 -95.5 -95.5 -96.5 -96.5 -95.5 -95.5 -96.5 -96.5 -96.5 -95.5 -96.5 -96.5 -95.5 -95.5 -95.5 -96.5 -95.5 -95.5 -95.5 -96.5 -96.5 -95.5 -95.5 -95.5 -96.5 -96.5 -95.5 -95.5 -95.5 -95.5 -96.5 -96.5 -95.5 -95.5 -95.5 -96.5 -96.5 -96.5 -95.5 -95.5 -95.5 -96.5 -96.5 -96.5 -96.5 -95.5 -95.5 -96.5 -96.5 -96.5 -96.5 -96.5
0 0 0 0 0 0 0 0 0 0 1 5 18 45 93 166 265 395 560 768 1028 1350 1746 2221 2768 3372 4010 4650 5291 5907 6481 7001 7461 7859 8196 8476 8702 8879 9012 9104 9161 9186 9184 9157 9109 9044 8963 8869 8765 8651 8532 8406 8276 8143 8007 7869 7731 7591 7452 7312 7172 7034 6896 6760 6624 6491 6359 6228 6100 5973 5848 5725 5604 5485 5370 5255 5144 5035 4928 4823 4722 4623 4526 4431 4340 4251 4164 4079 3997 3917 3839 3764 3691 3619 3550 3482 3416 3353 3291 3230 3171 3114 3059 3004 2951 2900 2851 2802 2754 2708 2664 2620 2577 2536 2495 2455 2417 2380 2343 2307 2272 2238 2205 2173 2141 2110 2080 2050 2022 1994 1966 1939 1913 1888 1862 1838 1814 1790 1767 1745 1723 1701 1680 1660 1639 1619 1600 1581 1562 1544 1526 1509 1492 1475 1459 1442 1427 1411 1395 1381 1365 1351 1337 1323 1310 1296 1283 1270 1258 1245 1233 1221 1209 1198 1186 1175 1164 1153 1143 1132 1122 1112 1102 1092 1083 1073 1064 1055 1046 1037 1029 1020 1012 1003 995 987 979 971 964 956 949 942 934 927 921 913 907 900 894 887 880 874 868 862 856 850 844 838 832 827 821 815 810 805 799 794 789 784 779 774 769 764 760 755 750 746 741 736 732 728 723 719 715 711 707 702 699 695 691 687 683 679 675 672 668 664 661 657 653 650 647 643 640 637 633 630 626 623 620 617 614 611 608 605 602 599 596 594 590 588 584 582 579 576 573 571 568 566 563 560 558 555 553 550 548 546 543 541 538 536 534 531 529 526 524 522 520 518 516 514 511 509 507 505 503 501 499 497 495 493 491 489 487 485 483 481 479 478 475 474 472 470 468 466 465 463 461 459 458 456 454 452 451 449 447 446 444 443 441 439 438 436 435 433 432 430 429 427 426 424 422 421 420 418 417 415 414 412 411 410 408 407 405 404 402 401 400 399 397 396 395 393 392 391 390 388 387 386 384 383 382 381 379 378 377 376 375 373 372 371 370 369 367 367 365 364 363 362 361 360 359 358 357 356 354 353 352 351 350 349 348 347 346 345 344 343 342 341 340 339 338 337 336 335 334 334 332 331 330 329 328 327 326 326 325 324 323 322 321 320 319 318 318 316 316 315 314 313 312 311 311 309 309 308 307 307 305 304 304 303 302 301 301 300 299 298 297 296 295 295 294 293 293 292 291 290 290 289 288 288 287 286 285 284 283 283 282 281 281 280 279 279 278 277 276 276 275 274 273 273 273 272 270 270 269 269 268 268 267 266 265 265 264 263 263 262 262 261 260 259 259 258 258 257 257 256 255 254 254 253 253 252 252 251 250 250 249 248 248 247 247 246 246 245 244 243 243 243 242 242 241 240 240 239 239 238 238 237 237 236 235 235 234 234 233 233 232 231 231 230 230 230 229 229 228 228 227 226 226 225 225 224 224 223 223 222 222 221 221 220 220 219 219 219 218 217 217 216 216 215 215 215 214 214 213 212 212 211 211 211 210 210 209 208 208 208 207 207 207 206 206 205 205 204 204 204 203 203 202 202 201 201 201 200 200 199 199 199 198 198 197 196 196 195 195 195 194 194 194 194 193 193 192 192 192 191 191 190 190 189 189 188 188 188 187 187 187 186 186 186 185 185 185 184 184 184 183 183 182 181 181 181 181 181 180 180 179 179 179 178 178 178 178 176 176 176 176 176 175 175 174 174 174 173 173 173 172 172 172 172 171 171 170 170 169 169 169 169 168 169 168 168 167 167 167 166 166 166 165 165 164 164 164 164 163 163 163 162 162 162 161 161 161 161 160 160 160 159 159 159 158 158 158 157 157 157 157 156 156 156 156 155 155 155 154 154 154 154 154 153 153 152 152 152 152 152 151 151 151 151 150 150 149 149 149 149 148 148 148 148 147 148 147 147 146 147 146 146 145 145 145 145 144 144 144 144 143 143 143 143 142 142 142 142 142 141 141 141 141 140 140 139 140 139 139 138 138 138 138 138 138 137 137 137 136 136 136 136 136 136 135 135 135 134 134 134 134 133 133 133 133 133 133 132 132 132 131 131 131 131 131 131 130 130 130 130 129 129 129 129 128 128 128 128 128 128 127 127 127 127 127 126 126 126 126 126 125 125 125 125 124 124 124 124 123 123 123 123 123 122 122 122 122 122 122 121 121 121 121 121 120 120 120 120 120 120 119 119 119 119 119 118 119 118 118 118 118 117 117 117 117 116 116 116 116 116 116 115 115 115 115 114 114 114 114 114 114 114 113 113 113 113 113 113 113 112 112 112 112 112 111 111 111 111 111 110 110 110 110 110 110 110 109 109 109 109 109 109 109 108 108 108 108 108 108 107 107 107 107 107 106 107 106 106 106 106 106 105 105 105 105 105 104 105 104 104 104 104 104 103 103 103 103 103 103 103 103 102 102 102 102 102 101 102 101 101 101 101 101 101 100 100 100 100 100 100 100 100 99 99 99 99 99 99 99 99 99 98 98 98 98 98 98 97 97 97 97 96 97 97 96 96 96 96 96 95 96 96 96 95 95 95 95 94 94 94 94 94 94 93 94 94 94 93 93 93 93 93 93 93 93 93 92 92 92 92 92 92 92 91 92 91 91 91 90 91 90 90 90 90 90 90 90 90 90 90 89 89 89 89 89 89 89 89 89 88 88 88 88 88 88 88 88 88 87 87 87 87 87 87 86 86 86 86 86 86 86 86 86 85 86 85 85 85 85 85 85 85 85 85 85 84 84 84 84 83 84 83 84 83 83 83 83 83 83 83 83 83 83 82 83 82 82 82 82 82 82 82 81 82 81 81 81 81 81 81 81 80 80 80 80 80 80 80 80 80 80 80 80 80 79 79 79 79 79 79 79 79 78 79 78 78 78 78 78 78 78 78 78 77 77 77 77 77 77 77 77 77 76 76 76 76 76 76 76 76 76 76 76 76 76 75 75 75 75 75 75 75 75 75 74 74 74 74 74 74 74 74 74 74 74 73 73 73 73 73 73 73 73 73 73 73 72 72 72 73 72 72 72 72 72 72 72 71 71 72 71 71 71 71 71 71 71 71 71 70 71 71 71 70 70 70 70 70 70 70 70 70 70 69 69 69 69 69 69 69 69 69 69 69 69 69 68 68 68 68 68 68 68 68 68 68 68 67 68 67 67 67 67 67 67 66 67 67 67 67 67 67 67 66 66 66 66 66 66 66 66 65 65 66 65 65 65 65 65 65 65 65 65 65 65 65 64 64 64 64 64 64 64 64 64 64 64 64 64 64 64 64 63 63 63 63 63 63 63 63 63 62 63 62 63 62 62 62 62 62 62 62 62 62 62 62 61 61 61 61 61 61 61 61 61 61 61 61 61 61 61 61 61 61 60 60 60 60 60 60 60 60 60 60 60 59 59 60 60 59 59 59 59 59 59 59 59 59 59 59 59 59 59 59 59 58 58 58 58 58 58 58 57 58 58 58 58 58 58 57 57 57 57
-0.3 -0.3 -0.3 -0.3 -0.3 -0.3 -0.3 -0.3 -0.3 2.7 9.7 33.7 91.7 175.7 263.7 345.7 421.7 495.7 567.7 634.7 695.7 746.7 785.7 811.7 827.7 832.7 830.7 820.7 804.7 785.7 764.7 741.7 717.7 692.7 668.7 644.7 621.7 598.7 576.7 554.7 533.7 514.7 495.7 477.7 460.7 444.7 429.7 414.7 400.7 388.7 376.7 364.7 353.7 343.7 333.7 324.7 315.7 306.7 298.7 290.7 283.7 276.7 269.7 262.7 255.7 250.7 243.7 238.7 232.7 227.7 222.7 217.7 212.7 208.7 203.7 199.7 195.7 191.7 187.7 184.7 180.7 176.7 173.7 170.7 167.7 164.7 161.7 158.7 156.7 153.7 150.7 148.7 145.7 143.7 141.7 139.7 137.7 134.7 132.7 130.7 128.7 127.7 125.7 123.7 121.7 120.7 118.7 116.7 115.7 113.7 112.7 111.7 109.7 108.7 107.7 105.7 104.7 103.7 102.7 101.7 99.7 98.7 97.7 96.7 95.7 94.7 92.7 92.7 91.7 90.7 89.7 88.7 87.7 86.7 85.7 84.7 84.7 83.7 82.7 81.7 80.7 79.7 79.7 78.7 77.7 76.7 76.7 75.7 74.7 74.7 73.7 73.7 72.7 71.7 70.7 70.7 69.7 69.7 68.7 68.7 67.7 66.7 66.7 65.7 65.7 64.7 64.7 63.7 63.7 62.7 62.7 61.7 61.7 60.7 60.7 59.7 59.7 59.7 58.7 57.7 57.7 56.7 56.7 56.7 56.7 55.7 55.7 54.7 54.7 53.7 53.7 52.7 53.7 52.7 52.7 51.7 51.7 51.7 50.7 49.7 49.7 49.7 49.7 49.7 48.7 48.7 47.7 47.7 47.7 47.7 46.7 46.7 45.7 45.7 45.7 45.7 44.7 44.7 44.7 44.7 43.7 43.7 43.7 42.7 42.7 42.7 41.7 42.7 41.7 41.7 40.7 41.7 40.7 40.7 40.7 39.7 39.7 39.7 39.7 38.7 38.7 38.7 38.7 38.7 37.7 37.7 37.7 37.7 37.7 36.7 36.7 36.7 36.7 35.7 35.7 35.7 35.7 35.7 35.7 35.7 34.7 34.7 33.7 34.7 34.7 33.7 33.7 33.7 33.7 33.7 33.7 32.7 32.7 32.7 32.7 31.7 31.7 31.7 31.7 31.7 31.7 31.7 30.7 31.7 30.7 30.7 30.7 30.7 30.7 29.7 29.7 29.7 28.7 29.7 28.7 28.7 28.7 28.7 28.7 28.7 28.7 27.7 28.7 28.7 27.7 27.7 27.7 27.7 27.7 26.7 26.7 26.7 26.7 26.7 26.7 26.7 25.7 26.7 25.7 25.7 25.7 25.7 25.7 25.7 25.7 25.7 25.7 24.7 24.7 24.7 24.7 24.7 24.7 24.7 24.7 23.7 23.7 23.7 23.7 23.7 23.7 23.7 23.7 23.7 23.7 22.7 23.7 22.7 22.7 22.7 22.7 22.7 22.7 22.7 22.7 22.7 22.7 21.7 21.7 21.7 21.7 21.7 21.7 20.7 20.7 20.7 21.7 20.7 20.7 20.7 20.7 20.7 20.7 20.7 20.7 20.7 20.7 19.7 20.7 19.7 19.7 19.7 19.7 19.7 19.7 19.7 19.7 19.7 19.7 19.7 19.7 18.7 18.7 18.7 18.7 19.7 18.7 18.7 18.7 17.7 18.7 18.7 18.7 18.7 17.7 17.7 17.7 17.7 17.7 17.7 17.7 17.7 17.7 17.7 17.7 17.7 17.7 17.7 17.7 16.7 16.7 17.7 16.7 16.7 17.7 16.7 16.7 16.7 16.7 16.7 16.7 16.7 16.7 16.7 16.7 16.7 15.7 16.7 15.7 16.7 15.7 15.7 15.7 15.7 15.7 15.7 15.7 15.7 15.7 15.7 15.7 15.7 14.7 14.7 14.7 15.7 15.7 14.7 14.7 14.7 14.7 14.7 14.7 14.7 14.7 14.7 14.7 14.7 14.7 14.7 13.7 14.7 14.7 14.7 13.7 14.7 14.7 13.7 13.7 13.7 13.7 13.7 13.7 13.7 13.7 13.7 13.7 13.7 13.7 13.7 13.7 13.7 12.7 13.7 12.7 13.7 12.7 13.7 13.7 13.7 13.7 12.7 12.7 12.7 12.7 12.7 12.7 12.7 12.7 12.7 12.7 12.7 12.7 12.7 12.7 12.7 12.7 12.7 11.7 11.7 12.7 11.7 12.7 11.7 11.7 11.7 11.7 11.7 11.7 11.7 11.7 11.7 11.7 11.7 11.7 11.7 11.7 11.7 11.7 11.7 11.7 11.7 11.7 10.7 10.7 11.7 10.7 11.7 10.7 10.7 11.7 10.7 10.7 10.7 10.7 10.7 10.7 10.7 10.7 10.7 10.7 10.7 10.7 10.7 10.7 10.7 10.7 10.7 10.7 10.7 9.7 10.7 10.7 10.7 9.7 10.7 9.7 9.7 9.7 9.7 9.7 9.7 9.7 9.7 9.7 9.7 9.7 9.7 9.7 9.7 9.7 9.7 9.7 9.7 9.7 9.7 9.7 9.7 9.7 9.7 9.7 9.7 9.7 9.7 9.7 9.7 9.7 9.7 8.7 9.7 8.7 8.7 9.7 8.7 9.7 8.7 8.7 8.7 8.7 8.7 8.7 8.7 8.7 8.7 8.7 8.7 8.7 8.7 8.7 8.7 8.7 8.7 8.7 8.7 8.7 8.7 8.7 8.7 8.7 8.7 8.7 7.7 8.7 7.7 7.7 7.7 7.7 8.7 7.7 8.7 8.7 7.7 7.7 7.7 8.7 8.7 7.7 7.7 7.7 7.7 7.7 7.7 7.7 7.7 7.7 7.7 7.7 7.7 7.7 7.7 7.7 7.7 7.7 7.7 7.7 7.7 7.7 7.7 7.7 7.7 7.7 7.7 7.7 7.7 7.7 7.7 7.7 7.7 7.7 7.7 7.7 6.7 7.7 6.7 6.7 7.7 7.7 6.7 6.7 6.7 6.7 6.7 6.7 6.7 6.7 6.7 6.7 6.7 6.7 6.7 6.7 6.7 6.7 6.7 6.7 6.7 5.7 6.7 6.7 6.7 6.7 6.7 6.7 6.7 6.7 6.7 6.7 6.7 6.7 6.7 6.7 5.7 6.7 5.7 6.7 6.7 6.7 6.7 6.7 5.7 6.7 5.7 5.7 5.7 5.7 6.7 5.7 5.7 5.7 5.7 6.7 6.7 5.7 5.7 5.7 5.7 5.7 5.7 5.7 5.7 5.7 5.7 5.7 5.7 5.7 5.7 5.7 5.7 5.7 5.7 5.7 5.7 5.7 5.7 5.7 5.7 5.7 5.7 5.7 5.7 5.7 5.7 5.7 5.7 5.7 5.7 5.7 5.7 5.7 5.7 5.7 5.7 5.7 5.7 4.7 5.7 5.7 5.7 4.7 5.7 5.7 5.7 5.7 4.7 4.7 4.7 5.7 5.7 4.7 4.7 5.7 5.7 4.7 4.7 4.7 4.7 4.7 4.7 4.7 4.7 4.7 4.7 4.7 4.7 4.7 4.7 4.7 4.7 4.7 4.7 4.7 4.7 4.7 4.7 4.7 4.7 4.7 4.7 4.7 4.7 4.7 4.7 4.7 4.7 4.7 4.7 4.7 4.7 4.7 4.7 4.7 3.7 4.7 4.7 4.7 4.7 4.7 4.7 4.7 4.7 4.7 3.7 4.7 4.7 3.7 4.7 3.7 3.7 4.7 3.7 4.7 4.7 3.7 4.7 3.7 3.7 3.7 3.7 3.7 3.7 4.7 4.7 3.7 3.7 3.7 3.7 3.7 3.7 3.7 3.7 3.7 3.7 3.7 3.7 3.7 4.7 3.7 3.7 3.7 3.7 3.7 4.7 3.7 3.7 4.7 3.7 3.7 3.7 3.7 3.7 3.7 3.7 3.7 3.7 3.7 3.7 3.7 3.7 3.7 3.7 3.7 3.7 3.7 3.7 3.7 3.7 3.7 3.7 3.7 3.7 3.7 3.7 3.7 3.7 3.7 3.7 3.7 3.7 3.7 3.7 3.7 3.7 3.7 3.7 2.7 3.7 3.7 3.7 3.7 3.7 3.7 2.7 2.7 2.7 3.7 2.7 3.7 3.7 2.7 2.7 3.7 3.7 2.7 2.7 3.7 2.7 3.7 2.7 2.7 2.7 2.7 2.7 3.7 3.7 2.7 2.7 3.7 2.7 2.7 2.7 2.7 3.7 2.7 2.7 2.7 3.7 2.7 2.7 2.7 2.7 2.7 2.7 2.7 2.7 2.7 3.7 3.7 2.7 2.7 2.7 2.7 2.7 2.7 2.7 2.7 2.7 2.7 2.7 2.7 2.7 2.7 2.7 2.7 2.7 2.7 2.7 2.7 2.7 2.7 2.7 2.7 2.7 2.7 2.7 2.7 2.7 2.7 2.7 2.7 2.7 2.7 2.7 2.7 2.7 2.7 2.7 2.7 2.7 2.7 2.7 2.7 2.7 2.7 2.7 2.7 2.7 2.7 2.7 2.7 2.7 2.7 2.7 2.7 2.7 2.7 1.7 2.7 2.7 2.7 2.7 1.7 2.7 2.7 2.7 2.7 2.7 2.7 2.7 2.7 1.7 2.7 2.7 1.7 2.7 2.7 2.7 2.7 1.7 2.7 1.7 1.7 2.7 1.7 1.7 1.7 1.7 2.7 2.7 2.7 1.7 1.7 2.7 1.7 1.7 1.7 1.7 2.7 2.7 2.7 2.7 2.7 2.7 1.7 1.7 2.7 1.7 2.7 1.7 1.7 1.7 1.7 1.7 1.7 1.7 1.7 2.7 1.7 1.7 1.7 1.7 1.7 1.7 1.7 1.7 2.7 1.7 1.7 1.7 1.7 1.7 1.7 1.7 1.7 1.7 1.7 1.7 1.7 1.7 1.7 1.7 1.7 1.7 1.7 1.7 1.7 1.7 1.7 1.7 1.7 1.7 1.7 1.7 1.7 1.7 1.7 1.7 1.7 1.7 1.7 1.7 1.7 1.7 1.7 1.7 1.7 1.7 1.7 1.7 1.7 1.7 1.7 1.7 1.7 1.7 1.7 1.7 1.7 1.7 1.7 1.7 1.7 1.7 1.7 1.7 1.7 1.7 1.7 1.7 1.7 1.7 1.7 1.7 1.7 1.7 1.7 1.7 1.7 1.7 0.7 1.7 1.7 1.7 1.7 1.7 1.7 1.7 1.7 0.7 1.7 1.7 1.7 0.7 1.7 1.7 0.7 1.7 1.7 1.7 1.7 1.7 0.7 1.7 1.7 1.7 0.7 0.7 1.7 1.7 1.7 1.7 1.7 1.7 1.7 1.7 0.7 1.7 0.7 0.7 1.7 0.7 0.7 0.7 0.7 1.7 0.7 1.7 1.7 1.7 0.7 0.7 0.7 1.7 1.7 0.7 0.7 0.7 1.7 0.7 0.7 0.7 0.7 0.7 0.7 0.7 0.7 0.7 0.7 1.7 1.7 0.7 0.7 0.7 0.7 0.7 0.7 0.7 0.7 0.7 0.7 1.7 1.7 0.7 0.7 0.7 0.7 0.7 0.7 0.7 0.7 0.7 0.7 0.7 1.7 0.7 0.7 0.7 0.7 0.7 1.7 0.7 0.7 0.7 0.7 1.7 0.7 0.7 0.7 0.7 0.7 0.7 0.7 0.7 0.7 1.7 0.7 0.7 0.7 0.7 0.7 0.7 0.7 0.7 0.7 0.7 0.7 0.7 0.7 0.7 0.7 0.7 0.7 0.7 0.7 0.7 0.7 0.7 0.7 0.7 0.7 0.7 0.7 0.7 0.7 0.7 0.7 0.7 0.7 0.7 0.7 0.7 0.7 0.7 0.7 0.7 0.7 0.7 0.7 0.7 0.7 0.7 0.7 0.7 0.7 0.7 0.7 0.7 0.7 0.7 0.7 0.7 0.7 0.7 0.7 0.7 0.7 0.7 0.7 0.7 0.7 0.7 0.7 0.7 0.7 0.7 0.7 0.7 0.7 0.7 0.7 0.7 0.7 0.7 0.7 0.7 0.7 0.7 0.7 0.7 0.7 0.7 0.7 0.7 0.7 0.7 -0.3 -0.3 0.7 0.7 0.7 0.7 0.7 0.7 0.7 -0.3 0.7 0.7 0.7 0.7 -0.3 0.7 0.7 0.7 0.7 0.7 0.7 0.7 0.7 0.7 0.7 0.7 0.7 0.7 0.7 0.7 0.7 0.7 -0.3 -0.3 0.7 -0.3 0.7 -0.3 0.7 0.7 0.7 -0.3 0.7 -0.3 0.7 0.7 0.7 -0.3 0.7 0.7 -0.3 0.7 -0.3 -0.3 0.7 0.7 -0.3 0.7 -0.3 -0.3 -0.3 0.7 0.7 0.7 0.7 -0.3 -0.3 0.7 0.7 -0.3 -0.3 -0.3 0.7 -0.3 -0.3 -0.3 -0.3 0.7 -0.3 -0.3 -0.3 -0.3 0.7 -0.3 -0.3 -0.3 -0.3 -0.3 0.7 -0.3 -0.3 -0.3 -0.3 0.7 -0.3
0.2 0.2 0.2 0.2 -0.8 0.2 -0.8 0.2 0.2 0.2 0.2 0.2 1.2 3.2 11.2 30.2 67.2 126.2 214.2 339.2 508.2 724.2 979.2 1267.2 1576.2 1898.2 2222.2 2539.2 2849.2 3145.2 3420.2 3673.2 3901.2 4102.2 4277.2 4426.2 4551.2 4651.2 4731.2 4789.2 4830.2 4855.2 4865.2 4862.2 4848.2 4824.2 4792.2 4754.2 4709.2 4660.2 4606.2 4550.2 4490.2 4428.2 4364.2 4299.2 4233.2 4166.2 4098.2 4030.2 3962.2 3894.2 3826.2 3759.2 3693.2 3627.2 3560.2 3496.2 3431.2 3367.2 3304.2 3242.2 3180.2 3120.2 3060.2 3001.2 2943.2 2886.2 2830.2 2775.2 2720.2 2667.2 2615.2 2564.2 2513.2 2464.2 2416.2 2368.2 2321.2 2276.2 2232.2 2187.2 2145.2 2103.2 2062.2 2022.2 1983.2 1944.2 1907.2 1870.2 1834.2 1799.2 1764.2 1731.2 1698.2 1666.2 1635.2 1604.2 1574.2 1545.2 1517.2 1489.2 1462.2 1435.2 1409.2 1384.2 1360.2 1336.2 1312.2 1289.2 1267.2 1246.2 1225.2 1204.2 1184.2 1164.2 1145.2 1126.2 1108.2 1090.2 1073.2 1056.2 1039.2 1023.2 1007.2 992.2 977.2 962.2 948.2 934.2 921.2 907.2 894.2 881.2 869.2 857.2 845.2 833.2 822.2 811.2 800.2 789.2 779.2 769.2 759.2 750.2 739.2 731.2 722.2 712.2 704.2 695.2 687.2 678.2 670.2 663.2 655.2 647.2 640.2 633.2 626.2 619.2 612.2 606.2 599.2 593.2 587.2 580.2 574.2 568.2 562.2 557.2 551.2 545.2 540.2 535.2 530.2 525.2 520.2 515.2 510.2 505.2 500.2 495.2 491.2 486.2 482.2 478.2 474.2 470.2 465.2 461.2 457.2 453.2 449.2 446.2 442.2 438.2 434.2 431.2 427.2 424.2 421.2 417.2 414.2 411.2 408.2 404.2 401.2 398.2 395.2 392.2 389.2 386.2 383.2 381.2 378.2 375.2 372.2 369.2 367.2 364.2 362.2 359.2 357.2 354.2 351.2 349.2 347.2 345.2 343.2 341.2 338.2 336.2 333.2 331.2 329.2 328.2 325.2 323.2 321.2 319.2 317.2 315.2 313.2 311.2 309.2 307.2 306.2 303.2 302.2 300.2 298.2 296.2 294.2 293.2 291.2 289.2 288.2 286.2 284.2 283.2 281.2 280.2 278.2 276.2 275.2 273.2 272.2 271.2 269.2 267.2 266.2 265.2 264.2 262.2 260.2 259.2 258.2 256.2 255.2 254.2 252.2 251.2 250.2 249.2 247.2 246.2 245.2 243.2 242.2 241.2 240.2 239.2 238.2 236.2 235.2 234.2 233.2 232.2 231.2 230.2 229.2 228.2 226.2 225.2 224.2 223.2 222.2 222.2 221.2 220.2 218.2 217.2 216.2 215.2 214.2 213.2 213.2 212.2 210.2 210.2 208.2 208.2 207.2 206.2 205.2 204.2 203.2 203.2 202.2 201.2 200.2 199.2 198.2 197.2 196.2 196.2 195.2 194.2 193.2 193.2 191.2 191.2 190.2 189.2 188.2 188.2 187.2 186.2 186.2 185.2 184.2 183.2 182.2 182.2 181.2 180.2 180.2 179.2 178.2 178.2 177.2 176.2 176.2 175.2 174.2 174.2 173.2 173.2 172.2 171.2 170.2 170.2 169.2 168.2 168.2 167.2 167.2 166.2 165.2 165.2 164.2 164.2 163.2 162.2 162.2 161.2 160.2 160.2 159.2 159.2 158.2 158.2 157.2 157.2 156.2 155.2 155.2 155.2 154.2 153.2 153.2 152.2 152.2 151.2 151.2 150.2 150.2 149.2 149.2 148.2 148.2 147.2 147.2 146.2 146.2 145.2 145.2 145.2 144.2 143.2 143.2 143.2 142.2 141.2 141.2 141.2 140.2 140.2 139.2 139.2 139.2 138.2 137.2 137.2 136.2 136.2 136.2 135.2 135.2 135.2 134.2 134.2 133.2 133.2 132.2 132.2 132.2 131.2 131.2 130.2 130.2 129.2 129.2 129.2 128.2 128.2 128.2 127.2 127.2 127.2 126.2 126.2 125.2 125.2 125.2 124.2 124.2 124.2 123.2 123.2 123.2 122.2 122.2 121.2 121.2 121.2 120.2 120.2 119.2 119.2 119.2 119.2 118.2 118.2 117.2 117.2 117.2 116.2 116.2 116.2 115.2 115.2 115.2 115.2 114.2 114.2 113.2 113.2 113.2 113.2 112.2 112.2 111.2 111.2 111.2 111.2 110.2 110.2 110.2 110.2 109.2 109.2 109.2 108.2 108.2 108.2 107.2 107.2 107.2 107.2 106.2 106.2 106.2 106.2 105.2 105.2 105.2 104.2 104.2 104.2 103.2 103.2 103.2 103.2 102.2 102.2 102.2 102.2 101.2 101.2 101.2 100.2 100.2 100.2 100.2 99.2 99.2 99.2 99.2 98.2 98.2 98.2 98.2 97.2 97.2 97.2 97.2 96.2 96.2 96.2 96.2 96.2 95.2 95.2 95.2 95.2 94.2 94.2 94.2 93.2 93.2 93.2 93.2 93.2 92.2 92.2 92.2 92.2 92.2 91.2 91.2 91.2 91.2 90.2 90.2 90.2 90.2 89.2 89.2 89.2 89.2 89.2 88.2 88.2 88.2 88.2 88.2 87.2 87.2 87.2 87.2 87.2 86.2 86.2 86.2 86.2 86.2 85.2 85.2 85.2 85.2 84.2 84.2 84.2 84.2 84.2 83.2 84.2 83.2 83.2 83.2 83.2 82.2 82.2 82.2 82.2 82.2 81.2 81.2 81.2 81.2 81.2 81.2 80.2 80.2 80.2 80.2 80.2 79.2 79.2 79.2 79.2 78.2 79.2 78.2 78.2 78.2 78.2 78.2 77.2 77.2 77.2 77.2 77.2 76.2 77.2 76.2 76.2 76.2 75.2 75.2 75.2 75.2 75.2 75.2 75.2 74.2 74.2 74.2 74.2 74.2 74.2 74.2 73.2 73.2 73.2 73.2 73.2 73.2 72.2 72.2 72.2 72.2 72.2 72.2 71.2 71.2 71.2 71.2 71.2 71.2 71.2 71.2 70.2 70.2 70.2 70.2 70.2 69.2 70.2 69.2 69.2 69.2 69.2 69.2 69.2 69.2 68.2 68.2 68.2 68.2 67.2 68.2 67.2 67.2 67.2 67.2 67.2 67.2 66.2 67.2 67.2 66.2 66.2 66.2 66.2 66.2 66.2 65.2 65.2 65.2 65.2 65.2 65.2 64.2 64.2 64.2 64.2 64.2 64.2 64.2 64.2 64.2 63.2 63.2 63.2 63.2 63.2 63.2 63.2 62.2 62.2 62.2 62.2 62.2 62.2 62.2 61.2 61.2 61.2 61.2 61.2 61.2 61.2 61.2 61.2 60.2 60.2 60.2 60.2 60.2 60.2 59.2 60.2 59.2 59.2 59.2 59.2 59.2 59.2 59.2 59.2 59.2 58.2 58.2 58.2 58.2 58.2 58.2 58.2 58.2 58.2 58.2 57.2 57.2 57.2 57.2 57.2 57.2 57.2 57.2 56.2 57.2 56.2 56.2 56.2 56.2 56.2 56.2 56.2 56.2 55.2 55.2 55.2 55.2 55.2 55.2 55.2 55.2 55.2 55.2 54.2 54.2 54.2 54.2 54.2 54.2 54.2 54.2 54.2 54.2 53.2 53.2 53.2 53.2 53.2 53.2 53.2 53.2 53.2 52.2 52.2 53.2 52.2 52.2 52.2 52.2 52.2 52.2 52.2 52.2 51.2 52.2 51.2 51.2 52.2 51.2 51.2 51.2 51.2 51.2 51.2 50.2 51.2 51.2 50.2 50.2 50.2 50.2 50.2 50.2 50.2 50.2 49.2 49.2 50.2 50.2 49.2 49.2 49.2 49.2 49.2 49.2 48.2 49.2 48.2 48.2 48.2 48.2 48.2 48.2 47.2 48.2 48.2 48.2 48.2 47.2 48.2 47.2 47.2 47.2 47.2 47.2 47.2 47.2 47.2 47.2 47.2 47.2 46.2 46.2 46.2 46.2 47.2 46.2 46.2 46.2 46.2 46.2 46.2 46.2 46.2 45.2 45.2 45.2 45.2 45.2 45.2 45.2 45.2 45.2 45.2 44.2 45.2 44.2 45.2 44.2 44.2 44.2 44.2 44.2 44.2 44.2 44.2 44.2 44.2 44.2 44.2 43.2 43.2 44.2 43.2 43.2 43.2 43.2 43.2 43.2 43.2 43.2 43.2 43.2 43.2 42.2 42.2 42.2 42.2 42.2 42.2 42.2 42.2 42.2 42.2 42.2 42.2 42.2 41.2 41.2 41.2 41.2 41.2 41.2 41.2 41.2 41.2 41.2 41.2 41.2 40.2 40.2 41.2 40.2 40.2 40.2 40.2 40.2 40.2 40.2 40.2 40.2 40.2 40.2 40.2 40.2 39.2 39.2 40.2 40.2 39.2 39.2 39.2 39.2 39.2 39.2 39.2 39.2 39.2 39.2 39.2 38.2 38.2 39.2 38.2 38.2 38.2 38.2 38.2 38.2 38.2 38.2 38.2 38.2 38.2 38.2 38.2 37.2 38.2 37.2 38.2 37.2 38.2 37.2 37.2 37.2 37.2 37.2 37.2 37.2 37.2 37.2 37.2 37.2 36.2 37.2 36.2 36.2 36.2 36.2 36.2 36.2 36.2 36.2 36.2 36.2 36.2 36.2 36.2 36.2 36.2 35.2 35.2 36.2 36.2 35.2 35.2 35.2 36.2 35.2 35.2 35.2 35.2 35.2 35.2 35.2 35.2 35.2 35.2 35.2 35.2 34.2 35.2 34.2 35.2 34.2 34.2 34.2 34.2 34.2 34.2 34.2 34.2 34.2 34.2 34.2 34.2 34.2 34.2 34.2 34.2 34.2 33.2 34.2 33.2 33.2 33.2 33.2 33.2 33.2 33.2 33.2 33.2 33.2 33.2 33.2 32.2 33.2 33.2 32.2 32.2 33.2 33.2 33.2 32.2 32.2 32.2 32.2 32.2 32.2 32.2 32.2 32.2 32.2 32.2 32.2 32.2 32.2 32.2 32.2 31.2 32.2 31.2 31.2 31.2 31.2 31.2 31.2 31.2 31.2 31.2 31.2 31.2 31.2 31.2 31.2 31.2 31.2 31.2 30.2 31.2 31.2 31.2 30.2 30.2 30.2 30.2 30.2 30.2 30.2 30.2 30.2 30.2 30.2 30.2 30.2 30.2 30.2 30.2 30.2 30.2 30.2 30.2 29.2 29.2 29.2 29.2 30.2 29.2 29.2 29.2 29.2 29.2 29.2 29.2 29.2 29.2 29.2 29.2 29.2 29.2 29.2 29.2 29.2 29.2 29.2 29.2 28.2 29.2 28.2 29.2 28.2 28.2 28.2 28.2 28.2 28.2 28.2 28.2 28.2 28.2 28.2 28.2 28.2 28.2 28.2 27.2 28.2 28.2 28.2 28.2 27.2 27.2 28.2 27.2 28.2 27.2 27.2 27.2 27.2 27.2 27.2 27.2 27.2 27.2 27.2 27.2 27.2 27.2 27.2 27.2 27.2 27.2 27.2 27.2 27.2 27.2 27.2 27.2 26.2 26.2 26.2 27.2 27.2 26.2 26.2 26.2 26.2 26.2 26.2 26.2 26.2 26.2 26.2 26.2 26.2 26.2 26.2 26.2 26.2 26.2 25.2 26.2 26.2 25.2 26.2 25.2 25.2 25.2 25.2 25.2 26.2 25.2 25.2 25.2 25.2 25.2 25.2 25.2 24.2 25.2 25.2 25.2 25.2 25.2 25.2 25.2 25.2 25.2 24.2 25.2 25.2 25.2 24.2 25.2 24.2 25.2 24.2 24.2 25.2 24.2 24.2 24.2 24.2 24.2 24.2 24.2 24.2 24.2 24.2 24.2 23.2 24.2 24.2 23.2 24.2 24.2 24.2 24.2 23.2 23.2 23.2 24.2 24.2 23.2 24.2 23.2 23.2 23.2 23.2 23.2 23.2 23.2 23.2 23.2 23.2 23.2 22.2 23.2 23.2 23.2 23.2 23.2 23.2 23.2 23.2 23.2 23.2 23.2 22.2 23.2 22.2 22.2 22.2 22.2 22.2 23.2 23.2 22.2 22.2 22.2 22.2 23.2 22.2 22.2 22.2 22.2 22.2 22.2 22.2 22.2 22.2 22.2 21.2 22.2 22.2 21.2 22.2 22.2 22.2 22.2 22.2 22.2 22.2 22.2 22.2 21.2 22.2 22.2 21.2 21.2 21.2 21.2 21.2 21.2 22.2 21.2 21.2 21.2 21.2 21.2 21.2 21.2 21.2 21.2 21.2 21.2 21.2 21.2 21.2 21.2 21.2 21.2 21.2 21.2 21.2 21.2 21.2 21.2 20.2 20.2 20.2 20.2 20.2 20.2 21.2 20.2 20.2 21.2 20.2 20.2 20.2 20.2 20.2 20.2 20.2 20.2 20.2 20.2 20.2 20.2 20.2 19.2 20.2 20.2 20.2 20.2 20.2 20.2 20.2 20.2 20.2 20.2 20.2 19.2 20.2 20.2 19.2 19.2 20.2
-0.2 -0.2 -0.2 -0.2 -0.2 -0.2 -0.2 -0.2 0.8 0.8 2.8 8.8 19.8 38.8 68.8 110.8 165.8 231.8 305.8 389.8 488.8 600.8 713.8 813.8 884.8 923.8 951.8 942.8 914.8 865.8 817.8 772.8 734.8 703.8 676.8 651.8 627.8 606.8 586.8 568.8 552.8 537.8 522.8 510.8 499.8 488.8 477.8 468.8 459.8 451.8 442.8 435.8 427.8 420.8 414.8 407.8 402.8 395.8 390.8 384.8 379.8 374.8 369.8 365.8 359.8 355.8 351.8 346.8 341.8 338.8 333.8 329.8 325.8 322.8 318.8 314.8 311.8 307.8 303.8 300.8 297.8 294.8 290.8 287.8 284.8 280.8 278.8 275.8 272.8 269.8 266.8 263.8 261.8 258.8 255.8 252.8 250.8 247.8 245.8 242.8 240.8 237.8 235.8 232.8 230.8 228.8 226.8 224.8 221.8 219.8 217.8 215.8 213.8 211.8 209.8 207.8 205.8 203.8 201.8 199.8 197.8 195.8 194.8 192.8 190.8 189.8 187.8 185.8 184.8 182.8 180.8 179.8 177.8 176.8 174.8 172.8 171.8 169.8 168.8 167.8 166.8 164.8 163.8 161.8 160.8 158.8 157.8 156.8 155.8 154.8 152.8 151.8 150.8 149.8 148.8 146.8 145.8 144.8 143.8 142.8 141.8 139.8 139.8 138.8 137.8 136.8 134.8 133.8 133.8 132.8 131.8 130.8 129.8 128.8 127.8 126.8 125.8 124.8 123.8 123.8 122.8 121.8 120.8 119.8 118.8 117.8 117.8 116.8 115.8 114.8 113.8 113.8 112.8 111.8 111.8 110.8 109.8 108.8 108.8 107.8 107.8 105.8 105.8 104.8 104.8 103.8 103.8 102.8 101.8 100.8 100.8 99.8 99.8 98.8 98.8 97.8 97.8 96.8 95.8 95.8 94.8 93.8 93.8 92.8 92.8 91.8 91.8 90.8 90.8 89.8 89.8 89.8 88.8 88.8 87.8 86.8 86.8 85.8 85.8 84.8 84.8 84.8 83.8 83.8 82.8 82.8 81.8 81.8 81.8 81.8 80.8 79.8 79.8 78.8 78.8 78.8 77.8 77.8 76.8 76.8 76.8 75.8 75.8 75.8 74.8 74.8 73.8 73.8 73.8 73.8 72.8 72.8 72.8 71.8 71.8 70.8 70.8 70.8 69.8 69.8 69.8 68.8 68.8 67.8 67.8 67.8 67.8 67.8 66.8 66.8 65.8 65.8 65.8 65.8 64.8 64.8 64.8 63.8 63.8 63.8 63.8 62.8 62.8 62.8 62.8 61.8 61.8 61.8 60.8 60.8 60.8 60.8 59.8 59.8 59.8 58.8 58.8 58.8 58.8 57.8 57.8 57.8 57.8 57.8 57.8 56.8 56.8 56.8 56.8 55.8 55.8 55.8 55.8 54.8 54.8 54.8 54.8 54.8 53.8 53.8 53.8 52.8 52.8 52.8 52.8 52.8 52.8 51.8 51.8 51.8 51.8 51.8 50.8 50.8 50.8 50.8 50.8 50.8 50.8 49.8 49.8 48.8 49.8 48.8 48.8 48.8 48.8 47.8 47.8 47.8 47.8 47.8 47.8 46.8 46.8 46.8 46.8 46.8 46.8 46.8 45.8 45.8 45.8 45.8 45.8 45.8 44.8 44.8 44.8 44.8 43.8 44.8 44.8 43.8 43.8 43.8 43.8 43.8 43.8 42.8 42.8 42.8 42.8 42.8 42.8 42.8 41.8 41.8 41.8 41.8 41.8 41.8 41.8 40.8 40.8 40.8 40.8 40.8 40.8 40.8 39.8 39.8 39.8 39.8 39.8 39.8 39.8 39.8 38.8 38.8 38.8 38.8 38.8 38.8 37.8 38.8 38.8 37.8 37.8 37.8 37.8 37.8 37.8 37.8 36.8 36.8 36.8 36.8 36.8 36.8 36.8 36.8 36.8 35.8 35.8 35.8 35.8 35.8 35.8 35.8 35.8 34.8 35.8 34.8 34.8 34.8 34.8 34.8 34.8 34.8 34.8 33.8 34.8 33.8 33.8 33.8 33.8 33.8 33.8 33.8 33.8 32.8 32.8 32.8 32.8 32.8 32.8 32.8 32.8 32.8 31.8 32.8 31.8 31.8 31.8 31.8 31.8 31.8 31.8 31.8 31.8 31.8 31.8 31.8 30.8 30.8 30.8 30.8 30.8 30.8 30.8 30.8 30.8 30.8 29.8 30.8 30.8 29.8 29.8 29.8 29.8 29.8 29.8 29.8 29.8 29.8 29.8 28.8 28.8 28.8 28.8 28.8 28.8 28.8 28.8 28.8 28.8 28.8 28.8 28.8 27.8 27.8 27.8 27.8 28.8 27.8 27.8 27.8 27.8 27.8 27.8 27.8 27.8 27.8 26.8 27.8 27.8 26.8 26.8 26.8 26.8 26.8 26.8 26.8 26.8 25.8 26.8 25.8 25.8 25.8 26.8 25.8 25.8 25.8 25.8 25.8 25.8 25.8 25.8 25.8 25.8 25.8 25.8 24.8 25.8 24.8 24.8 24.8 24.8 25.8 24.8 24.8 24.8 24.8 24.8 24.8 24.8 24.8 24.8 24.8 23.8 24.8 23.8 23.8 23.8 23.8 23.8 23.8 23.8 23.8 23.8 23.8 23.8 23.8 22.8 23.8 23.8 22.8 22.8 22.8 22.8 22.8 22.8 22.8 22.8 22.8 22.8 22.8 22.8 22.8 22.8 22.8 22.8 22.8 21.8 22.8 22.8 21.8 21.8 21.8 21.8 21.8 21.8 21.8 21.8 21.8 21.8 21.8 21.8 21.8 21.8 21.8 21.8 21.8 21.8 20.8 20.8 20.8 20.8 20.8 20.8 20.8 21.8 20.8 20.8 20.8 20.8 20.8 20.8 20.8 20.8 20.8 20.8 20.8 20.8 19.8 20.8 19.8 19.8 19.8 19.8 19.8 19.8 19.8 19.8 19.8 19.8 19.8 19.8 19.8 19.8 19.8 19.8 19.8 19.8 19.8 19.8 18.8 18.8 19.8 18.8 18.8 19.8 18.8 18.8 18.8 18.8 18.8 18.8 18.8 18.8 18.8 18.8 18.8 18.8 18.8 18.8 18.8 18.8 18.8 18.8 17.8 18.8 18.8 18.8 17.8 17.8 17.8 17.8 17.8 17.8 17.8 17.8 17.8 17.8 17.8 17.8 17.8 17.8 17.8 17.8 17.8 17.8 17.8 17.8 17.8 17.8 17.8 17.8 16.8 17.8 17.8 17.8 17.8 16.8 16.8 16.8 16.8 16.8 16.8 16.8 16.8 16.8 16.8 16.8 16.8 16.8 16.8 16.8 16.8 16.8 16.8 16.8 16.8 16.8 16.8 15.8 16.8 15.8 16.8 15.8 15.8 16.8 15.8 15.8 15.8 15.8 15.8 15.8 15.8 15.8 15.8 15.8 15.8 15.8 15.8 15.8 15.8 15.8 15.8 15.8 15.8 15.8 15.8 15.8 15.8 15.8 15.8 15.8 14.8 15.8 14.8 15.8 15.8 15.8 15.8 14.8 14.8 14.8 14.8 14.8 14.8 14.8 14.8 14.8 14.8 14.8 14.8 14.8 14.8 14.8 14.8 14.8 14.8 14.8 14.8 14.8 13.8 14.8 13.8 14.8 14.8 14.8 14.8 13.8 13.8 14.8 13.8 13.8 13.8 13.8 13.8 13.8 13.8 14.8 13.8 13.8 13.8 13.8 13.8 13.8 13.8 13.8 13.8 13.8 13.8 13.8 13.8 13.8 12.8 13.8 13.8 13.8 13.8 13.8 13.8 13.8 13.8 13.8 13.8 12.8 12.8 12.8 12.8 13.8 12.8 12.8 12.8 12.8 12.8 12.8 12.8 12.8 12.8 12.8 12.8 12.8 12.8 12.8 12.8 12.8 12.8 12.8 12.8 12.8 12.8 12.8 12.8 12.8 12.8 12.8 12.8 12.8 12.8 12.8 12.8 12.8 12.8 11.8 11.8 12.8 11.8 11.8 11.8 12.8 12.8 11.8 11.8 11.8 11.8 12.8 11.8 11.8 11.8 12.8 11.8 11.8 12.8 11.8 11.8 11.8 11.8 11.8 11.8 11.8 11.8 11.8 11.8 11.8 11.8 11.8 11.8 11.8 11.8 11.8 11.8 11.8 11.8 11.8 11.8 11.8 11.8 11.8 11.8 11.8 10.8 11.8 11.8 10.8 10.8 10.8 11.8 11.8 11.8 11.8 11.8 11.8 11.8 10.8 10.8 10.8 10.8 10.8 10.8 10.8 10.8 10.8 10.8 10.8 10.8 10.8 10.8 10.8 10.8 10.8 10.8 10.8 10.8 10.8 10.8 10.8 10.8 10.8 10.8 10.8 10.8 10.8 10.8 10.8 10.8 10.8 10.8 10.8 10.8 9.8 9.8 9.8 10.8 10.8 10.8 10.8 9.8 10.8 9.8 9.8 9.8 9.8 9.8 9.8 9.8 9.8 9.8 9.8 9.8 9.8 9.8 9.8 9.8 9.8 9.8 9.8 9.8 9.8 9.8 9.8 9.8 9.8 9.8 9.8 9.8 9.8 9.8 9.8 9.8 9.8 9.8 9.8 9.8 9.8 9.8 9.8 9.8 9.8 9.8 9.8 9.8 9.8 9.8 9.8 9.8 9.8 8.8 9.8 8.8 9.8 8.8 9.8 9.8 8.8 9.8 8.8 9.8 9.8 9.8 8.8 8.8 8.8 8.8 9.8 9.8 8.8 8.8 8.8 8.8 8.8 8.8 8.8 8.8 8.8 8.8 8.8 8.8 8.8 8.8 8.8 9.8 8.8 8.8 8.8 8.8 8.8 8.8 8.8 8.8 8.8 8.8 8.8 8.8 8.8 8.8 8.8 8.8 7.8 8.8 8.8 8.8 8.8 8.8 8.8 8.8 8.8 8.8 8.8 7.8 7.8 8.8 8.8 8.8 8.8 7.8 7.8 7.8 8.8 7.8 8.8 8.8 8.8 7.8 8.8 7.8 7.8 8.8 7.8 8.8 7.8 8.8 8.8 7.8 7.8 7.8 7.8 7.8 7.8 7.8 7.8 7.8 7.8 7.8 7.8 7.8 7.8 7.8 7.8 7.8 7.8 7.8 7.8 7.8 7.8 7.8 7.8 7.8 7.8 7.8 7.8 7.8 7.8 7.8 7.8 7.8 7.8 7.8 7.8 7.8 7.8 7.8 7.8 7.8 7.8 7.8 7.8 7.8 7.8 7.8 7.8 7.8 7.8 6.8 7.8 7.8 7.8 7.8 6.8 7.8 7.8 7.8 7.8 7.8 7.8 7.8 7.8 6.8 7.8 6.8 6.8 7.8 6.8 6.8 6.8 7.8 6.8 7.8 6.8 6.8 6.8 6.8 6.8 6.8 6.8 7.8 6.8 7.8 6.8 7.8 6.8 6.8 6.8 6.8 6.8 6.8 6.8 6.8 6.8 6.8 6.8 6.8 6.8 6.8 6.8 6.8 6.8 6.8 6.8 6.8 6.8 6.8 6.8 6.8 6.8 6.8 6.8 6.8 6.8 6.8 6.8 6.8 6.8 6.8 6.8 6.8 6.8 6.8 6.8 6.8 6.8 6.8 6.8 6.8 6.8 6.8 6.8 6.8 5.8 6.8 6.8 6.8 5.8 6.8 6.8 5.8 5.8 6.8 6.8 6.8 5.8 6.8 6.8 6.8 6.8 6.8 5.8 6.8 6.8 6.8 6.8 5.8 5.8 5.8 6.8 5.8 5.8 5.8 5.8 5.8 5.8 5.8 6.8 5.8 5.8 5.8 5.8 5.8 5.8 5.8 6.8 5.8 5.8 6.8 5.8 5.8 5.8 5.8 5.8 5.8 6.8 5.8 5.8 5.8 5.8 5.8 5.8 5.8 5.8 5.8 5.8 5.8 5.8 5.8 6.8 5.8 5.8 5.8 5.8 5.8 5.8 5.8 5.8 5.8 5.8 5.8 5.8 5.8 5.8 5.8 5.8 5.8 5.8 5.8 5.8 5.8 5.8 5.8 5.8 5.8 5.8 5.8 4.8 5.8 5.8 5.8 4.8 5.8 5.8 5.8 4.8 5.8 5.8 5.8 4.8 5.8 5.8 5.8 5.8 4.8 5.8 5.8 5.8 5.8 5.8 5.8 5.8 5.8 5.8 4.8 5.8 5.8 4.8 4.8 5.8 5.8 5.8 5.8 5.8 4.8 5.8 4.8 4.8 4.8 4.8 5.8 4.8 5.8 5.8 5.8 4.8 4.8 5.8 4.8 4.8 4.8 4.8 4.8 4.8 4.8 4.8 4.8 4.8 4.8 4.8 4.8 4.8 4.8 4.8 4.8 4.8 4.8 4.8 4.8 4.8 4.8 4.8 4.8 4.8 4.8 4.8 4.8 4.8 4.8 4.8 4.8 4.8 4.8 4.8 4.8 4.8 4.8 4.8 4.8 4.8 4.8 4.8 4.8 3.8 4.8 4.8 4.8 4.8 4.8 4.8 4.8 4.8 4.8 4.8 4.8 4.8 4.8 4.8 4.8 4.8
-0.4 -0.4 0.6 -0.4 0.6 -0.4 -0.4 0.6 0.6 -0.4 0.6 4.6 15.6 41.6 92.6 182.6 320.6 513.6 757.6 1042.6 1355.6 1678.6 1993.6 2281.6 2527.6 2724.6 2870.6 2969.6 3038.6 3074.6 3084.6 3077.6 3057.6 3029.6 2995.6 2955.6 2914.6 2871.6 2825.6 2781.6 2736.6 2690.6 2646.6 2602.6 2559.6 2516.6 2474.6 2434.6 2394.6 2354.6 2316.6 2278.6 2242.6 2206.6 2170.6 2136.6 2102.6 2069.6 2036.6 2005.6 1973.6 1942.6 1912.6 1882.6 1853.6 1824.6 1795.6 1767.6 1740.6 1713.6 1686.6 1660.6 1634.6 1609.6 1584.6 1559.6 1535.6 1512.6 1488.6 1465.6 1442.6 1420.6 1398.6 1377.6 1356.6 1334.6 1314.6 1294.6 1274.6 1255.6 1235.6 1217.6 1198.6 1180.6 1162.6 1144.6 1127.6 1110.6 1093.6 1077.6 1061.6 1045.6 1030.6 1015.6 1000.6 985.6 970.6 956.6 942.6 929.6 916.6 902.6 890.6 877.6 865.6 852.6 840.6 829.6 818.6 806.6 795.6 784.6 774.6 763.6 752.6 743.6 732.6 723.6 714.6 704.6 695.6 686.6 677.6 668.6 660.6 651.6 643.6 635.6 627.6 619.6 612.6 604.6 597.6 589.6 582.6 576.6 569.6 562.6 555.6 549.6 542.6 537.6 530.6 524.6 518.6 512.6 507.6 502.6 496.6 491.6 485.6 480.6 474.6 470.6 465.6 460.6 455.6 451.6 446.6 442.6 438.6 433.6 428.6 425.6 420.6 416.6 412.6 409.6 405.6 401.6 397.6 393.6 389.6 386.6 382.6 379.6 376.6 372.6 369.6 365.6 362.6 359.6 356.6 353.6 350.6 347.6 344.6 341.6 338.6 335.6 333.6 330.6 327.6 324.6 322.6 319.6 317.6 314.6 312.6 309.6 307.6 305.6 302.6 300.6 298.6 295.6 293.6 291.6 288.6 286.6 285.6 282.6 280.6 278.6 276.6 274.6 272.6 270.6 268.6 267.6 265.6 263.6 261.6 259.6 257.6 256.6 254.6 252.6 250.6 249.6 247.6 245.6 244.6 242.6 241.6 239.6 238.6 236.6 235.6 233.6 232.6 230.6 229.6 227.6 226.6 224.6 223.6 222.6 220.6 219.6 217.6 216.6 215.6 214.6 212.6 211.6 210.6 209.6 208.6 207.6 205.6 204.6 203.6 202.6 200.6 199.6 199.6 198.6 196.6 195.6 194.6 193.6 192.6 191.6 190.6 189.6 188.6 187.6 186.6 185.6 184.6 183.6 182.6 181.6 180.6 179.6 178.6 177.6 176.6 175.6 174.6 174.6 173.6 172.6 171.6 170.6 169.6 168.6 168.6 167.6 166.6 165.6 164.6 164.6 163.6 162.6 161.6 161.6 160.6 159.6 158.6 158.6 157.6 156.6 155.6 155.6 154.6 153.6 152.6 152.6 151.6 150.6 150.6 149.6 148.6 148.6 147.6 146.6 146.6 145.6 145.6 144.6 143.6 143.6 142.6 142.6 141.6 140.6 139.6 139.6 139.6 138.6 137.6 137.6 136.6 135.6 135.6 134.6 134.6 134.6 133.6 132.6 132.6 131.6 130.6 130.6 130.6 129.6 128.6 128.6 128.6 127.6 127.6 126.6 126.6 125.6 124.6 124.6 123.6 123.6 123.6 122.6 121.6 121.6 121.6 120.6 120.6 119.6 119.6 119.6 118.6 117.6 117.6 117.6 116.6 116.6 115.6 115.6 115.6 114.6 114.6 113.6 113.6 113.6 112.6 112.6 111.6 111.6 110.6 110.6 109.6 109.6 109.6 108.6 108.6 108.6 108.6 107.6 106.6 106.6 106.6 105.6 105.6 104.6 104.6 104.6 104.6 103.6 103.6 103.6 102.6 102.6 102.6 102.6 100.6 101.6 100.6 100.6 100.6 99.6 99.6 99.6 98.6 98.6 98.6 97.6 97.6 96.6 96.6 96.6 96.6 95.6 95.6 95.6 94.6 94.6 94.6 94.6 93.6 93.6 93.6 92.6 92.6 92.6 91.6 91.6 91.6 91.6 91.6 90.6 90.6 90.6 89.6 89.6 89.6 89.6 89.6 88.6 88.6 88.6 87.6 87.6 87.6 86.6 86.6 86.6 85.6 86.6 85.6 85.6 85.6 84.6 84.6 84.6 84.6 83.6 83.6 83.6 83.6 82.6 82.6 82.6 82.6 81.6 81.6 81.6 81.6 81.6 81.6 80.6 80.6 80.6 79.6 80.6 79.6 79.6 79.6 78.6 78.6 78.6 78.6 78.6 77.6 77.6 77.6 76.6 77.6 76.6 76.6 76.6 75.6 75.6 75.6 75.6 75.6 75.6 74.6 74.6 74.6 74.6 74.6 73.6 73.6 73.6 73.6 73.6 73.6 72.6 72.6 72.6 72.6 72.6 71.6 71.6 71.6 71.6 71.6 70.6 70.6 70.6 70.6 70.6 69.6 69.6 69.6 69.6 69.6 69.6 69.6 68.6 68.6 68.6 68.6 67.6 67.6 67.6 67.6 67.6 67.6 67.6 66.6 66.6 66.6 66.6 66.6 66.6 65.6 65.6 65.6 65.6 65.6 65.6 64.6 64.6 64.6 64.6 64.6 64.6 63.6 64.6 63.6 62.6 63.6 63.6 63.6 62.6 62.6 62.6 62.6 62.6 61.6 62.6 61.6 61.6 61.6 61.6 61.6 61.6 61.6 61.6 60.6 60.6 60.6 60.6 60.6 60.6 59.6 59.6 59.6 59.6 59.6 59.6 58.6 58.6 59.6 58.6 58.6 58.6 58.6 58.6 58.6 58.6 58.6 57.6 57.6 57.6 57.6 57.6 56.6 56.6 56.6 56.6 56.6 56.6 56.6 56.6 55.6 55.6 56.6 55.6 55.6 55.6 55.6 55.6 55.6 54.6 54.6 54.6 54.6 54.6 53.6 54.6 54.6 53.6 54.6 54.6 53.6 53.6 53.6 53.6 52.6 53.6 52.6 53.6 52.6 52.6 53.6 52.6 52.6 52.6 52.6 51.6 52.6 51.6 51.6 51.6 51.6 51.6 51.6 51.6 50.6 50.6 50.6 51.6 51.6 50.6 50.6 50.6 50.6 49.6 50.6 49.6 49.6 49.6 49.6 49.6 49.6 49.6 49.6 49.6 49.6 48.6 48.6 48.6 48.6 48.6 48.6 48.6 48.6 48.6 47.6 48.6 47.6 47.6 48.6 47.6 47.6 47.6 47.6 47.6 47.6 47.6 47.6 47.6 46.6 47.6 46.6 46.6 46.6 46.6 46.6 46.6 46.6 46.6 45.6 46.6 45.6 46.6 45.6 45.6 45.6 45.6 45.6 45.6 45.6 45.6 45.6 45.6 44.6 44.6 44.6 44.6 44.6 44.6 44.6 44.6 44.6 44.6 44.6 44.6 43.6 43.6 43.6 43.6 43.6 43.6 43.6 43.6 43.6 43.6 43.6 43.6 43.6 42.6 42.6 42.6 42.6 42.6 42.6 42.6 42.6 42.6 42.6 41.6 42.6 42.6 42.6 41.6 41.6 41.6 41.6 41.6 41.6 41.6 41.6 41.6 41.6 41.6 41.6 41.6 40.6 40.6 40.6 40.6 40.6 40.6 40.6 40.6 40.6 40.6 40.6 40.6 39.6 39.6 39.6 39.6 39.6 39.6 40.6 39.6 39.6 39.6 39.6 39.6 39.6 39.6 39.6 39.6 39.6 39.6 39.6 39.6 38.6 38.6 38.6 38.6 38.6 38.6 38.6 38.6 38.6 38.6 38.6 37.6 37.6 37.6 38.6 37.6 37.6 37.6 37.6 37.6 37.6 37.6 37.6 37.6 37.6 37.6 36.6 37.6 36.6 36.6 36.6 36.6 36.6 36.6 37.6 36.6 36.6 36.6 36.6 36.6 36.6 36.6 36.6 36.6 36.6 35.6 35.6 35.6 35.6 35.6 35.6 35.6 35.6 35.6 35.6 35.6 35.6 35.6 35.6 35.6 35.6 35.6 34.6 34.6 35.6 34.6 34.6 34.6 34.6 34.6 34.6 34.6 34.6 34.6 34.6 34.6 34.6 34.6 34.6 34.6 34.6 34.6 34.6 33.6 34.6 34.6 33.6 33.6 33.6 33.6 33.6 33.6 33.6 33.6 32.6 33.6 33.6 33.6 33.6 33.6 33.6 33.6 32.6 32.6 32.6 32.6 33.6 32.6 32.6 32.6 32.6 32.6 32.6 32.6 32.6 32.6 32.6 32.6 32.6 31.6 31.6 31.6 31.6 31.6 31.6 31.6 31.6 31.6 31.6 31.6 31.6 31.6 31.6 31.6 31.6 31.6 31.6 31.6 31.6 31.6 31.6 31.6 31.6 30.6 30.6 30.6 30.6 30.6 30.6 30.6 30.6 30.6 30.6 30.6 30.6 30.6 30.6 30.6 30.6 30.6 30.6 30.6 30.6 29.6 29.6 29.6 30.6 30.6 29.6 29.6 29.6 29.6 29.6 29.6 29.6 29.6 29.6 29.6 29.6 29.6 29.6 29.6 29.6 29.6 29.6 28.6 29.6 29.6 29.6 28.6 28.6 29.6 28.6 28.6 28.6 28.6 28.6 28.6 28.6 28.6 28.6 28.6 28.6 28.6 28.6 28.6 28.6 28.6 28.6 28.6 28.6 27.6 28.6 27.6 27.6 27.6 28.6 27.6 27.6 27.6 27.6 27.6 27.6 27.6 27.6 27.6 27.6 27.6 27.6 27.6 27.6 27.6 27.6 27.6 27.6 27.6 27.6 27.6 27.6 26.6 27.6 26.6 27.6 26.6 26.6 26.6 26.6 26.6 26.6 26.6 26.6 26.6 26.6 26.6 26.6 26.6 26.6 26.6 26.6 26.6 26.6 26.6 26.6 25.6 26.6 26.6 26.6 26.6 25.6 25.6 26.6 26.6 25.6 26.6 25.6 25.6 25.6 25.6 25.6 25.6 25.6 25.6 25.6 25.6 25.6 25.6 25.6 25.6 25.6 25.6 25.6 25.6 25.6 25.6 25.6 25.6 25.6 25.6 24.6 24.6 24.6 24.6 24.6 24.6 24.6 24.6 25.6 24.6 25.6 24.6 24.6 24.6 24.6 24.6 24.6 24.6 24.6 24.6 24.6 24.6 24.6 24.6 24.6 24.6 24.6 24.6 24.6 24.6 24.6 24.6 24.6 23.6 24.6 23.6 24.6 23.6 23.6 23.6 23.6 23.6 23.6 23.6 23.6 23.6 23.6 23.6 23.6 23.6 23.6 23.6 23.6 23.6 23.6 23.6 23.6 23.6 23.6 23.6 23.6 22.6 23.6 23.6 22.6 23.6 23.6 23.6 23.6 22.6 22.6 22.6 23.6 23.6 22.6 22.6 22.6 22.6 22.6 23.6 22.6 22.6 22.6 22.6 22.6 22.6 22.6 22.6 22.6 22.6 22.6 22.6 22.6 22.6 22.6 22.6 22.6 22.6 22.6 22.6 22.6 21.6 21.6 21.6 21.6 21.6 21.6 22.6 22.6 21.6 21.6 21.6 22.6 21.6 21.6 21.6 21.6 21.6 21.6 21.6 21.6 21.6 21.6 21.6 21.6 21.6 21.6 21.6 21.6 21.6 21.6 20.6 21.6 21.6 21.6 21.6 20.6 21.6 20.6 20.6 20.6 20.6 21.6 20.6 20.6 20.6 20.6 20.6 20.6 21.6 20.6 20.6 20.6 20.6 20.6 20.6 20.6 20.6 20.6 20.6 20.6 20.6 20.6 20.6 20.6 20.6 20.6 20.6 20.6 20.6 20.6 20.6 20.6 20.6 19.6 20.6 19.6 20.6 20.6 19.6 19.6 19.6 19.6 19.6 19.6 19.6 19.6 19.6 19.6 19.6 19.6 19.6 19.6 19.6 19.6 19.6 19.6 19.6 19.6 19.6 19.6 19.6 19.6 19.6 19.6 19.6 19.6 19.6 19.6 19.6 19.6 19.6 19.6 19.6 19.6 19.6 19.6 18.6 19.6 19.6 19.6 19.6 19.6 18.6 18.6 19.6 19.6 19.6 19.6 18.6 18.6 18.6 18.6 18.6 18.6 18.6 18.6 18.6 18.6 18.6 18.6 18.6 18.6 18.6 18.6 18.6 18.6 18.6 18.6 18.6 18.6 18.6 18.6 18.6 18.6 18.6 18.6 18.6 18.6 18.6 17.6 18.6 18.6 17.6 17.6 18.6 17.6 18.6 17.6 18.6 18.6 18.6 17.6 17.6 17.6 17.6 17.6 17.6 17.6 17.6 17.6 17.6 17.6 17.6 17.6 17.6 17.6 17.6 18.6 17.6 17.6 17.6 17.6 17.6 17.6 17.6 17.6 17.6 17.6 17.6 17.6 17.6 17.6 17.6 17.6 17.6 17.6 17.6 17.6 17.6 17.6 16.6 17.6 17.6 17.6 16.6 16.6 16.6 16.6 16.6 17.6 16.6 16.6 16.6 16.6 16.6 16.6 16.6 16.6 17.6 16.6 16.6 16.6 16.6 16.6 16.6 16.6 16.6 16.6 16.6 16.6 16.6 16.6 16.6 16.6 16.6 16.6 16.6 16.6
0 0 0 0 0 0 0 0 0 0 0 2 7 18 39 71 115 175 253 351 475 625 799 996 1209 1431 1651 1864 2070 2255 2422 2560 2677 2772 2840 2888 2917 2927 2927 2915 2892 2857 2820 2781 2731 2683 2631 2580 2527 2474 2422 2370 2319 2269 2218 2172 2126 2082 2038 1993 1949 1909 1869 1830 1794 1758 1722 1690 1657 1625 1593 1563 1535 1507 1479 1453 1426 1401 1376 1353 1330 1308 1286 1264 1244 1224 1203 1183 1165 1147 1130 1112 1096 1079 1063 1047 1032 1018 1003 989 975 962 949 936 924 911 899 887 875 865 853 843 832 822 813 802 792 783 774 765 756 747 739 731 722 714 707 699 691 684 677 670 662 656 649 643 636 629 624 617 612 605 599 594 588 582 577 572 567 561 556 551 546 542 536 532 527 523 518 514 509 505 501 497 493 489 484 481 477 473 469 465 461 458 455 451 448 445 441 438 435 431 428 426 422 419 416 413 410 407 404 401 399 396 394 391 388 386 383 380 378 375 373 371 368 366 364 361 359 357 355 352 350 348 346 344 342 340 338 336 334 332 330 328 326 324 323 321 319 317 315 314 312 311 309 307 305 304 302 300 299 297 296 294 293 291 290 288 287 285 284 282 281 280 278 277 275 274 273 271 270 269 268 266 265 264 263 261 260 259 257 257 255 254 253 252 251 250 248 248 247 245 244 243 242 241 240 239 238 237 236 235 234 233 232 231 230 229 228 227 227 225 225 223 222 222 221 220 219 218 218 217 216 215 214 214 213 212 211 210 209 208 208 207 206 206 205 204 203 203 202 201 201 200 199 198 197 197 196 195 195 194 193 193 192 191 191 190 190 189 188 187 187 186 186 185 184 184 183 183 182 181 181 180 179 179 178 178 177 177 176 175 175 175 174 174 173 172 172 171 170 170 170 169 169 168 167 167 167 166 165 165 165 164 164 163 162 162 162 161 161 160 159 159 159 158 158 158 157 156 156 155 155 155 154 154 153 153 152 152 152 151 151 150 150 150 149 149 148 148 148 147 147 146 146 146 145 145 144 144 144 143 143 142 142 142 141 141 141 140 140 140 140 139 139 138 138 138 137 137 137 136 136 136 135 135 134 134 134 134 133 133 133 132 132 132 131 131 131 130 130 130 129 129 129 129 128 127 127 127 127 127 126 126 126 125 125 125 125 124 124 124 123 123 123 123 122 122 122 121 121 121 120 121 120 120 119 119 118 118 119 118 118 117 118 117 117 116 117 116 116 116 116 115 115 115 115 114 114 114 113 113 113 113 112 112 112 112 111 111 111 110 110 110 110 110 109 109 109 109 109 108 108 108 108 107 107 107 107 107 106 106 106 105 106 105 105 105 105 105 104 104 104 103 103 103 103 103 103 103 102 102 102 101 102 101 101 101 101 100 100 100 100 99 99 99 99 99 98 99 98 98 98 98 97 97 97 97 97 96 97 96 96 95 96 96 95 95 95 95 95 94 95 94 94 94 94 93 93 93 93 93 92 92 92 92 92 91 91 91 91 91 91 91 90 91 90 90 90 90 90 89 89 89 89 89 89 89 88 88 88 88 88 87 87 88 87 87 87 87 86 86 86 86 86 86 86 86 85 85 85 84 85 85 84 84 84 84 84 84 83 83 83 83 83 83 83 83 83 82 82 82 82 82 81 82 82 81 81 81 81 81 81 80 81 80 80 80 80 79 80 79 79 79 79 78 79 79 79 78 79 78 78 78 78 78 77 78 77 77 77 77 77 77 77 77 76 76 76 76 76 76 75 75 75 75 75 75 75 75 75 74 75 74 74 74 74 74 74 73 73 73 73 73 73 73 73 73 73 73 72 72 72 72 72 72 72 72 72 71 71 71 71 71 71 71 70 71 70 70 70 70 70 70 70 69 70 69 69 69 69 69 69 69 69 69 69 69 68 68 68 68 68 68 68 68 67 68 67 67 67 67 67 67 67 66 67 66 66 66 66 66 66 66 66 65 65 65 65 65 65 66 65 65 65 65 65 64 64 64 64 64 64 64 63 64 64 64 63 63 63 63 64 63 63 63 63 62 63 63 63 62 63 62 63 62 62 62 62 62 62 61 61 61 61 61 61 61 61 61 61 61 61 61 60 60 60 60 60 60 60 60 60 60 60 60 60 60 59 59 59 59 59 59 59 59 59 58 58 58 59 58 59 58 58 58 58 57 58 57 58 57 58 57 57 57 57 57 57 56 57 57 57 56 56 56 56 56 56 56 56 56 56 56 56 55 56 55 56 55 55 55 55 55 55 54 54 54 55 55 55 55 55 54 54 54 54 54 54 54 53 54 54 54 54 53 54 53 53 53 53 53 53 53 53 53 53 53 53 53 52 52 52 52 52 52 52 52 52 52 52 52 51 52 51 52 51 51 51 51 51 51 51 51 51 51 51 51 50 51 51 50 50 51 50 50 50 50 50 50 50 50 50 50 50 49 50 49 49 49 50 49 49 49 49 49 49 49 49 48 49 48 48 48 49 48 48 48 48 48 48 48 48 48 48 48 48 48 48 47 47 47 47 48 47 47 47 47 47 47 47 47 47 46 47 47 47 47 47 46 47 46 46 46 46 46 46 46 46 46 46 46 46 46 45 46 46 46 45 45 45 45 45 45 45 45 45 45 45 45 44 45 45 44 44 44 44 44 44 45 44 44 44 44 44 44 44 44 44 44 44 44 43 44 43 43 44 44 44 43 43 43 43 43 43 43 43 43 43 42 43 43 43 43 43 42 43 42 43 42 42 42 43 42 42 42 42 42 42 41 42 42 41 42 41 41 42 41 41 41 41 41 41 41 41 41 41 41 41 41 40 41 41 41 41 41 40 41 41 40 40 40 40 40 40 40 40 40 40 40 39 40 39 40 40 40 39 40 39 39 39 39 39 39 39 39 39 39 39 39 39 39 39 39 39 39 38 39 38 38 39 38 39 38 38 38 38 38 38 38 37 38 38 38 38 38 38 38 38 37 37 37 38 37 37 37 37 37 37 37 37 37 37 37 37 37 37 37 37 37 37 37 37 37 37 37 36 37 37 37 36 36 36 36 36 36 37 36 36 36 36 36 36 36 36 36 36 36 36 36 36 35 35 36 35 36 35 35 35 35 35 35 35 35 35 35 35 35 35 35 35 35 34 35 35 35 34 35 34 35 35 34 34 34 34 34 35 34 34 34 34 34 34 34 34 34 34 34 34 34 34 34 34 34 34 34 34 34 33 33 33 33 33 33 33 34 33 33 33 33 33 33 33 33 33 33 33 33 33 33 33 33 33 32 33 32 33 32 33 32 32 33 32 32 32 32 32 32 32 32 32 32 32 32 32 32 32 32 32 32 32 31 32 32 32 31 32 32 31 31 32 32 31 31 31 31 31 31 31 31 31 31 31 32 31 31 31 31 31 31 31 31 30 31 31 31 31 31 31
0 0 0 0 0 0 0 0 0 0 0 0 0 0 0 0 0 1 1 2 4 5 7 9 12 15 19 23 27 32 38 44 50 56 62 69 76 83 91 97 104 111 118 124 130 137 142 148 154 159 164 168 173 177 180 184 187 190 193 195 198 199 202 203 205 206 207 208 209 210 210 210 211 211 210 211 211 210 210 209 209 208 208 207 206 205 205 204 203 201 200 199 198 197 196 194 193 192 191 189 188 187 185 184 183 181 180 178 177 176 174 173 171 170 169 168 166 165 163 162 160 159 158 156 155 154 153 152 150 149 148 146 145 144 143 142 140 139 138 137 136 135 134 133 131 130 129 128 127 126 125 124 123 122 121 120 119 118 117 117 116 114 114 113 112 111 110 110 108 108 107 106 105 105 104 103 102 102 101 100 100 99 98 97 96 96 95 95 94 93 92 92 91 91 90 90 89 88 87 87 86 86 85 85 84 83 83 82 82 82 81 81 80 79 79 79 78 78 77 77 76 76 75 75 74 73 73 73 72 72 71 71 71 70 70 69 69 69 68 68 67 67 67 67 66 66 65 65 64 64 64 63 63 63 62 62 62 61 61 61 60 60 60 60 59 59 58 58 58 58 57 57 57 57 56 56 56 55 55 54 55 54 54 54 53 53 53 53 52 52 52 52 51 51 51 51 51 50 50 50 50 49 49 49 49 48 48 47 48 47 48 47 47 46 46 46 46 46 46 45 45 45 44 45 45 44 44 44 43 43 43 43 43 42 42 42 42 42 42 41 41 41 41 41 41 40 40 40 40 40 40 40 40 39 39 39 39 39 39 39 38 38 38 38 38 37 37 37 37 37 37 37 37 36 36 36 36 36 36 35 36 35 35 35 35 34 35 34 34 34 34 34 33 34 33 33 33 33 33 33 33 32 33 32 33 32 32 32 32 32 32 32 31 31 31 31 31 31 31 31 31 30 30 30 30 30 30 30 30 30 29 30 29 29 29 29 29 29 29 29 29 28 28 28 28 28 28 28 27 28 28 28 28 28 27 27 27 27 27 27 27 27 26 26 26 27 26 26 26 26 26 26 25 26 25 26 25 25 25 25 25 25 25 25 25 25 25 25 24 25 24 24 24 24 24 24 24 24 24 24 24 24 23 24 24 23 23 23 23 23 23 23 23 23 22 23 23 22 23 22 22 22 22 22 22 22 22 22 22 22 22 22 22 21 22 22 21 21 21 21 21 21 21 21 21 21 21 21 21 21 21 21 20 20 21 20 20 20 20 20 20 20 20 20 20 20 20 20 19 20 20 20 20 19 19 19 19 19 19 19 19 19 19 19 19 19 19 18 18 19 18 18 18 18 18 18 18 18 18 18 18 18 18 18 18 18 17 18 17 18 17 18 17 17 18 17 17 17 17 17 17 17 17 17 17 17 17 17 17 17 16 16 17 17 16 16 17 16 16 16 16 16 16 16 16 16 16 16 16 16 16 15 16 16 16 16 15 15 15 16 16 15 15 15 15 15 15 15 15 15 15 15 15 15 15 15 15 15 15 15 15 15 15 14 15 15 14 14 14 14 14 14 14 14 14 14 14 14 14 14 14 14 14 14 14 14 14 14 14 13 13 13 14 13 13 13 13 13 13 13 13 13 13 13 13 13 13 13 13 13 13 13 13 13 13 13 13 13 13 13 12 13 12 12 12 13 13 12 13 12 12 12 12 12 12 12 12 12 12 12 12 12 12 12 12 12 12 12 12 12 12 12 12 12 12 11 11 12 11 12 11 12 12 11 11 11 11 11 11 11 11 12 11 11 12 11 11 11 11 11 11 11 11 11 11 11 11 10 11 11 11 11 11 11 11 11 11 10 11 10 10 11 10 10 10 11 10 10 11 10 10 10 10 10 10 10 10 10 10 10 10 10 10 10 10 10 10 10 10 9 10 10 10 10 10 9 9 10 9 9 10 9 9 10 9 9 10 9 10 9 9 9 9 9 9 10 9 9 9 9 9 9 9 9 9 9 9 9 9 9 9 9 9 9 9 9 9 9 8 9 9 9 9 9 9 9 9 9 9 9 8 9 9 9 8 8 9 9 9 8 8 8 8 8 8 8 8 8 8 8 8 8 8 8 8 8 8 8 8 8 8 8 8 8 8 8 8 8 8 8 8 8 8 8 8 8 8 8 8 8 8 8 8 8 8 8 8 8 8 7 8 8 8 8 7 7 7 7 8 7 7 7 7 7 7 7 7 7 7 7 7 7 7 7 7 7 7 7 7 7 7 7 7 7 7 7 7 7 7 7 7 7 7 7 7 7 7 7 7 7 7 7 7 6 6 6 7 7 7 7 7 7 6 7 6 7 7 6 6 6 6 7 6 6 6 7 6 6 6 6 6 6 6 6 7 6 6 6 6 6 6 6 6 6 6 6 6 6 6 6 6 6 6 6 6 6 6 6 6 6 6 6 6 5 6 6 6 6 6 6 6 6 6 6 6 6 6 6 6 6 6 6 5 6 6 6 5 6 5 5 6 5 6 5 5 5 6 6 5 5 5 5 5 5 5 5 5 5 5 5 5 5 5 5 5 5 5 5 5 5 5 5 5 5 5 5 5 5 5 5 5 5 5 5 5 5 5 5 5 5 5 5 5 5 5 5 5 5 5 5 5 5 5 5 5 5 5 5 5 5 5 5 5 5 5 5 5 5 5 5 5 5 5 5 5 5 5 5 5 5 5 4 4 5 5 5 5 5 5 4 4 5 4 5 4 4 4 5 4 4 4 4 4 4 4 5 4 4 4 5 4 5 4 4 4 4 4 4 4 4 4 4 4 5 4 4 4 4 4 4 4 4 4 4 4 4 4 4 4 4 4 4 4 4 4 4 4 4 4 4 4 4 4 4 4 4 4 4 4 4 4 4 3 4 4 4 4 3 4 4 4 4 4 4 4 4 3 3 4 3 4 3 3 4 4 3 4 4 3 4 4 4 4 4 3 3 4 3 4 3 3 3 3 4 3 3 3 4 3 3 4 3 3 3 3 3 4 3 3 3 3 3 3 3 3 3 3 4 3 3 3 3 3 3 3 3 3 3 3 3 3 3 3 3 3 3 3 3 3 3 3 3 3 3 3 3 3 3 3 3 3 3 3 3 3 3 3 3 3 3 3 3 3 3 3 3 3 3 3 3 3 3 3 3 3 3 3 3 3 3 3 3 3 3 2 3 3 3 3 3 3 3 2 2 3 2 3 3 2 3 3 3 3 2 2 2 3 2 3 3 3 2 2 2 3 2 2 2 3 2 3 2 2 3 3 3 2 2 2 2 2 2 2 2 2 2 2 2 2 3 2 2 2 2 2 2 2 2 3 2 2 2 2 2 2 2 2 2 2 2 2 2 2 2 2 2 2 2 2
0 0 0 0 0 0 0 0 0 0 0 0 0 0 0 1 5 15 39 89 177 313 502 748 1054 1414 1822 2264 2736 3232 3745 4263 4775 5274 5754 6213 6647 7056 7440 7796 8125 8428 8703 8951 9172 9369 9540 9686 9811 9912 9994 10056 10100 10128 10139 10135 10118 10089 10048 9996 9935 9865 9788 9704 9613 9516 9415 9309 9200 9087 8971 8853 8733 8613 8490 8367 8243 8119 7996 7873 7749 7627 7506 7385 7266 7147 7030 6915 6801 6688 6577 6468 6360 6254 6150 6047 5946 5846 5749 5653 5559 5467 5376 5287 5200 5115 5031 4949 4868 4789 4712 4636 4562 4489 4418 4348 4280 4213 4147 4083 4020 3958 3898 3839 3781 3724 3668 3614 3561 3508 3457 3407 3358 3310 3262 3216 3171 3126 3083 3040 2998 2957 2917 2877 2839 2801 2764 2727 2691 2656 2622 2588 2555 2523 2491 2459 2429 2398 2369 2340 2311 2284 2256 2229 2203 2176 2151 2126 2101 2077 2053 2030 2007 1985 1962 1941 1920 1898 1878 1857 1838 1818 1798 1780 1761 1743 1725 1707 1690 1672 1655 1639 1623 1607 1591 1575 1560 1545 1530 1516 1501 1487 1473 1459 1446 1433 1419 1406 1394 1382 1369 1357 1345 1333 1321 1310 1299 1288 1277 1266 1255 1245 1234 1224 1214 1204 1195 1184 1175 1166 1156 1147 1138 1130 1121 1112 1103 1095 1087 1078 1070 1062 1055 1046 1039 1031 1024 1016 1009 1002 994 987 980 974 967 960 953 947 941 934 928 921 915 909 903 897 891 885 880 874 868 863 857 852 846 841 836 831 825 820 815 810 805 801 796 791 787 781 777 772 768 763 759 755 750 746 741 738 733 729 725 721 717 713 709 705 701 698 694 691 687 683 679 676 672 669 665 662 658 655 652 648 645 642 639 635 632 629 626 622 620 617 613 610 608 605 602 599 596 594 591 588 585 582 580 577 575 572 569 566 564 561 559 556 554 551 549 547 544 542 540 537 535 533 530 528 526 523 521 519 517 515 513 511 508 506 504 502 500 498 496 494 492 490 488 486 484 482 480 478 477 474 473 471 469 467 466 464 462 460 459 457 455 453 452 450 448 447 445 444 442 440 438 437 435 433 432 431 429 427 426 425 423 421 420 419 417 416 414 413 411 410 408 407 406 405 403 402 401 399 398 396 395 393 392 391 390 388 387 386 385 383 383 382 380 378 378 376 375 374 373 371 370 369 368 367 366 364 363 362 361 360 359 358 357 355 354 353 352 351 350 349 348 347 346 345 344 343 342 341 340 339 338 337 336 335 334 333 332 331 330 330 328 327 326 325 324 324 323 322 321 320 319 319 317 316 316 315 314 313 312 312 310 310 309 308 307 306 305 305 304 303 302 301 300 300 299 298 297 297 296 295 294 294 293 292 291 291 290 289 289 287 287 286 285 284 284 283 282 282 281 280 279 279 278 277 277 276 276 275 274 274 273 272 271 271 270 269 269 268 267 267 266 265 265 264 264 262 262 262 261 260 260 259 259 258 257 257 256 255 255 254 254 253 253 252 251 251 250 250 249 248 248 247 247 246 246 245 245 244 244 243 243 242 241 241 240 240 239 239 238 238 237 237 236 236 235 234 234 234 233 232 232 231 231 231 230 229 229 228 228 227 227 226 226 226 225 224 224 224 223 223 222 222 221 221 221 220 219 220 219 218 218 217 217 216 216 215 215 215 214 214 213 213 213 212 211 211 211 210 210 209 209 209 208 208 207 207 207 206 205 205 205 205 204 204 203 203 202 202 202 201 201 200 200 199 199 199 199 198 198 198 197 196 196 196 195 195 195 194 194 194 193 193 192 192 192 191 191 191 190 190 190 189 189 189 188 188 187 187 187 187 186 186 185 185 185 184 184 184 183 183 183 182 182 181 182 181 181 181 180 180 180 179 179 179 178 178 178 177 177 177 176 176 176 175 175 175 174 174 174 173 173 173 173 173 172 172 172 171 171 171 170 170 170 170 169 169 168 169 168 168 167 167 167 167 166 166 166 166 165 165 165 164 164 163 164 164 163 163 162 162 162 162 162 161 161 161 160 160 160 160 160 159 159 158 158 158 158 157 157 157 157 157 156 156 156 155 155 155 155 154 155 154 154 154 153 153 153 152 152 152 151 152 151 151 151 150 151 150 150 149 149 149 149 149 148 148 148 148 147 147 147 147 147 147 146 146 146 146 145 145 145 145 144 144 144 144 143 143 143 143 143 142 142 142 142 142 141 141 141 141 140 140 140 140 140 139 139 139 139 138 138 138 138 138 138 137 137 137 137 137 136 136 136 136 136 135 135 135 135 135 134 134 134 133 133 133 133 133 133 133 133 132 132 132 132 131 131 131 131 131 131 131 130 130 130 129 129 129 129 129 128 128 128 128 128 128 128 127 127 127 127 126 127 127 126 126 125 126 125 125 125 125 125 125 124 124 124 124 124 124 124 123 123 123 123 123 122 122 122 122 122 122 121 121 121 121 121 121 120 120 120 120 120 119 119 119 119 119 119 119 118 119 118 118 118 118 117 118 117 117 117 117 116 117 116 116 116 116 116 115 115 115 115 115 115 115 114 114 114 114 114 114 113 113 113 114 113 113 113 112 112 112 112 112 112 112 112 111 111 111 111 111 111 111 110 110 110 110 110 110 110 109 110 109 109 109 109 109 108 108 108 108 108 108 108 108 108 108 107 107 107 107 107 106 106 106 106 106 106 106 105 106 105 105 105 105 105 105 104 104 104 104 104 104 104 104 103 103 103 103 103 103 103 103 103 103 102 102 102 102 102 102 101 101 101 101 101 101 101 101 101 100 101 100 100 100 100 100 99 99 99 100 99 99 99 99 99 99 99 98 98 98 98 98 98 98 97 97 97 97 97 97 97 97 97 97 96 96 96 96 96 96 96 96 95 96 95 95 95 95 95 95 95 95 94 94 94 94 94 94 94 93 93 93 93 93 93 93 93 93 92 92 93 92 92 92 92 92 92 92 92 91 91 91 91 91 91 91 91 91 91 90 90 90 90 90 90 90 90 90 89 90 90 89 89 89 89 89 89 89 89 89 88 88 89 88 88 88 88 88 88 87 88 87 87 87 87 87 87 87 86 87 87 87 86 86 86 86 86 86 86 86 86 85 85 85 85 85 85 85 85 85 85 84 84 85 84 84 84 84 84 84 84 84 83 84 84 83 83 83 83 83 83 83 83 83 83 83 82 82 82 82 82 82 82 81 82 81 81 82 81 81 81 81 81 81 81 81 81 80 80 80 80 80 80 80 80 80 80 80 80 80 79 80 79 79 79 79 79 79 79 78 79 78 79 78 78 78 78 78 78 78 77 78 78 78 77 78 77 77 77 77 77 77 77 76 76 77 77 76 76 77 76 76 76 76 76 76 76 75 75 76 75 75 75 75 75 75 75 75 75 75 75 75 75 74 74 74 74 74 74 74 74 73 74 74 73 74 73 73 73 73 73 73 73 73 73 73 73 72 73 73 72 72 72 72 72 72 72 72 72 72 72 72 72 72 71 71 72 71 71 71 71 71 71 71 71
o i l s 1
-16.333 -15.333 -15.333 -15.333 -14.333 76.667 453.67 946.67 1404.7 1792.7 2112.7 2374.7 2588.7 2760.7 2900.7 3016.7 3109.7 3126.7 2935.7 2491.7 1903.7 1355.7 953.67 688.67 517.67 410.67 329.67 270.67 227.67 197.67 173.67 151.67 133.67 118.67 106.67 96.667 86.667 79.667 73.667 67.667 62.667 57.667 53.667 49.667 45.667 43.667 40.667 38.667 36.667 33.667 31.667 29.667 28.667 26.667 24.667 23.667 21.667 20.667 20.667 18.667 17.667 16.667 15.667 15.667 14.667 13.667 12.667 12.667 10.667 10.667 9.6667 9.6667 8.6667 7.6667 7.6667 6.6667 6.6667 6.6667 5.6667 4.6667 4.6667 4.6667 4.6667 3.6667 3.6667 3.6667 2.6667 2.6667 2.6667 1.6667 1.6667 0.66667 0.66667 1.6667 0.66667 -0.33333 0.66667 -0.33333 -0.33333 -1.3333 -1.3333 -1.3333 -1.3333 -1.3333 -1.3333 -2.3333 -1.3333 -2.3333 -2.3333 -2.3333 -3.3333 -2.3333 -3.3333 -3.3333 -3.3333 -4.3333 -3.3333 -4.3333 -4.3333 -4.3333 -4.3333 -4.3333 -4.3333 -5.3333 -5.3333 -5.3333 -5.3333 -5.3333 -5.3333 -5.3333 -5.3333 -6.3333 -6.3333 -6.3333 -5.3333 -6.3333 -6.3333 -6.3333 -6.3333 -6.3333 -7.3333 -6.3333 -7.3333 -7.3333 -7.3333 -7.3333 -6.3333 -7.3333 -7.3333 -7.3333 -7.3333 -7.3333 -7.3333 -7.3333 -7.3333 -7.3333 -8.3333 -7.3333 -8.3333 -8.3333 -8.3333 -8.3333 -8.3333 -8.3333 -7.3333 -8.3333 -8.3333 -9.3333 -8.3333 -8.3333 -9.3333 -9.3333 -8.3333 -8.3333 -9.3333 -8.3333 -8.3333 -8.3333 -8.3333 -9.3333 -9.3333 -9.3333 -9.3333 -9.3333 -9.3333 -8.3333 -9.3333 -9.3333 -9.3333 -9.3333 -9.3333 -10.333 -10.333 -10.333 -9.3333 -9.3333 -10.333 -10.333 -10.333 -10.333 -10.333 -10.333 -10.333 -10.333 -10.333 -9.3333 -10.333 -10.333 -10.333 -10.333 -10.333 -10.333 -11.333 -10.333 -10.333 -10.333 -10.333 -10.333 -10.333 -11.333 -10.333 -10.333 -11.333 -11.333 -11.333 -10.333 -10.333 -11.333 -11.333 -11.333 -11.333 -11.333 -11.333 -11.333 -10.333 -11.333 -10.333 -11.333 -11.333 -11.333 -11.333 -11.333 -10.333 -11.333 -11.333 -11.333 -10.333 -11.333 -11.333 -11.333 -12.333 -11.333 -11.333 -11.333 -11.333 -11.333 -11.333 -12.333 -12.333 -11.333 -12.333 -11.333 -11.333 -11.333 -11.333 -11.333 -11.333 -11.333 -12.333 -12.333 -12.333 -12.333 -11.333 -11.333 -11.333 -11.333 -11.333 -12.333 -11.333 -12.333 -12.333 -12.333 -11.333 -12.333 -11.333 -11.333 -12.333 -12.333 -12.333 -12.333 -12.333 -12.333 -12.333 -12.333 -12.333 -11.333 -12.333 -12.333 -12.333 -13.333 -12.333 -12.333 -12.333 -12.333 -12.333 -12.333 -12.333 -12.333 -12.333 -12.333 -12.333 -12.333 -12.333 -13.333 -12.333 -13.333 -12.333 -12.333 -13.333 -13.333 -12.333 -12.333 -12.333 -12.333 -13.333 -13.333 -13.333 -12.333 -13.333 -13.333 -12.333 -12.333 -12.333 -13.333 -13.333 -12.333 -13.333 -12.333 -13.333 -12.333 -13.333 -13.333 -13.333 -12.333 -13.333 -13.333 -12.333 -13.333 -12.333 -13.333 -13.333 -13.333 -12.333 -13.333 -12.333 -13.333 -13.333 -12.333 -13.333 -12.333 -13.333 -12.333 -13.333 -13.333 -12.333 -13.333 -12.333 -13.333 -13.333 -13.333 -13.333 -13.333 -13.333 -12.333 -13.333 -13.333 -12.333 -13.333 -13.333 -13.333 -12.333 -13.333 -13.333 -12.333 -12.333 -13.333 -13.333 -13.333 -12.333 -13.333 -13.333 -13.333 -13.333 -13.333 -13.333 -12.333 -13.333 -13.333 -13.333 -13.333 -12.333 -13.333 -13.333 -12.333 -13.333 -13.333 -13.333 -13.333 -13.333 -13.333 -13.333 -13.333 -13.333 -13.333 -13.333 -13.333 -14.333 -13.333 -14.333 -13.333 -13.333 -13.333 -13.333 -14.333 -13.333 -14.333 -13.333 -13.333 -13.333 -14.333 -13.333 -14.333 -13.333 -14.333 -13.333 -14.333 -13.333 -13.333 -13.333 -13.333 -13.333 -14.333 -13.333 -13.333 -14.333 -13.333 -14.333 -14.333 -13.333 -14.333 -13.333 -13.333 -13.333 -14.333 -13.333 -13.333 -14.333 -14.333 -13.333 -14.333 -14.333 -13.333 -14.333 -13.333 -14.333 -14.333 -13.333 -13.333 -14.333 -14.333 -13.333 -14.333 -13.333 -14.333 -14.333 -14.333 -13.333 -14.333 -14.333 -13.333 -13.333 -14.333 -13.333 -13.333 -14.333 -14.333 -13.333 -14.333 -13.333 -14.333 -14.333 -14.333 -13.333 -14.333 -14.333 -14.333 -14.333 -13.333 -13.333 -13.333 -13.333 -13.333 -14.333 -14.333 -14.333 -14.333 -14.333 -13.333 -14.333 -14.333 -13.333 -14.333 -14.333 -14.333 -13.333 -14.333 -14.333 -13.333 -14.333 -14.333 -14.333 -13.333 -13.333 -14.333 -14.333 -14.333 -14.333 -14.333 -13.333 -14.333 -14.333 -14.333 -14.333 -13.333 -13.333 -14.333 -14.333 -14.333 -14.333 -14.333 -14.333 -14.333 -14.333 -14.333 -14.333 -14.333 -14.333 -14.333 -14.333 -14.333 -14.333 -14.333 -14.333 -13.333 -14.333 -14.333 -14.333 -14.333 -14.333 -14.333 -14.333 -14.333 -14.333 -13.333 -13.333 -13.333 -13.333 -13.333 -14.333 -14.333 -14.333 -14.333 -14.333 -13.333 -13.333 -13.333 -14.333 -14.333 -14.333 -14.333 -14.333 -13.333 -13.333 -14.333 -14.333 -13.333 -13.333 -14.333 -14.333 -13.333 -13.333 -13.333 -14.333 -14.333 -13.333 -14.333 -14.333 -14.333 -14.333 -14.333 -14.333 -14.333 -14.333 -14.333 -14.333 -14.333 -14.333 -14.333 -14.333 -14.333 -14.333 -14.333 -14.333 -14.333 -14.333 -13.333 -13.333 -14.333 -14.333 -13.333 -14.333 -14.333 -14.333 -14.333 -13.333 -14.333 -13.333 -14.333 -14.333 -14.333 -14.333 -14.333 -14.333 -14.333 -14.333 -14.333 -14.333 -14.333 -14.333 -14.333 -14.333 -14.333 -14.333 -14.333 -14.333 -14.333 -14.333 -14.333 -14.333 -14.333 -14.333 -14.333 -14.333 -14.333 -14.333 -14.333 -14.333 -14.333 -15.333 -15.333 -14.333 -14.333 -14.333 -14.333 -14.333 -14.333 -14.333 -14.333 -14.333 -14.333 -15.333 -14.333 -14.333 -15.333 -15.333 -14.333 -15.333 -14.333 -15.333 -15.333 -14.333 -15.333 -14.333 -14.333 -14.333 -14.333 -14.333 -14.333 -15.333 -15.333 -14.333 -14.333 -14.333 -14.333 -14.333 -15.333 -14.333 -15.333 -14.333 -14.333 -14.333 -15.333 -14.333 -14.333 -15.333 -14.333 -15.333 -14.333 -14.333 -15.333 -15.333 -14.333 -14.333 -15.333 -14.333 -15.333 -14.333 -14.333 -15.333 -14.333 -15.333 -14.333 -15.333 -14.333 -15.333 -15.333 -14.333 -15.333 -14.333 -14.333 -14.333 -14.333 -15.333 -14.333 -14.333 -14.333 -14.333 -14.333 -14.333 -14.333 -15.333 -14.333 -15.333 -14.333 -14.333 -14.333 -14.333 -15.333 -14.333 -14.333 -14.333 -14.333 -14.333 -14.333 -15.333 -15.333 -14.333 -14.333 -14.333 -14.333 -14.333 -14.333 -14.333 -14.333 -14.333 -15.333 -14.333 -14.333 -15.333 -14.333 -14.333 -14.333 -15.333 -14.333 -14.333 -14.333 -15.333 -14.333 -15.333 -14.333 -14.333 -14.333 -14.333 -15.333 -14.333 -15.333 -14.333 -14.333 -15.333 -14.333 -14.333 -14.333 -14.333 -14.333 -15.333 -14.333 -14.333 -14.333 -14.333 -14.333 -15.333 -15.333 -14.333 -15.333 -14.333 -15.333 -14.333 -14.333 -14.333 -15.333 -14.333 -14.333 -14.333 -15.333 -14.333 -14.333 -14.333 -14.333 -15.333 -14.333 -14.333 -14.333 -15.333 -14.333 -14.333 -15.333 -14.333 -15.333 -14.333 -15.333 -14.333 -14.333 -14.333 -14.333 -15.333 -14.333 -14.333 -14.333 -14.333 -14.333 -15.333 -15.333 -14.333 -15.333 -14.333 -14.333 -14.333 -15.333 -14.333 -14.333 -14.333 -14.333 -14.333 -15.333 -14.333 -15.333 -14.333 -14.333 -15.333 -14.333 -15.333 -14.333 -15.333 -14.333 -14.333 -14.333 -14.333 -14.333 -14.333 -14.333 -14.333 -14.333 -14.333 -14.333 -15.333 -14.333 -15.333 -14.333 -14.333 -14.333 -15.333 -15.333 -15.333 -15.333 -14.333 -14.333 -14.333 -14.333 -15.333 -14.333 -14.333 -14.333 -15.333 -14.333 -14.333 -14.333 -15.333 -14.333 -15.333 -14.333 -14.333 -14.333 -14.333 -14.333 -15.333 -15.333 -15.333 -14.333 -14.333 -14.333 -15.333 -15.333 -14.333 -15.333 -14.333 -15.333 -14.333 -14.333 -14.333 -15.333 -14.333 -15.333 -15.333 -14.333 -14.333 -15.333 -14.333 -14.333 -15.333 -14.333 -14.333 -14.333 -14.333 -14.333 -14.333 -14.333 -14.333 -14.333 -14.333 -14.333 -15.333 -15.333 -14.333 -15.333 -15.333 -15.333 -15.333 -14.333 -15.333 -15.333 -15.333 -15.333 -14.333 -15.333 -15.333 -15.333 -15.333 -14.333 -14.333 -15.333 -15.333 -15.333 -14.333 -14.333 -15.333 -15.333 -14.333 -14.333 -14.333 -14.333 -14.333 -14.333 -14.333 -15.333 -14.333 -14.333 -15.333 -15.333 -14.333 -14.333 -14.333 -15.333 -15.333 -15.333 -15.333 -15.333 -14.333 -15.333 -15.333 -15.333 -15.333 -14.333 -14.333 -15.333 -15.333 -14.333 -14.333 -14.333 -15.333 -15.333 -14.333 -14.333 -14.333 -15.333 -14.333 -14.333 -14.333 -15.333 -14.333 -14.333 -14.333 -14.333 -14.333 -15.333 -15.333 -15.333 -15.333 -14.333 -15.333 -15.333 -15.333 -15.333 -15.333 -15.333 -15.333 -15.333 -15.333 -15.333 -15.333 -15.333 -15.333 -15.333 -15.333 -15.333 -15.333 -14.333 -15.333 -15.333 -15.333 -14.333 -14.333 -14.333 -14.333 -14.333 -15.333 -15.333 -14.333 -15.333 -15.333 -14.333 -15.333 -15.333 -15.333 -15.333 -14.333 -15.333 -15.333 -15.333 -15.333 -15.333 -15.333 -15.333 -15.333 -15.333 -15.333 -15.333 -14.333 -15.333 -15.333 -15.333 -15.333 -15.333 -15.333 -15.333 -15.333 -15.333 -15.333 -15.333 -15.333 -15.333 -15.333 -15.333 -15.333 -15.333 -15.333 -15.333 -15.333 -15.333 -15.333 -14.333 -15.333 -15.333 -15.333 -14.333 -15.333 -15.333 -15.333 -15.333 -15.333 -15.333 -15.333 -15.333 -15.333 -15.333 -15.333 -15.333 -15.333 -15.333 -15.333 -14.333 -15.333 -15.333 -15.333 -14.333 -15.333 -15.333 -15.333 -15.333 -14.333 -14.333 -15.333 -15.333 -15.333 -14.333 -14.333 -15.333 -15.333 -14.333 -14.333 -15.333 -14.333 -14.333 -14.333 -15.333 -15.333 -15.333 -15.333 -15.333 -14.333 -15.333 -14.333 -15.333 -15.333 -15.333 -15.333 -15.333 -15.333 -14.333 -15.333 -15.333 -15.333 -15.333 -15.333 -14.333 -15.333 -14.333 -15.333 -15.333 -15.333 -14.333 -15.333 -15.333 -15.333 -14.333 -15.333 -14.333 -15.333 -15.333 -15.333 -15.333 -15.333 -15.333 -15.333 -15.333 -15.333 -15.333 -15.333 -15.333 -14.333 -15.333 -14.333 -15.333 -15.333 -15.333 -15.333 -15.333 -15.333 -15.333 -15.333 -15.333 -15.333 -15.333 -14.333 -15.333 -15.333 -15.333 -14.333 -14.333 -14.333 -15.333 -15.333 -14.333 -14.333 -14.333 -15.333 -15.333 -15.333 -15.333 -15.333 -14.333 -15.333 -15.333 -15.333 -15.333 -15.333 -15.333 -15.333 -15.333 -15.333 -15.333 -15.333 -15.333 -15.333 -15.333 -15.333 -15.333 -15.333 -15.333 -15.333 -15.333 -15.333 -15.333 -15.333 -15.333 -15.333 -15.333 -15.333 -15.333 -15.333 -15.333 -14.333 -15.333 -15.333 -15.333 -15.333 -15.333 -15.333 -15.333 -14.333 -15.333 -15.333 -15.333 -15.333 -15.333 -15.333 -15.333 -15.333 -15.333 -15.333 -15.333 -15.333 -15.333 -15.333 -15.333 -15.333 -15.333 -15.333 -14.333 -15.333 -15.333 -15.333 -15.333 -15.333 -15.333 -15.333 -15.333 -15.333 -15.333 -15.333 -15.333 -15.333 -15.333 -15.333 -15.333 -15.333 -15.333 -15.333 -15.333 -15.333 -15.333 -14.333 -15.333 -15.333 -15.333 -15.333 -15.333 -15.333 -15.333 -15.333 -15.333 -15.333 -15.333 -15.333 -15.333 -15.333 -16.333 -15.333 -15.333 -15.333 -15.333 -15.333 -15.333 -15.333 -15.333 -15.333 -15.333 -15.333 -15.333 -15.333 -15.333 -15.333 -15.333 -16.333 -15.333 -15.333 -15.333 -15.333 -15.333 -15.333 -15.333 -15.333 -15.333 -15.333 -15.333 -15.333 -15.333 -15.333 -15.333 -15.333 -15.333 -15.333 -15.333 -15.333 -15.333 -15.333 -15.333 -15.333 -14.333 -15.333 -14.333 -15.333 -15.333 -15.333 -15.333 -15.333 -15.333 -15.333 -15.333 -15.333 -15.333 -15.333 -15.333 -15.333 -15.333 -15.333 -15.333 -15.333 -15.333 -15.333 -15.333 -15.333 -15.333 -15.333 -15.333 -15.333 -15.333 -15.333 -16.333 -14.333 -15.333 -15.333 -15.333 -15.333 -16.333 -15.333 -15.333 -15.333 -15.333 -15.333 -15.333 -15.333 -15.333 -15.333 -15.333 -15.333 -15.333 -15.333 -15.333 -15.333 -15.333 -15.333 -15.333 -15.333 -15.333 -15.333 -15.333 -15.333 -15.333 -15.333 -15.333 -15.333 -14.333 -15.333 -15.333 -15.333 -15.333 -15.333 -14.333 -15.333 -15.333 -15.333 -15.333 -15.333 -16.333 -15.333 -15.333 -15.333 -15.333 -15.333 -15.333 -15.333 -15.333 -15.333 -15.333 -15.333 -14.333 -15.333 -15.333 -15.333 -15.333 -16.333 -15.333 -15.333 -15.333 -15.333 -15.333 -15.333 -15.333 -15.333 -16.333 -15.333 -15.333 -15.333 -15.333 -15.333 -15.333 -15.333 -15.333 -15.333 -15.333 -15.333 -15.333 -15.333 -15.333 -15.333 -15.333 -15.333 -15.333 -15.333 -15.333 -15.333 -15.333 -15.333 -16.333 -15.333 -15.333 -15.333 -15.333 -15.333 -14.333 -14.333 -14.333 -15.333 -15.333 -15.333 -15.333 -15.333 -15.333 -15.333 -15.333 -15.333 -15.333 -15.333 -15.333 -15.333 -15.333 -16.333 -15.333 -15.333
-2.2 -3.2 -2.2 -2.2 9.8 473.8 1636.8 2806.8 3673.8 4176.8 4357.8 4268.8 3964.8 -23147 -23147 -23147 -23147 -23147 -47982 -61320 -61947 -62881 -63608 -64095 -64416 -64621 -64783 -64901 -64985 -65047 -65103 -65151 -65190 -65223 -65250 -65272 -65292 -65309 -65324 -65337 -65348 -65358 -65368 -65376 -65383 -65391 -65398 -65403 -65409 -65414 -65418 -65423 -65427 -65430 -65434 -65437 -65441 -65443 -65447 -65449 -65451 -65454 -65456 -65459 -65460 -65462 -65464 -65466 -65468 -65469 -65471 -65472 -65474 -65475 -65476 -65477 -65478 -65479 -65481 -65482 -65482 -65484 -65485 -65485 -65486 -65487 -65489 -65489 -65490 -65491 -65492 -65492 -65493 -65493 -65494 -65494 -65496 -65496 -65496 -65497 -65497 -65498 -65499 -65499 -65500 -65500 -65500 -65501 -65502 -65502 -65502 -65503 -65503 -65503 -65504 -65504 -65504 -65505 -65506 -65506 -65506 -65506 -65507 -65507 -65507 -65508 -65508 -65508 -65509 -65509 -65509 -65509 -65510 -65510 -65510 -65510 -65510 -65511 -65511 -65511 -65511 -65512 -65512 -65512 -65513 -65513 -65513 -65513 -65513 -65513 -65514 -65514 -65515 -65514 -65514 -65514 -65515 -65515 -65515 -65515 -65515 -65516 -65516 -65516 -65516 -65516 -65516 -65517 -65517 -65517 -65517 -65517 -65517 -65518 -65518 -65518 -65518 -65518 -65518 -65519 -65518 -65519 -65519 -65519 -65520 -65519 -65519 -65519 -65520 -65520 -65520 -65520 -65520 -65520 -65520 -65521 -65521 -65521 -65521 -65521 -65521 -65521 -65521 -65521 -65521 -65521 -65521 -65521 -65522 -65522 -65522 -65522 -65522 -65522 -65522 -65523 -65523 -65522 -65522 -65523 -65523 -65522 -65523 -65523 -65523 -65523 -65524 -65523 -65523 -65524 -65523 -65524 -65524 -65523 -65523 -65524 -65524 -65524 -65524 -65524 -65524 -65524 -65525 -65524 -65524 -65524 -65525 -65525 -65525 -65525 -65525 -65525 -65525 -65525 -65525 -65525 -65525 -65526 -65525 -65525 -65525 -65526 -65526 -65526 -65526 -65525 -65525 -65526 -65526 -65526 -65526 -65526 -65526 -65526 -65526 -65526 -65527 -65526 -65526 -65526 -65527 -65527 -65526 -65526 -65527 -65526 -65527 -65527 -65527 -65527 -65527 -65527 -65527 -65527 -65527 -65527 -65528 -65528 -65528 -65528 -65528 -65527 -65527 -65528 -65528 -65527 -65528 -65527 -65528 -65527 -65528 -65528 -65528 -65527 -65528 -65528 -65528 -65528 -65528 -65528 -65528 -65528 -65529 -65528 -65528 -65528 -65528 -65528 -65528 -65529 -65528 -65528 -65529 -65528 -65529 -65528 -65528 -65529 -65529 -65528 -65528 -65528 -65528 -65529 -65529 -65529 -65529 -65529 -65529 -65529 -65530 -65529 -65530 -65529 -65529 -65529 -65530 -65529 -65530 -65529 -65530 -65530 -65529 -65529 -65530 -65529 -65530 -65529 -65529 -65529 -65530 -65529 -65529 -65529 -65529 -65529 -65530 -65530 -65530 -65529 -65530 -65530 -65530 -65530 -65530 -65530 -65530 -65530 -65530 -65530 -65530 -65530 -65531 -65530 -65530 -65531 -65531 -65530 -65530 -65531 -65531 -65531 -65531 -65530 -65530 -65530 -65531 -65531 -65531 -65531 -65531 -65530 -65530 -65531 -65531 -65531 -65531 -65531 -65531 -65530 -65531 -65530 -65531 -65531 -65531 -65531 -65531 -65531 -65531 -65531 -65531 -65531 -65532 -65531 -65531 -65532 -65531 -65531 -65531 -65531 -65532 -65531 -65532 -65531 -65531 -65531 -65531 -65531 -65531 -65531 -65531 -65531 -65531 -65532 -65532 -65532 -65532 -65531 -65532 -65532 -65531 -65531 -65532 -65531 -65532 -65532 -65531 -65532 -65531 -65532 -65531 -65532 -65532 -65532 -65532 -65532 -65532 -65532 -65532 -65532 -65532 -65532 -65532 -65532 -65532 -65532 -65532 -65532 -65532 -65532 -65532 -65532 -65532 -65532 -65532 -65532 -65532 -65532 -65532 -65532 -65532 -65532 -65532 -65532 -65532 -65532 -65533 -65533 -65532 -65532 -65532 -65532 -65533 -65532 -65532 -65532 -65533 -65533 -65532 -65533 -65533 -65532 -65533 -65532 -65533 -65532 -65533 -65533 -65533 -65532 -65533 -65532 -65533 -65533 -65532 -65533 -65532 -65533 -65533 -65532 -65533 -65533 -65532 -65532 -65533 -65533 -65532 -65533 -65533 -65533 -65533 -65533 -65533 -65533 -65533 -65533 -65533 -65533 -65533 -65533 -65533 -65533 -65533 -65533 -65533 -65533 -65533 -65533 -65533 -65533 -65533 -65533 -65533 -65534 -65533 -65533 -65533 -65533 -65533 -65533 -65533 -65534 -65533 -65533 -65534 -65533 -65533 -65534 -65533 -65534 -65533 -65533 -65534 -65533 -65533 -65533 -65534 -65533 -65533 -65534 -65533 -65534 -65533 -65534 -65534 -65533 -65534 -65533 -65533 -65534 -65534 -65533 -65534 -65534 -65534 -65533 -65534 -65534 -65533 -65534 -65533 -65534 -65534 -65534 -65534 -65534 -65533 -65533 -65534 -65533 -65534 -65534 -65534 -65534 -65533 -65534 -65534 -65534 -65534 -65534 -65534 -65534 -65534 -65534 -65534 -65534 -65534 -65534 -65534 -65534 -65534 -65534 -65534 -65534 -65534 -65534 -65534 -65534 -65534 -65534 -65534 -65534 -65534 -65534 -65534 -65534 -65534 -65534 -65535 -65534 -65535 -65534 -65534 -65535 -65534 -65534 -65534 -65534 -65534 -65535 -65534 -65534 -65534 -65534 -65534 -65535 -65534 -65535 -65534 -65534 -65535 -65534 -65535 -65534 -65534 -65535 -65534 -65535 -65534 -65534 -65534 -65535 -65534 -65534 -65535 -65534 -65534 -65535 -65534 -65534 -65534 -65535 -65535 -65534 -65534 -65534 -65534 -65535 -65535 -65535 -65535 -65535 -65535 -65534 -65534 -65534 -65534 -65534 -65534 -65535 -65534 -65534 -65534 -65534 -65535 -65534 -65534 -65534 -65534 -65535 -65534 -65534 -65534 -65534 -65534 -65534 -65534 -65534 -65534 -65534 -65535 -65535 -65535 -65535 -65535 -65535 -65535 -65535 -65535 -65535 -65534 -65534 -65535 -65535 -65535 -65535 -65535 -65534 -65535 -65535 -65535 -65535 -65535 -65535 -65535 -65535 -65535 -65535 -65535 -65535 -65535 -65535 -65535 -65535 -65534 -65535 -65535 -65535 -65535 -65535 -65535 -65535 -65535 -65535 -65535 -65535 -65535 -65535 -65535 -65535 -65535 -65535 -65535 -65535 -65535 -65536 -65535 -65535 -65535 -65535 -65535 -65535 -65535 -65536 -65535 -65536 -65535 -65535 -65535 -65535 -65535 -65535 -65536 -65535 -65536 -65535 -65535 -65536 -65535 -65535 -65535 -65535 -65535 -65535 -65535 -65535 -65536 -65535 -65535 -65536 -65535 -65535 -65535 -65536 -65536 -65535 -65535 -65535 -65536 -65536 -65535 -65535 -65535 -65536 -65536 -65535 -65535 -65535 -65535 -65536 -65536 -65536 -65536 -65535 -65535 -65535 -65535 -65535 -65535 -65536 -65536 -65536 -65536 -65536 -65535 -65535 -65535 -65535 -65535 -65535 -65535 -65535 -65536 -65536 -65535 -65535 -65535 -65536 -65536 -65536 -65536 -65536 -65536 -65535 -65535 -65535 -65535 -65536 -65536 -65536 -65536 -65536 -65536 -65536 -65535 -65535 -65535 -65536 -65536 -65536 -65536 -65535 -65536 -65536 -65536 -65536 -65536 -65535 -65536 -65536 -65536 -65535 -65536 -65536 -65536 -65535 -65536 -65536 -65535 -65536 -65536 -65536 -65536 -65536 -65536 -65536 -65536 -65535 -65536 -65536 -65536 -65536 -65536 -65535 -65536 -65536 -65535 -65536 -65535 -65536 -65536 -65535 -65536 -65535 -65536 -65536 -65536 -65536 -65535 -65536 -65536 -65536 -65536 -65536 -65536 -65536 -65536 -65535 -65536 -65536 -65536 -65536 -65536 -65536 -65536 -65536 -65535 -65536 -65536 -65536 -65536 -65536 -65536 -65536 -65536 -65536 -65536 -65536 -65536 -65536 -65536 -65536 -65536 -65536 -65536 -65536 -65536 -65536 -65536 -65536 -65536 -65536 -65536 -65536 -65537 -65536 -65536 -65536 -65536 -65536 -65536 -65536 -65536 -65536 -65536 -65536 -65536 -65536 -65536 -65537 -65536 -65536 -65536 -65536 -65536 -65537 -65537 -65536 -65537 -65536 -65536 -65536 -65536 -65536 -65536 -65537 -65536 -65536 -65536 -65536 -65536 -65536 -65537 -65537 -65537 -65537 -65536 -65536 -65536 -65536 -65536 -65536 -65536 -65536 -65536 -65536 -65536 -65536 -65536 -65536 -65536 -65536 -65536 -65536 -65536 -65536 -65536 -65537 -65537 -65537 -65537 -65537 -65536 -65536 -65536 -65536 -65536 -65536 -65537 -65537 -65537 -65536 -65536 -65536 -65536 -65537 -65537 -65537 -65536 -65536 -65536 -65537 -65537 -65537 -65536 -65536 -65536 -65537 -65537 -65537 -65536 -65537 -65537 -65537 -65536 -65537 -65537 -65537 -65536 -65537 -65537 -65536 -65537 -65537 -65537 -65537 -65537 -65537 -65536 -65536 -65537 -65536 -65536 -65537 -65537 -65537 -65537 -65536 -65536 -65537 -65536 -65537 -65537 -65536 -65536 -65537 -65536 -65537 -65537 -65536 -65537 -65536 -65537 -65536 -65537 -65536 -65537 -65537 -65537 -65537 -65536 -65537 -65536 -65537 -65537 -65537 -65537 -65537 -65537 -65536 -65537 -65536 -65537 -65536 -65537 -65536 -65537 -65536 -65537 -65536 -65537 -65537 -65537 -65537 -65537 -65537 -65537 -65537 -65536 -65537 -65537 -65537 -65537 -65537 -65537 -65537 -65537 -65537 -65536 -65537 -65537 -65537 -65537 -65536 -65537 -65536 -65537 -65537 -65536 -65537 -65536 -65537 -65537 -65537 -65537 -65537 -65536 -65537 -65537 -65536 -65537 -65537 -65537 -65537 -65537 -65537 -65537 -65537 -65537 -65537 -65537 -65537 -65537 -65537 -65537 -65537 -65537 -65537 -65537 -65537 -65537 -65537 -65537 -65537 -65537 -65537 -65537 -65537 -65537 -65537 -65537 -65537 -65537 -65537 -65537 -65538 -65537 -65537 -65537 -65537 -65537 -65537 -65537 -65537 -65537 -65537 -65537 -65537 -65537 -65537 -65537 -65537 -65537 -65537 -65537 -65537 -65537 -65538 -65537 -65537 -65537 -65537 -65537 -65537 -65537 -65537 -65537 -65537 -65537 -65537 -65538 -65538 -65537 -65537 -65538 -65538 -65537 -65537 -65538 -65538 -65537 -65537 -65538 -65538 -65538 -65537 -65537 -65538 -65538 -65538 -65538 -65537 -65537 -65538 -65538 -65537 -65537 -65538 -65538 -65538 -65538 -65537 -65537 -65538 -65538 -65537 -65537 -65537 -65538 -65537 -65537 -65537 -65537 -65538 -65538 -65538 -65538 -65538 -65537 -65537 -65537 -65537 -65537 -65537 -65537 -65537 -65537 -65537 -65537 -65537 -65537 -65537 -65538 -65537 -65537 -65537 -65537 -65537 -65537 -65537 -65537 -65537 -65537 -65538 -65538 -65537 -65537 -65537 -65537 -65537 -65537 -65537 -65537 -65538 -65537 -65537 -65537 -65537 -65538 -65538 -65538 -65537 -65537 -65537 -65537 -65538 -65538 -65537 -65537 -65538 -65538 -65537 -65537 -65538 -65538 -65537 -65537 -65538 -65537 -65537 -65537 -65538 -65537 -65537 -65538 -65537 -65537 -65537 -65537 -65537 -65538 -65538 -65537 -65538 -65537 -65538 -65538 -65538 -65538 -65537 -65538 -65537 -65538 -65537 -65538 -65537 -65537 -65538 -65537 -65538 -65538 -65537 -65538 -65537 -65538 -65537 -65537 -65538 -65537 -65538 -65537 -65538 -65538 -65538 -65538 -65537 -65538 -65537 -65538 -65537 -65538 -65538 -65537 -65538 -65537 -65538 -65538 -65537 -65538 -65537 -65538 -65537 -65538 -65537 -65538 -65537 -65538 -65538 -65538 -65538 -65537 -65538 -65537 -65538 -65537 -65538 -65537 -65538 -65537 -65538 -65537 -65537 -65538 -65537 -65538 -65537 -65538 -65538 -65538 -65538 -65537 -65538 -65537 -65537 -65537 -65538 -65538 -65537 -65538 -65537 -65538 -65537 -65538 -65537 -65538 -65537 -65538 -65537 -65538
-2 -1 -1 -1 5 108 338 616 901 1154 1360 1520 1647 1750 1834 1903 1942 1854 1627 1324 1031 798 625 500 408 340 288 246 213 189 167 148 133 120 108 99 91 84 77 73 68 64 60 57 53 51 48 46 44 42 40 38 36 35 34 33 32 31 30 29 28 27 27 26 25 25 24 24 23 22 22 21 21 20 20 19 19 19 18 18 17 17 17 16 16 16 15 15 15 15 14 14 14 13 14 13 13 13 13 13 12 12 12 12 11 12 12 12 11 11 11 10 11 10 11 10 10 10 10 10 10 9 9 9 9 9 9 9 9 9 9 8 8 9 8 8 8 8 8 8 8 8 8 7 7 8 7 7 7 7 7 7 7 7 7 6 7 6 7 7 6 6 6 6 6 6 6 6 6 6 6 6 6 5 5 6 5 5 6 5 5 5 5 5 5 6 5 5 5 5 5 5 5 5 5 4 4 5 5 5 5 5 5 5 5 4 4 5 5 4 5 4 4 5 4 4 4 4 3 4 4 4 4 4 4 3 4 4 4 4 3 3 3 4 4 3 3 4 3 3 3 3 4 3 4 3 3 3 3 3 4 3 3 4 3 3 3 3 3 3 3 3 3 2 3 3 3 3 3 3 2 2 2 3 3 2 3 3 3 2 3 2 3 3 2 2 3 2 2 2 2 2 2 2 2 3 3 2 2 2 2 2 2 3 2 2 2 2 2 2 2 2 2 2 2 2 2 2 2 2 2 2 2 2 1 2 2 2 1 1 2 1 2 2 2 1 2 1 2 2 2 2 1 2 2 1 1 2 1 2 1 1 2 1 2 1 2 1 2 1 1 1 2 1 1 2 1 2 1 1 1 1 1 2 1 1 1 1 1 1 1 1 1 1 1 1 1 1 1 1 1 2 2 2 2 1 1 1 1 1 1 1 1 1 1 1 1 1 1 0 1 1 1 1 1 0 1 0 1 1 0 1 0 1 1 0 1 1 1 0 1 1 1 0 1 0 1 1 0 1 0 1 1 0 1 0 1 1 0 1 1 0 0 1 0 1 1 1 0 0 1 0 1 0 0 1 1 1 0 0 0 1 0 1 1 0 0 1 0 0 0 0 0 0 0 0 1 0 0 0 0 0 0 0 0 0 0 1 1 1 1 1 0 0 0 0 0 0 1 0 0 0 0 0 1 1 1 0 0 0 1 0 0 1 0 0 0 0 0 0 0 0 0 0 0 0 0 0 0 0 0 0 0 0 0 0 0 0 0 0 0 0 0 0 0 0 0 0 0 0 0 0 0 0 -1 0 0 0 0 0 0 0 -1 -1 0 -1 0 -1 -1 0 -1 0 0 0 0 0 0 0 0 -1 0 0 0 0 0 -1 0 0 0 -1 0 0 0 0 0 0 -1 0 0 0 -1 0 0 -1 0 -1 0 0 0 0 0 -1 -1 0 -1 0 0 0 -1 0 -1 -1 0 0 -1 0 0 0 -1 0 0 0 -1 -1 0 0 -1 -1 -1 0 -1 -1 -1 -1 0 -1 -1 -1 -1 0 -1 -1 -1 -1 0 0 0 0 -1 0 0 0 0 0 -1 -1 -1 -1 -1 0 0 0 0 -1 -1 0 0 0 0 -1 -1 -1 -1 -1 -1 -1 -1 -1 -1 0 -1 -1 -1 -1 -1 -1 -1 -1 -1 -1 -1 -1 -1 -1 0 -1 -1 0 -1 -1 -1 -1 -1 0 -1 0 -1 -1 -1 0 -1 0 -1 -1 -1 -1 -1 0 -1 -1 -1 -1 -1 0 -1 0 -1 -1 -1 0 -1 -1 0 -1 -1 0 -1 -1 -1 0 -1 0 -1 -1 -1 -1 -1 0 -1 -1 -1 -1 -1 -1 -1 -1 -1 0 -1 -1 -1 -1 -1 -1 -1 -1 -1 -1 -1 -1 -1 -1 -1 -1 -1 -1 -1 0 -1 -1 -1 0 -1 -1 -1 -1 -1 0 -1 -1 -1 -1 -1 -1 -1 -1 -1 0 -1 -1 -1 -1 -1 -1 -1 -1 -1 -1 0 -1 -1 -1 -1 -1 -1 0 -1 -1 -1 -1 -1 -1 -1 -1 -1 -1 -1 -1 -1 -1 -1 -1 -1 -1 -1 -1 -1 -1 -1 -1 -1 -2 -1 -1 -1 -1 -1 -1 -1 -1 -1 -1 -1 -1 -1 -1 -1 -1 -1 -1 -1 -1 -1 -2 -1 -1 -1 -1 -2 -1 -1 -1 -1 -2 -1 -1 -1 -1 -1 -2 -1 -1 -1 -1 -2 -1 -1 -1 -1 -1 -1 -1 -1 -1 -1 -1 -1 -2 -1 -1 -1 -1 -1 -1 -2 -1 -1 -1 -1 -1 -1 -2 -1 -1 -2 -1 -1 -1 -1 -1 -1 -2 -1 -2 -2 -1 -1 -1 -1 -1 -1 -2 -1 -1 -2 -1 -1 -2 -1 -1 -1 -1 -1 -1 -1 -2 -2 -2 -1 -2 -2 -2 -1 -1 -2 -2 -1 -1 -2 -2 -1 -1 -1 -2 -1 -1 -1 -1 -2 -2 -1 -1 -1 -2 -2 -2 -1 -1 -1 -2 -2 -2 -2 -1 -1 -1 -2 -2 -1 -1 -1 -1 -1 -2 -2 -2 -2 -2 -1 -1 -1 -1 -1 -2 -2 -2 -1 -1 -2 -2 -2 -2 -2 -1 -1 -1 -1 -1 -1 -2 -2 -2 -2 -2 -1 -1 -1 -1 -1 -2 -1 -1 -1 -1 -2 -2 -2 -2 -1 -1 -1 -2 -2 -2 -1 -1 -1 -1 -2 -1 -1 -1 -1 -2 -1 -1 -1 -2 -2 -1 -1 -1 -2 -2 -2 -1 -1 -2 -2 -2 -1 -2 -2 -2 -2 -1 -2 -2 -2 -1 -2 -2 -2 -1 -1 -2 -1 -1 -2 -2 -1 -2 -2 -2 -1 -2 -2 -1 -1 -2 -1 -1 -2 -2 -2 -2 -2 -2 -1 -1 -1 -1 -2 -2 -2 -2 -2 -1 -1 -2 -1 -1 -2 -2 -1 -2 -1 -1 -2 -2 -2 -2 -1 -1 -2 -1 -2 -2 -1 -1 -1 -1 -2 -2 -1 -2 -1 -1 -2 -2 -2 -1 -2 -2 -1 -2 -1 -2 -2 -1 -1 -2 -2 -1 -2 -2 -2 -1 -2 -2 -2 -2 -1 -2 -2 -1 -2 -1 -2 -2 -1 -1 -2 -2 -1 -2 -1 -2 -1 -2 -2 -2 -1 -2 -2 -2 -1 -2 -2 -2 -2 -2 -1 -2 -2 -1 -1 -2 -1 -2 -2 -2 -2 -2 -1 -2 -2 -2 -2 -2 -2 -1 -2 -1 -2 -1 -2 -2 -2 -2 -2 -2 -1 -2 -2 -2 -2 -2 -1 -2 -1 -1 -2 -2 -2 -2 -2 -2 -2 -1 -2 -1 -1 -2 -1 -2 -2 -2 -2 -2 -2 -2 -2 -2 -2 -1 -2 -2 -1 -2 -1 -2 -2 -2 -2 -2 -2 -2 -2 -2 -2 -2 -2 -2 -2 -2 -1 -1 -2 -1 -2 -1 -1 -2 -1 -2 -2 -2 -2 -2 -2 -2 -2 -2 -2 -2 -2 -2 -2 -2 -2 -2 -2 -2 -2 -2 -2 -2 -2 -2 -2 -2 -2 -2 -1 -2 -2 -2 -2 -2 -2 -2 -2 -2 -2 -2 -2 -2 -2 -2 -1 -2 -1 -2 -2 -2 -2 -2 -2 -1 -2 -2 -2 -2 -2 -2 -2 -2 -2 -2 -2 -2 -2 -2 -2 -2 -2 -2 -2 -2 -2 -2 -2 -2 -2 -2 -2 -2 -2 -2 -2 -2 -2 -2 -2 -2 -2 -2 -2 -2 -2 -2 -2 -2 -2 -2 -2 -2 -2 -2 -2 -2 -2 -2 -2 -2 -2 -2 -2 -2 -2 -2 -2 -2 -2 -2 -2 -2 -2 -2 -2 -2 -2 -2 -2 -2 -2 -2 -2 -2 -2 -2 -2 -2 -2 -2 -2 -2 -2 -2 -2 -2 -2 -2 -2 -2 -2 -2 -2 -2 -2 -1 -2 -2 -2 -1 -2 -2 -2 -1 -2 -2 -2 -2 -2 -2 -1 -2 -2 -2 -1 -2 -2 -1 -2 -2 -2 -2 -2
-17 -17 -18 -17 69 642 1380 2054 2650 3166 3594 3943 4232 4474 4679 4851 4851 4319 3335 2291 1528 1064 783 605 487 410 343 297 264 236 209 188 170 155 142 132 122 114 107 101 95 90 85 80 77 73 69 66 63 60 57 55 53 50 49 47 45 44 42 40 38 37 36 34 33 32 32 30 30 28 27 26 26 25 24 24 23 22 21 20 20 19 19 18 18 17 17 16 15 15 15 15 14 13 13 13 12 12 11 11 11 10 10 10 9 9 9 8 8 7 7 7 7 7 6 6 6 6 5 5 5 4 5 4 4 4 4 3 3 3 3 3 3 3 3 2 2 2 2 2 1 1 1 1 0 1 0 0 0 0 0 0 -1 -1 -1 -1 -1 -1 -1 -1 -1 -1 -1 -2 -2 -2 -2 -2 -2 -3 -3 -3 -3 -3 -3 -3 -3 -3 -3 -4 -3 -4 -4 -4 -4 -4 -4 -4 -4 -5 -4 -5 -4 -5 -5 -5 -5 -5 -5 -5 -5 -5 -5 -5 -5 -5 -6 -6 -6 -6 -5 -6 -6 -6 -6 -6 -6 -7 -6 -6 -6 -6 -6 -6 -6 -7 -7 -7 -7 -7 -7 -7 -7 -7 -7 -8 -7 -7 -7 -8 -7 -7 -8 -8 -7 -8 -8 -8 -8 -8 -8 -8 -8 -8 -8 -8 -8 -9 -9 -9 -8 -9 -9 -8 -8 -8 -9 -8 -9 -9 -9 -8 -9 -9 -9 -9 -9 -9 -9 -9 -9 -9 -9 -9 -9 -9 -10 -10 -9 -10 -10 -9 -10 -9 -10 -10 -10 -10 -9 -10 -10 -9 -10 -10 -10 -10 -10 -10 -10 -10 -10 -10 -10 -10 -10 -10 -10 -11 -10 -10 -10 -10 -11 -10 -10 -11 -11 -11 -10 -10 -11 -10 -10 -11 -11 -11 -11 -11 -11 -11 -11 -10 -11 -11 -11 -11 -11 -11 -11 -11 -11 -11 -11 -12 -11 -11 -11 -11 -11 -12 -11 -12 -11 -11 -12 -11 -12 -12 -11 -11 -11 -12 -12 -12 -12 -12 -12 -11 -11 -11 -12 -11 -11 -12 -12 -12 -12 -12 -11 -12 -12 -12 -12 -12 -12 -12 -12 -12 -12 -12 -12 -12 -12 -12 -12 -12 -12 -12 -12 -12 -12 -12 -12 -12 -13 -13 -12 -12 -13 -13 -13 -12 -12 -12 -12 -12 -13 -13 -13 -13 -12 -12 -13 -13 -12 -12 -13 -12 -13 -13 -12 -13 -12 -13 -13 -13 -13 -13 -13 -13 -13 -12 -12 -13 -12 -13 -13 -13 -13 -13 -13 -13 -13 -13 -13 -13 -13 -13 -13 -13 -13 -13 -14 -13 -13 -13 -13 -13 -13 -13 -13 -13 -13 -13 -13 -13 -13 -13 -13 -13 -13 -13 -14 -14 -14 -13 -13 -14 -13 -13 -13 -14 -13 -14 -14 -13 -13 -14 -13 -14 -14 -13 -13 -13 -14 -14 -13 -14 -14 -14 -14 -14 -13 -13 -14 -14 -14 -14 -14 -14 -14 -13 -14 -14 -14 -13 -14 -14 -14 -13 -14 -14 -13 -14 -14 -14 -14 -13 -14 -14 -14 -14 -14 -14 -14 -14 -14 -14 -14 -14 -14 -14 -14 -14 -14 -14 -14 -14 -14 -14 -14 -14 -15 -14 -14 -14 -14 -14 -14 -14 -14 -14 -15 -14 -14 -15 -14 -14 -15 -14 -14 -14 -15 -15 -14 -15 -14 -14 -14 -14 -15 -14 -14 -15 -15 -14 -14 -15 -14 -14 -14 -15 -14 -15 -15 -15 -14 -15 -14 -15 -15 -15 -14 -15 -15 -14 -15 -14 -15 -15 -14 -15 -15 -14 -15 -14 -15 -15 -14 -14 -15 -15 -14 -14 -15 -14 -15 -15 -14 -15 -14 -15 -15 -15 -15 -15 -15 -14 -14 -15 -14 -15 -15 -15 -15 -15 -15 -15 -15 -15 -15 -15 -15 -15 -14 -14 -15 -15 -15 -15 -15 -15 -15 -15 -14 -15 -15 -15 -15 -15 -15 -15 -15 -15 -15 -15 -15 -15 -15 -16 -15 -15 -15 -15 -15 -15 -15 -15 -16 -15 -16 -15 -15 -15 -15 -16 -15 -15 -16 -15 -15 -15 -16 -15 -15 -15 -16 -15 -15 -15 -16 -15 -16 -15 -15 -15 -15 -15 -16 -15 -15 -15 -15 -15 -16 -16 -15 -16 -15 -16 -15 -15 -15 -16 -15 -15 -16 -15 -16 -15 -15 -15 -15 -15 -15 -15 -16 -15 -16 -15 -16 -16 -15 -15 -16 -15 -15 -16 -15 -15 -16 -16 -15 -16 -16 -15 -15 -16 -16 -15 -16 -16 -16 -15 -16 -15 -16 -15 -15 -16 -16 -16 -16 -15 -15 -16 -15 -16 -16 -15 -15 -15 -15 -16 -16 -16 -16 -16 -15 -15 -15 -15 -15 -15 -16 -16 -15 -15 -16 -16 -16 -15 -16 -16 -16 -16 -15 -15 -16 -16 -16 -16 -16 -16 -16 -16 -16 -16 -16 -16 -16 -16 -16 -16 -16 -16 -16 -16 -16 -16 -16 -15 -15 -16 -16 -16 -16 -16 -16 -16 -16 -16 -16 -16 -16 -16 -16 -16 -16 -16 -16 -15 -16 -16 -16 -16 -16 -16 -16 -16 -16 -16 -16 -16 -16 -16 -16 -16 -16 -16 -16 -16 -16 -16 -16 -16 -16 -16 -16 -16 -16 -16 -16 -16 -16 -16 -17 -16 -16 -16 -16 -16 -16 -16 -16 -16 -16 -16 -17 -16 -16 -16 -16 -16 -17 -16 -16 -16 -16 -16 -16 -16 -16 -16 -16 -16 -16 -17 -16 -16 -16 -16 -17 -16 -17 -16 -17 -17 -16 -17 -16 -17 -17 -16 -17 -16 -16 -16 -16 -16 -17 -16 -16 -16 -16 -16 -17 -16 -16 -16 -17 -16 -17 -16 -16 -16 -17 -16 -17 -16 -16 -17 -16 -16 -16 -17 -16 -16 -16 -16 -17 -16 -16 -16 -16 -17 -16 -16 -16 -16 -16 -17 -17 -17 -17 -16 -16 -17 -16 -16 -17 -17 -16 -17 -17 -17 -16 -16 -17 -16 -16 -16 -16 -16 -16 -16 -17 -17 -16 -17 -17 -16 -16 -16 -16 -16 -16 -16 -16 -16 -16 -16 -16 -16 -17 -16 -16 -16 -16 -17 -17 -16 -16 -16 -17 -17 -17 -17 -17 -16 -16 -16 -16 -16 -17 -17 -17 -17 -17 -16 -16 -16 -16 -16 -16 -17 -17 -17 -17 -17 -17 -17 -17 -17 -17 -16 -16 -16 -16 -16 -17 -17 -16 -16 -16 -17 -16 -16 -16 -17 -16 -16 -17 -17 -17 -17 -17 -17 -17 -17 -17 -17 -17 -17 -16 -17 -16 -16 -17 -17 -17 -17 -17 -17 -16 -17 -17 -16 -17 -17 -17 -17 -17 -16 -17 -16 -17 -17 -17 -17 -16 -17 -17 -17 -17 -16 -17 -17 -17 -16 -17 -17 -17 -17 -16 -17 -17 -17 -17 -17 -16 -17 -17 -17 -17 -17 -17 -17 -17 -16 -17 -17 -17 -17 -17 -17 -17 -17 -17 -17 -17 -17 -17 -17 -17 -17 -17 -17 -17 -17 -16 -17 -17 -17 -17 -17 -17 -17 -17 -17 -17 -17 -17 -17 -17 -17 -17 -17 -17 -17 -17 -17 -17 -17 -17 -17 -17 -17 -18 -17 -17 -17 -17 -17 -17 -17 -17 -17 -17 -17 -17 -18 -17 -17 -17 -17 -17 -17 -17 -17 -17 -18 -17 -17 -17 -17 -17 -17 -17 -17 -18 -17 -17 -17 -17 -17 -17 -17 -17 -17 -17 -17 -17 -18 -17 -17 -17 -18 -17 -17 -18 -17 -17 -17 -17 -18 -17 -17 -17 -17 -17 -17 -17 -17 -17 -17 -17 -17 -17 -17 -18 -17 -17 -17 -17 -18 -17 -18 -17 -17 -17 -18 -17 -17 -17 -17 -18 -17 -18 -17 -17 -17 -18 -17 -18 -17 -17 -17 -17 -17 -18 -17 -17 -17 -17 -17 -17 -18 -17 -18 -18 -17 -17 -18 -17 -17 -17 -17 -17 -17 -17 -18 -17 -18 -18 -17 -17 -17 -17 -17 -17 -17 -17 -17 -17 -17 -18 -18 -17 -17 -18 -18 -18 -17 -18 -18 -18 -18 -17 -17 -18 -18 -18 -17 -17 -17 -17 -17 -18 -18 -18 -18 -18 -17 -17 -17 -17 -17 -18 -18 -18 -18 -18 -17 -17 -18 -18 -17 -17 -18 -18 -18 -18 -18 -18 -18 -18 -17 -17 -17 -18 -18 -17 -17 -17 -17 -17 -17 -18 -17 -17 -17 -17 -18 -18 -17 -17 -17 -18 -18 -17 -17 -17 -18 -18 -18 -18 -18 -18 -18 -18 -18 -17 -18 -18 -18 -17 -17 -18 -18 -17 -17 -17 -18 -18 -17 -17 -17 -17 -17 -17 -17 -17 -18 -17 -17 -17 -17 -18 -17 -17 -17 -17 -17 -18 -17 -17 -17 -17 -17 -17 -17 -17 -18 -17 -17 -17 -18 -18
[truncated: 12,425,978 more chars]
