# Supplementary material for: Predicting Odor Pleasantness with an Electronic Nose
Source: PLoS Comput Biol. 2010 Apr 15;6(4):e1000740. doi: 10.1371/journal.pcbi.1000740 (PMC2855315; doi:10.1371/journal.pcbi.1000740)
Supplement: Dataset S1 — Raw eNose data. The zipped directory contains all the raw eNose data in text files, and a read-me file explaining its structure. (14.88 MB ZIP) [file pcbi.1000740.s002.zip › HaddadRawData/newOdorantSet.txt]

4 9 8 - 1 5 - 7
-3.5 -3.5 -4.5 -4.5 -3.5 19.5 221.5 627.5 1104.5 1562.5 1965.5 2314.5 2614.5 2875.5 3103.5 3297.5 3463.5 3579.5 3569.5 3371.5 3003.5 2545.5 2081.5 1669.5 1333.5 1085.5 880.5 722.5 605.5 517.5 448.5 392.5 346.5 308.5 277.5 250.5 229.5 209.5 193.5 179.5 167.5 155.5 145.5 136.5 128.5 121.5 114.5 109.5 103.5 98.5 93.5 89.5 84.5 81.5 77.5 74.5 71.5 69.5 67.5 64.5 61.5 59.5 57.5 56.5 53.5 52.5 50.5 48.5 47.5 46.5 43.5 43.5 41.5 40.5 39.5 38.5 37.5 36.5 35.5 34.5 33.5 32.5 31.5 30.5 30.5 29.5 28.5 27.5 27.5 26.5 25.5 25.5 24.5 24.5 23.5 23.5 22.5 22.5 21.5 20.5 20.5 20.5 19.5 19.5 18.5 18.5 18.5 18.5 17.5 17.5 17.5 16.5 15.5 15.5 16.5 14.5 15.5 14.5 14.5 14.5 13.5 13.5 13.5 13.5 12.5 13.5 12.5 12.5 12.5 11.5 11.5 11.5 10.5 11.5 10.5 10.5 10.5 9.5 10.5 9.5 9.5 9.5 9.5 9.5 8.5 8.5 8.5 8.5 8.5 7.5 7.5 7.5 7.5 7.5 7.5 6.5 6.5 6.5 6.5 6.5 6.5 6.5 6.5 6.5 6.5 5.5 6.5 6.5 5.5 5.5 5.5 5.5 5.5 5.5 5.5 5.5 5.5 4.5 5.5 4.5 5.5 4.5 4.5 4.5 4.5 4.5 4.5 4.5 4.5 3.5 4.5 3.5 4.5 4.5 4.5 3.5 3.5 3.5 3.5 3.5 3.5 3.5 3.5 3.5 2.5 3.5 3.5 3.5 3.5 2.5 2.5 2.5 2.5 2.5 2.5 2.5 2.5 1.5 2.5 2.5 2.5 2.5 2.5 2.5 2.5 1.5 2.5 2.5 2.5 2.5 2.5 2.5 1.5 1.5 1.5 1.5 1.5 1.5 1.5 1.5 1.5 1.5 0.5 0.5 0.5 1.5 1.5 1.5 1.5 1.5 1.5 1.5 1.5 1.5 1.5 0.5 0.5 1.5 0.5 1.5 0.5 0.5 1.5 0.5 0.5 0.5 1.5 0.5 0.5 0.5 1.5 0.5 0.5 0.5 0.5 0.5 0.5 0.5 0.5 -0.5 0.5 0.5 -0.5 0.5 0.5 -0.5 0.5 0.5 -0.5 -0.5 0.5 0.5 0.5 -0.5 0.5 0.5 0.5 0.5 -0.5 -0.5 -0.5 -0.5 -0.5 -0.5 -0.5 -0.5 -0.5 -0.5 -0.5 -0.5 -0.5 -0.5 -0.5 -0.5 -0.5 -0.5 -0.5 -0.5 -0.5 -0.5 -0.5 -0.5 -1.5 -0.5 -0.5 -0.5 -0.5 -0.5 -1.5 -0.5 -1.5 -0.5 -0.5 -1.5 -0.5 -0.5 -0.5 -0.5 -1.5 -0.5 -1.5 -0.5 -1.5 -1.5 -0.5 -0.5 -1.5 -0.5 -0.5 -1.5 -1.5 -0.5 -1.5 -1.5 -1.5 -1.5 -1.5 -1.5 -1.5 -0.5 -1.5 -0.5 -0.5 -1.5 -1.5 -1.5 -1.5 -1.5 -1.5 -1.5 -1.5 -1.5 -1.5 -1.5 -1.5 -1.5 -1.5 -2.5 -1.5 -1.5 -1.5 -1.5 -1.5 -2.5 -1.5 -1.5 -2.5 -1.5 -1.5 -1.5 -1.5 -1.5 -1.5 -1.5 -1.5 -1.5 -1.5 -1.5 -1.5 -2.5 -1.5 -1.5 -1.5 -1.5 -1.5 -1.5 -2.5 -1.5 -2.5 -1.5 -1.5 -1.5 -1.5 -1.5 -2.5 -1.5 -1.5 -2.5 -1.5 -1.5 -1.5 -1.5 -1.5 -1.5 -1.5 -1.5 -1.5 -2.5 -2.5 -2.5 -2.5 -2.5 -1.5 -1.5 -1.5 -2.5 -2.5 -1.5 -1.5 -1.5 -1.5 -1.5 -1.5 -1.5 -2.5 -2.5 -2.5 -2.5 -2.5 -2.5 -1.5 -2.5 -2.5 -2.5 -2.5 -2.5 -1.5 -1.5 -2.5 -2.5 -2.5 -2.5 -2.5 -2.5 -2.5 -2.5 -1.5 -1.5 -2.5 -2.5 -2.5 -2.5 -2.5 -1.5 -2.5 -2.5 -2.5 -2.5 -2.5 -2.5 -2.5 -2.5 -2.5 -2.5 -2.5 -2.5 -2.5 -2.5 -2.5 -2.5 -2.5 -2.5 -2.5 -2.5 -2.5 -2.5 -2.5 -2.5 -2.5 -2.5 -2.5 -2.5 -2.5 -2.5 -2.5 -2.5 -2.5 -2.5 -2.5 -2.5 -2.5 -2.5 -2.5 -1.5 -2.5 -2.5 -2.5 -2.5 -2.5 -2.5 -2.5 -2.5 -2.5 -2.5 -2.5 -2.5 -2.5 -2.5 -2.5 -2.5 -2.5 -2.5 -2.5 -2.5 -2.5 -2.5 -3.5 -2.5 -2.5 -3.5 -2.5 -2.5 -2.5 -2.5 -2.5 -3.5 -2.5 -2.5 -2.5 -2.5 -2.5 -2.5 -3.5 -2.5 -2.5 -3.5 -3.5 -3.5 -2.5 -2.5 -2.5 -2.5 -2.5 -3.5 -3.5 -2.5 -2.5 -2.5 -3.5 -3.5 -2.5 -2.5 -2.5 -2.5 -2.5 -2.5 -3.5 -3.5 -2.5 -2.5 -2.5 -2.5 -2.5 -2.5 -2.5 -2.5 -2.5 -2.5 -3.5 -3.5 -3.5 -3.5 -3.5 -3.5 -3.5 -3.5 -2.5 -2.5 -2.5 -2.5 -2.5 -2.5 -2.5 -2.5 -2.5 -2.5 -2.5 -2.5 -2.5 -2.5 -2.5 -2.5 -2.5 -2.5 -3.5 -3.5 -3.5 -3.5 -3.5 -2.5 -2.5 -2.5 -2.5 -2.5 -3.5 -3.5 -3.5 -3.5 -3.5 -2.5 -2.5 -2.5 -2.5 -2.5 -2.5 -2.5 -2.5 -3.5 -3.5 -2.5 -3.5 -3.5 -3.5 -3.5 -3.5 -3.5 -3.5 -2.5 -2.5 -2.5 -3.5 -3.5 -2.5 -2.5 -2.5 -2.5 -3.5 -3.5 -2.5 -3.5 -2.5 -3.5 -3.5 -2.5 -3.5 -3.5 -2.5 -3.5 -3.5 -3.5 -3.5 -3.5 -3.5 -3.5 -3.5 -3.5 -2.5 -3.5 -2.5 -3.5 -3.5 -3.5 -3.5 -3.5 -3.5 -3.5 -3.5 -3.5 -3.5 -2.5 -3.5 -3.5 -3.5 -3.5 -3.5 -3.5 -3.5 -3.5 -3.5 -3.5 -2.5 -3.5 -2.5 -3.5 -3.5 -3.5 -3.5 -3.5 -3.5 -3.5 -2.5 -3.5 -2.5 -3.5 -3.5 -3.5 -3.5 -3.5 -2.5 -3.5 -3.5 -3.5 -3.5 -3.5 -3.5 -3.5 -2.5 -3.5 -2.5 -3.5 -3.5 -3.5 -3.5 -3.5 -3.5 -3.5 -3.5 -3.5 -3.5 -3.5 -3.5 -3.5 -3.5 -3.5 -3.5 -3.5 -3.5 -3.5 -3.5 -3.5 -3.5 -3.5 -3.5 -3.5 -3.5 -3.5 -3.5 -3.5 -3.5 -3.5 -3.5 -3.5 -3.5 -4.5 -3.5 -3.5 -3.5 -3.5 -3.5 -3.5 -4.5 -3.5 -3.5 -3.5 -3.5 -3.5 -3.5 -3.5 -3.5 -3.5 -3.5 -3.5 -3.5 -3.5 -3.5 -3.5 -4.5 -4.5 -3.5 -3.5 -3.5 -3.5 -3.5 -3.5 -3.5 -3.5 -3.5 -3.5 -3.5 -3.5 -3.5 -3.5 -3.5 -3.5 -4.5 -4.5 -3.5 -3.5 -3.5 -3.5 -3.5 -3.5 -3.5 -3.5 -3.5 -3.5 -3.5 -3.5 -3.5 -3.5 -3.5 -3.5 -3.5 -3.5 -3.5 -3.5 -3.5 -3.5 -3.5 -3.5 -3.5 -3.5 -3.5 -3.5 -3.5 -3.5 -3.5 -3.5 -3.5 -3.5 -3.5 -3.5 -3.5 -3.5 -4.5 -4.5 -3.5 -3.5 -3.5 -4.5 -4.5 -4.5 -3.5 -4.5 -3.5 -3.5 -3.5 -3.5 -4.5 -4.5 -3.5 -3.5 -3.5 -3.5 -4.5 -4.5 -3.5 -3.5 -3.5 -3.5 -3.5 -3.5 -3.5 -3.5 -4.5 -4.5 -3.5 -4.5 -4.5 -3.5 -3.5 -3.5 -4.5 -3.5 -3.5 -3.5 -3.5 -3.5 -3.5 -3.5 -3.5 -3.5 -3.5 -3.5 -3.5 -3.5 -3.5 -3.5 -3.5 -3.5 -3.5 -3.5 -4.5 -3.5 -3.5 -3.5 -3.5 -3.5 -3.5 -3.5 -3.5 -4.5 -3.5 -4.5 -4.5 -3.5 -3.5 -3.5 -3.5 -3.5 -3.5 -4.5 -3.5 -4.5 -4.5 -3.5 -3.5 -3.5 -3.5 -3.5 -3.5 -3.5 -3.5 -3.5 -4.5 -4.5 -3.5 -3.5 -3.5 -4.5 -4.5 -3.5 -3.5 -3.5 -3.5 -4.5 -4.5 -3.5 -3.5 -3.5 -3.5 -4.5 -3.5 -4.5 -3.5 -4.5 -4.5 -3.5 -3.5 -4.5 -4.5 -3.5 -4.5 -4.5 -4.5 -3.5 -4.5 -4.5 -4.5 -3.5 -4.5 -3.5 -4.5 -4.5 -4.5 -3.5 -3.5 -4.5 -3.5 -3.5 -4.5 -4.5 -3.5 -3.5 -3.5 -4.5 -4.5 -3.5 -4.5 -3.5 -3.5 -4.5 -4.5 -4.5 -3.5 -3.5 -4.5 -4.5 -4.5 -3.5 -3.5 -4.5 -3.5 -4.5 -3.5 -3.5 -4.5 -4.5 -4.5 -3.5 -4.5 -4.5 -3.5 -3.5 -4.5 -3.5 -4.5 -3.5 -4.5 -4.5 -3.5 -4.5 -3.5 -4.5 -4.5 -3.5 -4.5 -3.5 -3.5 -3.5 -4.5 -3.5 -4.5 -4.5 -4.5 -4.5 -4.5 -3.5 -4.5 -4.5 -3.5 -4.5 -3.5 -4.5 -4.5 -3.5 -4.5 -4.5 -4.5 -3.5 -4.5 -3.5 -4.5 -3.5 -3.5 -4.5 -3.5 -4.5 -3.5 -4.5 -4.5 -4.5 -4.5 -4.5 -4.5 -3.5 -4.5 -3.5 -4.5 -4.5 -3.5 -4.5 -3.5 -4.5 -4.5 -4.5 -4.5 -4.5 -4.5 -3.5 -4.5 -3.5 -4.5 -3.5 -3.5 -4.5 -3.5 -4.5 -3.5 -4.5 -4.5 -4.5 -4.5 -4.5 -4.5 -4.5 -3.5 -4.5 -4.5 -4.5 -4.5 -4.5 -4.5 -3.5 -4.5 -4.5 -3.5 -4.5 -4.5 -4.5 -4.5 -3.5 -4.5 -4.5 -3.5 -4.5 -3.5 -4.5 -4.5 -4.5 -4.5 -3.5 -4.5 -4.5 -4.5 -4.5 -3.5 -4.5 -4.5 -4.5 -4.5 -3.5 -4.5 -4.5 -3.5 -4.5 -3.5 -4.5 -4.5 -4.5 -4.5 -4.5 -4.5 -4.5 -3.5 -4.5 -4.5 -4.5 -3.5 -4.5 -4.5 -4.5 -4.5 -4.5 -3.5 -4.5 -3.5 -4.5 -3.5 -4.5 -4.5 -4.5 -3.5 -4.5 -4.5 -4.5 -4.5 -4.5 -4.5 -3.5 -4.5 -3.5 -4.5 -4.5 -3.5 -4.5 -4.5 -4.5 -4.5 -4.5 -4.5 -3.5 -4.5 -4.5 -4.5 -4.5 -3.5 -4.5 -4.5 -4.5 -3.5 -4.5 -4.5 -4.5 -4.5 -4.5 -4.5 -4.5 -4.5 -3.5 -4.5 -4.5 -3.5 -4.5 -4.5 -4.5 -3.5 -4.5 -4.5 -4.5 -4.5 -4.5 -4.5 -4.5 -4.5 -4.5 -4.5 -4.5 -4.5 -4.5 -4.5 -4.5 -3.5 -4.5 -4.5 -4.5 -3.5 -4.5 -4.5 -4.5 -4.5 -4.5 -4.5 -4.5 -4.5 -4.5 -4.5 -4.5 -4.5 -4.5 -4.5 -4.5 -4.5 -4.5 -4.5 -4.5 -4.5 -4.5 -4.5 -3.5 -4.5 -4.5 -4.5 -4.5 -4.5 -4.5 -4.5 -4.5 -4.5 -4.5 -4.5 -3.5 -4.5 -4.5 -4.5 -4.5 -4.5 -4.5 -4.5 -4.5 -4.5 -4.5 -4.5 -5.5 -5.5 -5.5 -4.5 -4.5 -4.5 -4.5 -4.5 -4.5 -4.5 -4.5 -4.5 -4.5 -4.5 -4.5 -4.5 -4.5 -4.5 -4.5 -4.5 -4.5 -5.5 -4.5 -5.5 -4.5 -4.5 -4.5 -5.5 -5.5 -4.5 -4.5 -4.5 -4.5 -4.5 -4.5 -4.5 -4.5 -5.5 -5.5 -4.5 -4.5 -4.5 -4.5 -4.5 -4.5 -5.5 -4.5 -4.5 -4.5 -4.5 -4.5 -4.5 -4.5 -4.5 -4.5 -4.5 -5.5 -4.5 -4.5 -4.5 -4.5 -4.5 -5.5 -4.5 -5.5 -4.5 -4.5 -4.5 -4.5 -4.5 -4.5 -4.5 -4.5 -4.5 -4.5 -4.5 -5.5 -4.5 -4.5 -5.5 -4.5 -4.5 -4.5 -4.5 -4.5 -4.5 -4.5 -4.5 -4.5 -4.5 -4.5 -4.5 -4.5 -4.5 -4.5 -4.5 -4.5 -4.5 -4.5 -4.5 -4.5 -4.5 -4.5 -4.5 -4.5 -4.5 -4.5 -4.5 -4.5 -4.5 -4.5 -4.5 -4.5 -4.5 -4.5 -4.5 -4.5 -4.5 -4.5 -4.5 -4.5 -4.5 -4.5 -5.5 -4.5 -4.5 -5.5 -5.5 -4.5 -4.5 -5.5 -4.5 -4.5 -4.5 -4.5 -4.5 -4.5 -4.5 -4.5 -4.5 -4.5 -5.5 -4.5 -4.5 -5.5 -4.5 -4.5 -4.5 -4.5 -4.5 -4.5 -5.5 -4.5 -4.5 -4.5 -5.5 -4.5 -4.5 -4.5 -4.5 -4.5 -4.5 -4.5 -5.5 -4.5 -4.5 -5.5 -4.5 -4.5 -4.5 -4.5 -4.5 -4.5 -5.5 -5.5 -4.5 -4.5 -4.5 -4.5 -4.5 -5.5 -4.5 -4.5 -4.5 -4.5 -5.5 -4.5 -4.5 -5.5 -4.5 -4.5 -5.5 -4.5 -4.5 -4.5 -5.5 -4.5 -5.5 -4.5 -4.5 -4.5 -5.5 -4.5 -5.5 -5.5 -4.5 -4.5 -4.5 -5.5 -5.5 -4.5 -5.5 -4.5 -5.5 -4.5 -5.5 -4.5 -5.5 -4.5 -5.5 -5.5 -4.5 -5.5 -5.5 -4.5 -4.5
-11 -12 -11 -11 -11 56 348 764 1186 1568 1902 2192 2443 2663 2855 3021 3153 3173 2981 2628 2218 1820 1471 1185 962 802 667 565 489 432 384 344 312 284 261 242 225 210 198 186 176 166 158 150 143 137 131 125 120 115 111 107 102 99 95 92 89 86 83 80 78 75 73 70 68 67 64 63 61 60 58 56 54 53 51 50 49 47 46 46 45 43 43 41 40 40 38 38 37 36 35 34 34 33 32 31 30 31 29 29 28 27 27 26 26 25 25 24 24 23 23 23 22 22 21 21 20 20 19 19 19 19 18 17 17 17 16 16 16 16 15 15 15 14 14 14 13 13 13 13 13 13 12 12 12 12 11 12 11 10 11 11 10 10 9 10 9 10 10 9 8 9 9 9 8 8 8 8 7 7 7 7 7 7 7 6 7 6 6 6 6 6 5 6 5 5 5 5 4 5 4 4 5 5 5 4 4 4 3 4 3 3 3 3 4 3 3 3 2 2 3 2 2 3 2 2 2 2 2 2 2 2 2 2 2 1 2 1 2 1 1 1 1 0 0 1 1 0 1 0 0 0 0 1 0 0 0 0 -1 0 0 0 -1 0 -1 -1 -1 -1 0 0 0 -1 -1 -1 -1 -1 -1 -1 -1 -1 -2 -2 -1 -1 -2 -2 -2 -2 -2 -2 -2 -2 -2 -2 -1 -2 -2 -2 -2 -2 -3 -3 -2 -2 -2 -3 -2 -3 -3 -3 -3 -2 -3 -3 -3 -2 -3 -3 -3 -3 -3 -3 -3 -3 -4 -3 -3 -3 -3 -3 -3 -4 -4 -4 -4 -3 -4 -4 -3 -4 -4 -4 -4 -4 -4 -4 -4 -4 -4 -4 -4 -4 -4 -4 -5 -4 -4 -5 -4 -4 -4 -4 -4 -4 -4 -4 -4 -4 -4 -5 -4 -4 -5 -4 -4 -5 -5 -4 -5 -4 -5 -5 -4 -5 -5 -5 -4 -4 -5 -5 -5 -5 -5 -5 -5 -5 -5 -5 -5 -5 -5 -5 -5 -5 -5 -5 -6 -5 -6 -5 -5 -6 -6 -5 -5 -5 -5 -5 -6 -6 -5 -6 -6 -6 -5 -5 -6 -6 -6 -6 -5 -5 -6 -5 -5 -6 -6 -5 -6 -6 -6 -6 -6 -6 -6 -6 -5 -6 -6 -6 -6 -6 -6 -6 -6 -5 -6 -6 -6 -6 -6 -6 -6 -6 -6 -6 -6 -6 -6 -6 -6 -6 -6 -7 -6 -7 -6 -6 -7 -6 -6 -6 -6 -6 -7 -6 -6 -6 -6 -7 -7 -6 -7 -6 -6 -6 -7 -6 -7 -7 -6 -6 -6 -6 -6 -6 -6 -7 -7 -7 -7 -7 -7 -7 -7 -7 -7 -7 -7 -6 -7 -7 -7 -7 -7 -7 -7 -7 -7 -7 -7 -7 -7 -7 -7 -7 -7 -7 -7 -7 -7 -7 -7 -7 -7 -7 -7 -7 -7 -7 -7 -8 -7 -7 -7 -7 -7 -8 -7 -7 -7 -8 -8 -7 -7 -7 -7 -7 -8 -8 -8 -8 -8 -7 -7 -7 -7 -8 -8 -7 -7 -8 -8 -7 -8 -8 -7 -7 -8 -7 -8 -8 -7 -8 -7 -8 -8 -7 -8 -7 -8 -8 -7 -8 -7 -8 -8 -8 -7 -8 -7 -8 -8 -8 -7 -8 -7 -8 -8 -8 -8 -8 -8 -8 -8 -8 -8 -8 -8 -8 -8 -8 -8 -8 -8 -8 -8 -8 -8 -9 -8 -8 -8 -9 -8 -9 -9 -8 -8 -8 -8 -8 -8 -8 -8 -8 -8 -9 -9 -8 -8 -8 -8 -8 -8 -8 -8 -8 -8 -9 -9 -9 -9 -9 -8 -8 -8 -9 -9 -9 -8 -8 -8 -8 -9 -8 -8 -8 -8 -8 -8 -8 -8 -8 -9 -8 -9 -9 -8 -9 -8 -9 -9 -8 -8 -8 -8 -9 -9 -8 -9 -8 -9 -8 -9 -8 -9 -8 -9 -8 -9 -9 -8 -9 -8 -8 -9 -9 -9 -9 -9 -8 -9 -9 -8 -8 -9 -9 -9 -9 -9 -8 -9 -9 -8 -8 -9 -9 -8 -9 -9 -9 -8 -9 -9 -9 -9 -9 -9 -9 -9 -9 -9 -9 -9 -9 -9 -9 -9 -9 -9 -9 -9 -9 -9 -9 -9 -9 -9 -9 -9 -9 -9 -9 -9 -10 -9 -9 -9 -9 -9 -9 -9 -10 -10 -9 -9 -9 -10 -10 -9 -9 -9 -10 -10 -9 -9 -10 -9 -9 -9 -9 -9 -9 -10 -9 -10 -9 -9 -10 -9 -10 -9 -9 -10 -9 -10 -9 -10 -9 -9 -9 -9 -10 -10 -9 -9 -9 -10 -9 -9 -9 -9 -10 -9 -10 -9 -10 -9 -9 -10 -10 -9 -10 -9 -10 -9 -10 -10 -9 -10 -9 -10 -10 -9 -10 -9 -9 -10 -9 -10 -10 -10 -9 -10 -9 -10 -10 -10 -9 -10 -10 -10 -9 -10 -10 -9 -9 -10 -10 -9 -10 -10 -10 -9 -10 -10 -10 -10 -9 -10 -10 -10 -10 -9 -10 -10 -10 -10 -10 -9 -10 -9 -10 -10 -10 -10 -10 -10 -10 -9 -9 -10 -9 -10 -10 -10 -9 -10 -10 -10 -10 -10 -10 -10 -10 -10 -10 -10 -10 -10 -10 -10 -10 -10 -10 -10 -10 -10 -10 -10 -10 -10 -10 -10 -10 -10 -10 -10 -10 -10 -10 -10 -10 -10 -10 -10 -10 -10 -10 -10 -10 -11 -10 -10 -11 -10 -10 -10 -10 -10 -10 -10 -11 -10 -10 -10 -10 -10 -10 -10 -11 -10 -10 -11 -10 -10 -10 -10 -10 -10 -10 -11 -10 -11 -10 -11 -10 -11 -10 -11 -10 -11 -10 -11 -10 -11 -10 -10 -10 -10 -10 -10 -11 -10 -11 -10 -11 -10 -10 -10 -11 -10 -10 -11 -10 -11 -10 -11 -10 -11 -10 -10 -11 -10 -10 -11 -10 -10 -10 -11 -11 -10 -10 -10 -11 -11 -10 -10 -11 -11 -10 -10 -11 -11 -10 -11 -11 -10 -10 -10 -11 -11 -10 -10 -10 -11 -11 -10 -11 -10 -10 -11 -11 -11 -11 -10 -11 -11 -11 -11 -10 -10 -11 -11 -11 -11 -10 -11 -10 -11 -11 -11 -10 -11 -11 -10 -10 -10 -11 -11 -11 -11 -11 -11 -11 -11 -11 -10 -11 -11 -11 -11 -11 -11 -11 -11 -11 -11 -10 -11 -11 -11 -11 -11 -11 -11 -11 -11 -11 -11 -11 -11 -11 -11 -11 -11 -11 -11 -11 -11 -11 -11 -11 -11 -11 -11 -11 -11 -11 -11 -11 -11 -11 -11 -11 -11 -11 -11 -11 -11 -11 -11 -11 -11 -11 -11 -11 -11 -11 -11 -11 -11 -11 -11 -11 -11 -11 -11 -11 -11 -11 -11 -11 -11 -11 -11 -11 -11 -11 -11 -11 -11 -11 -11 -11 -12 -11 -12 -11 -11 -11 -11 -11 -11 -12 -11 -11 -11 -11 -11 -11 -11 -11 -11 -11 -12 -11 -12 -11 -11 -12 -11 -12 -11 -11 -11 -11 -11 -12 -11 -11 -12 -11 -12 -12 -11 -11 -12 -11 -11 -11 -12 -11 -12 -12 -11 -11 -12 -11 -12 -11 -12 -11 -11 -12 -12 -11 -11 -12 -12 -12 -12 -11 -11 -11 -11 -11 -12 -12 -12 -12 -12 -12 -11 -11 -11 -11 -11 -12 -12 -12 -12 -12 -11 -11 -12 -12 -11 -11 -11 -11 -11 -11 -11 -11 -11 -11 -11 -11 -11 -12 -11 -11 -11 -11 -11 -11 -11 -11 -11 -12 -12 -12 -12 -12 -12 -12 -11 -11 -11 -12 -12 -12 -12 -12 -11 -12 -12 -12 -12 -12 -12 -11 -11 -12 -12 -12 -11 -11 -11 -12 -12 -12 -12 -12 -12 -12 -12 -12 -12 -11 -11 -12 -12 -12 -12 -11 -11 -11 -12 -12 -12 -12 -11 -11 -12 -12 -12 -12 -12 -12 -12 -12 -12 -12 -12 -12 -12 -12 -12 -12 -11 -12 -12 -12 -12 -11 -11 -11 -12 -12 -12 -12 -11 -11 -11 -12 -12 -12 -11 -12 -12 -12 -11 -12 -12 -11 -12 -12 -12 -12 -12 -11 -12 -12 -12 -12 -12 -12 -12 -12 -12 -12 -12 -12 -12 -12 -12 -11 -12 -12 -12 -12 -12 -11 -12 -11 -12 -12 -12 -12 -11 -12 -12 -12 -12 -12 -12 -12 -12 -12 -12 -12 -12 -12 -13 -12 -12 -12 -12 -12 -12 -12 -12 -12 -12 -12 -12 -12 -12 -12 -12 -12 -12 -12 -12 -12 -12 -12 -12 -12 -12 -12 -12 -12 -12 -12 -12 -12 -12 -12 -12 -12 -12 -12 -12 -12 -12
-1.6667 -1.6667 -1.6667 -2.6667 -1.6667 9.3333 40.333 93.333 169.33 238.33 286.33 319.33 342.33 360.33 375.33 390.33 400.33 396.33 374.33 342.33 305.33 269.33 237.33 208.33 184.33 164.33 146.33 133.33 121.33 111.33 102.33 94.333 88.333 83.333 77.333 73.333 69.333 65.333 62.333 58.333 55.333 53.333 50.333 48.333 46.333 44.333 43.333 41.333 40.333 39.333 37.333 36.333 35.333 33.333 33.333 32.333 31.333 30.333 29.333 28.333 27.333 26.333 26.333 25.333 24.333 24.333 24.333 23.333 22.333 22.333 21.333 21.333 21.333 20.333 19.333 19.333 19.333 18.333 18.333 18.333 18.333 17.333 17.333 16.333 16.333 15.333 15.333 16.333 15.333 15.333 15.333 14.333 14.333 13.333 13.333 13.333 13.333 13.333 13.333 13.333 13.333 13.333 12.333 12.333 12.333 12.333 11.333 12.333 11.333 10.333 10.333 10.333 11.333 10.333 10.333 10.333 10.333 10.333 9.3333 9.3333 9.3333 10.333 10.333 9.3333 9.3333 9.3333 9.3333 9.3333 8.3333 8.3333 8.3333 8.3333 9.3333 8.3333 8.3333 8.3333 8.3333 8.3333 7.3333 8.3333 7.3333 7.3333 7.3333 8.3333 7.3333 7.3333 7.3333 7.3333 7.3333 7.3333 6.3333 6.3333 6.3333 7.3333 6.3333 7.3333 6.3333 7.3333 6.3333 6.3333 6.3333 6.3333 5.3333 6.3333 6.3333 6.3333 6.3333 5.3333 5.3333 6.3333 6.3333 5.3333 6.3333 5.3333 6.3333 5.3333 5.3333 5.3333 5.3333 5.3333 5.3333 5.3333 5.3333 5.3333 5.3333 5.3333 5.3333 4.3333 5.3333 4.3333 4.3333 5.3333 4.3333 5.3333 5.3333 5.3333 5.3333 4.3333 4.3333 4.3333 5.3333 5.3333 5.3333 4.3333 4.3333 4.3333 4.3333 4.3333 4.3333 3.3333 4.3333 4.3333 4.3333 4.3333 4.3333 4.3333 4.3333 3.3333 4.3333 3.3333 4.3333 3.3333 3.3333 3.3333 3.3333 3.3333 3.3333 3.3333 3.3333 3.3333 3.3333 3.3333 3.3333 3.3333 3.3333 3.3333 3.3333 3.3333 3.3333 3.3333 3.3333 3.3333 3.3333 3.3333 3.3333 3.3333 2.3333 3.3333 3.3333 2.3333 3.3333 2.3333 3.3333 3.3333 3.3333 2.3333 3.3333 3.3333 3.3333 3.3333 3.3333 2.3333 2.3333 2.3333 2.3333 2.3333 2.3333 2.3333 2.3333 2.3333 3.3333 2.3333 3.3333 2.3333 2.3333 2.3333 2.3333 2.3333 2.3333 2.3333 3.3333 3.3333 2.3333 2.3333 2.3333 2.3333 3.3333 2.3333 2.3333 2.3333 2.3333 2.3333 2.3333 2.3333 2.3333 2.3333 2.3333 2.3333 2.3333 1.3333 2.3333 2.3333 1.3333 1.3333 1.3333 2.3333 2.3333 2.3333 2.3333 2.3333 2.3333 1.3333 1.3333 2.3333 2.3333 2.3333 1.3333 2.3333 2.3333 2.3333 1.3333 1.3333 1.3333 2.3333 2.3333 1.3333 1.3333 2.3333 1.3333 1.3333 2.3333 2.3333 1.3333 2.3333 1.3333 1.3333 2.3333 1.3333 2.3333 1.3333 2.3333 1.3333 1.3333 1.3333 1.3333 1.3333 1.3333 1.3333 2.3333 1.3333 1.3333 1.3333 1.3333 1.3333 1.3333 1.3333 1.3333 1.3333 1.3333 1.3333 1.3333 1.3333 1.3333 1.3333 1.3333 1.3333 1.3333 0.33333 0.33333 1.3333 1.3333 1.3333 1.3333 1.3333 1.3333 1.3333 1.3333 1.3333 1.3333 1.3333 1.3333 1.3333 0.33333 1.3333 1.3333 1.3333 1.3333 1.3333 1.3333 1.3333 0.33333 1.3333 0.33333 1.3333 1.3333 0.33333 0.33333 0.33333 1.3333 1.3333 0.33333 1.3333 1.3333 1.3333 0.33333 1.3333 0.33333 0.33333 0.33333 1.3333 0.33333 1.3333 1.3333 0.33333 1.3333 0.33333 1.3333 1.3333 0.33333 1.3333 0.33333 0.33333 0.33333 1.3333 0.33333 0.33333 0.33333 1.3333 0.33333 0.33333 1.3333 0.33333 0.33333 0.33333 0.33333 1.3333 0.33333 1.3333 0.33333 0.33333 0.33333 0.33333 0.33333 1.3333 0.33333 0.33333 0.33333 0.33333 0.33333 0.33333 0.33333 0.33333 0.33333 0.33333 0.33333 0.33333 0.33333 0.33333 0.33333 0.33333 0.33333 0.33333 0.33333 0.33333 0.33333 0.33333 0.33333 0.33333 0.33333 1.3333 0.33333 0.33333 0.33333 0.33333 0.33333 0.33333 0.33333 0.33333 0.33333 0.33333 0.33333 0.33333 0.33333 -0.66667 0.33333 0.33333 0.33333 -0.66667 0.33333 0.33333 0.33333 0.33333 0.33333 0.33333 0.33333 0.33333 0.33333 0.33333 0.33333 0.33333 -0.66667 0.33333 0.33333 0.33333 0.33333 0.33333 -0.66667 0.33333 0.33333 0.33333 0.33333 -0.66667 0.33333 0.33333 0.33333 -0.66667 0.33333 0.33333 0.33333 0.33333 0.33333 0.33333 -0.66667 -0.66667 0.33333 0.33333 -0.66667 0.33333 0.33333 -0.66667 0.33333 -0.66667 0.33333 0.33333 -0.66667 0.33333 0.33333 0.33333 0.33333 0.33333 0.33333 0.33333 0.33333 0.33333 -0.66667 0.33333 -0.66667 0.33333 0.33333 0.33333 -0.66667 0.33333 -0.66667 -0.66667 0.33333 0.33333 -0.66667 0.33333 0.33333 -0.66667 -0.66667 0.33333 -0.66667 0.33333 -0.66667 0.33333 0.33333 -0.66667 -0.66667 -0.66667 0.33333 0.33333 -0.66667 0.33333 -0.66667 -0.66667 0.33333 0.33333 -0.66667 0.33333 -0.66667 -0.66667 -0.66667 -0.66667 -0.66667 -0.66667 -0.66667 0.33333 0.33333 -0.66667 0.33333 0.33333 -0.66667 -0.66667 -0.66667 0.33333 0.33333 0.33333 -0.66667 -0.66667 -0.66667 0.33333 0.33333 -0.66667 -0.66667 -0.66667 0.33333 0.33333 -0.66667 -0.66667 -0.66667 -0.66667 -0.66667 -0.66667 -0.66667 -0.66667 -0.66667 -0.66667 -0.66667 -0.66667 -0.66667 -0.66667 -0.66667 -0.66667 0.33333 0.33333 0.33333 0.33333 0.33333 -0.66667 -0.66667 -0.66667 -0.66667 -0.66667 -0.66667 -0.66667 -0.66667 -0.66667 -0.66667 -0.66667 -0.66667 -0.66667 -0.66667 -0.66667 -0.66667 -0.66667 -0.66667 -0.66667 -0.66667 -0.66667 -0.66667 -0.66667 -0.66667 -0.66667 -0.66667 -0.66667 -0.66667 -0.66667 -0.66667 -0.66667 -0.66667 -1.6667 -0.66667 -0.66667 -0.66667 -0.66667 -0.66667 -0.66667 -0.66667 -0.66667 -0.66667 -0.66667 -0.66667 -0.66667 -0.66667 -0.66667 -1.6667 -0.66667 -0.66667 -1.6667 -1.6667 -0.66667 -0.66667 -1.6667 -0.66667 -0.66667 -0.66667 -0.66667 -0.66667 -0.66667 -0.66667 -0.66667 -0.66667 -1.6667 -0.66667 -0.66667 -1.6667 -0.66667 -0.66667 -0.66667 -0.66667 -1.6667 -0.66667 -0.66667 -0.66667 -0.66667 -1.6667 -0.66667 -1.6667 -0.66667 -0.66667 -0.66667 -0.66667 -0.66667 -0.66667 -1.6667 -0.66667 -1.6667 -0.66667 -1.6667 -0.66667 -1.6667 -0.66667 -1.6667 -0.66667 -1.6667 -0.66667 -1.6667 -0.66667 -0.66667 -0.66667 -1.6667 -0.66667 -0.66667 -1.6667 -1.6667 -0.66667 -0.66667 -1.6667 -0.66667 -1.6667 -0.66667 -0.66667 -1.6667 -0.66667 -1.6667 -0.66667 -0.66667 -1.6667 -0.66667 -1.6667 -0.66667 -0.66667 -0.66667 -1.6667 -0.66667 -1.6667 -1.6667 -0.66667 -0.66667 -0.66667 -0.66667 -1.6667 -1.6667 -1.6667 -0.66667 -1.6667 -1.6667 -0.66667 -0.66667 -0.66667 -1.6667 -0.66667 -0.66667 -1.6667 -0.66667 -0.66667 -0.66667 -0.66667 -1.6667 -1.6667 -0.66667 -0.66667 -0.66667 -1.6667 -1.6667 -0.66667 -0.66667 -0.66667 -0.66667 -0.66667 -1.6667 -1.6667 -0.66667 -0.66667 -0.66667 -1.6667 -1.6667 -1.6667 -1.6667 -1.6667 -0.66667 -0.66667 -0.66667 -0.66667 -0.66667 -1.6667 -1.6667 -1.6667 -1.6667 -1.6667 -0.66667 -0.66667 -0.66667 -0.66667 -0.66667 -1.6667 -1.6667 -1.6667 -1.6667 -0.66667 -1.6667 -1.6667 -1.6667 -1.6667 -1.6667 -1.6667 -1.6667 -1.6667 -1.6667 -1.6667 -1.6667 -1.6667 -1.6667 -1.6667 -0.66667 -1.6667 -1.6667 -1.6667 -0.66667 -0.66667 -1.6667 -1.6667 -0.66667 -1.6667 -1.6667 -0.66667 -1.6667 -1.6667 -1.6667 -1.6667 -1.6667 -1.6667 -1.6667 -0.66667 -1.6667 -1.6667 -1.6667 -1.6667 -1.6667 -0.66667 -1.6667 -1.6667 -1.6667 -1.6667 -1.6667 -1.6667 -0.66667 -1.6667 -1.6667 -1.6667 -1.6667 -1.6667 -0.66667 -1.6667 -1.6667 -1.6667 -1.6667 -1.6667 -1.6667 -1.6667 -1.6667 -1.6667 -1.6667 -1.6667 -1.6667 -1.6667 -1.6667 -1.6667 -1.6667 -1.6667 -1.6667 -1.6667 -1.6667 -1.6667 -1.6667 -1.6667 -1.6667 -1.6667 -1.6667 -1.6667 -1.6667 -1.6667 -1.6667 -1.6667 -1.6667 -1.6667 -1.6667 -1.6667 -1.6667 -1.6667 -1.6667 -1.6667 -1.6667 -1.6667 -1.6667 -1.6667 -1.6667 -1.6667 -1.6667 -1.6667 -1.6667 -1.6667 -1.6667 -1.6667 -1.6667 -1.6667 -1.6667 -1.6667 -1.6667 -1.6667 -1.6667 -1.6667 -1.6667 -1.6667 -1.6667 -1.6667 -1.6667 -2.6667 -1.6667 -1.6667 -1.6667 -1.6667 -1.6667 -1.6667 -1.6667 -1.6667 -1.6667 -1.6667 -1.6667 -1.6667 -2.6667 -1.6667 -1.6667 -1.6667 -1.6667 -1.6667 -2.6667 -1.6667 -1.6667 -1.6667 -2.6667 -1.6667 -1.6667 -1.6667 -2.6667 -1.6667 -1.6667 -1.6667 -1.6667 -1.6667 -1.6667 -1.6667 -1.6667 -2.6667 -1.6667 -1.6667 -1.6667 -1.6667 -1.6667 -1.6667 -1.6667 -2.6667 -1.6667 -2.6667 -1.6667 -1.6667 -1.6667 -1.6667 -1.6667 -2.6667 -1.6667 -1.6667 -2.6667 -1.6667 -1.6667 -1.6667 -2.6667 -1.6667 -1.6667 -2.6667 -1.6667 -1.6667 -2.6667 -1.6667 -1.6667 -2.6667 -2.6667 -1.6667 -2.6667 -1.6667 -1.6667 -1.6667 -1.6667 -1.6667 -1.6667 -1.6667 -2.6667 -1.6667 -1.6667 -2.6667 -2.6667 -2.6667 -1.6667 -2.6667 -2.6667 -1.6667 -1.6667 -2.6667 -2.6667 -2.6667 -1.6667 -1.6667 -2.6667 -2.6667 -2.6667 -1.6667 -1.6667 -1.6667 -2.6667 -2.6667 -2.6667 -2.6667 -1.6667 -1.6667 -1.6667 -2.6667 -2.6667 -1.6667 -1.6667 -1.6667 -1.6667 -1.6667 -1.6667 -2.6667 -2.6667 -2.6667 -1.6667 -1.6667 -2.6667 -2.6667 -2.6667 -2.6667 -2.6667 -1.6667 -1.6667 -1.6667 -1.6667 -1.6667 -2.6667 -2.6667 -2.6667 -2.6667 -2.6667 -1.6667 -1.6667 -1.6667 -1.6667 -1.6667 -2.6667 -2.6667 -2.6667 -2.6667 -2.6667 -1.6667 -1.6667 -1.6667 -1.6667 -1.6667 -2.6667 -2.6667 -2.6667 -2.6667 -2.6667 -2.6667 -2.6667 -2.6667 -2.6667 -2.6667 -2.6667 -2.6667 -2.6667 -2.6667 -1.6667 -2.6667 -2.6667 -1.6667 -1.6667 -2.6667 -1.6667 -1.6667 -1.6667 -2.6667 -2.6667 -2.6667 -2.6667 -2.6667 -2.6667 -2.6667 -2.6667 -2.6667 -2.6667 -1.6667 -1.6667 -2.6667 -1.6667 -1.6667 -2.6667 -2.6667 -2.6667 -2.6667 -2.6667 -2.6667 -1.6667 -1.6667 -1.6667 -1.6667 -2.6667 -2.6667 -2.6667 -2.6667 -2.6667 -2.6667 -1.6667 -2.6667 -1.6667 -2.6667 -2.6667 -2.6667 -2.6667 -2.6667 -2.6667 -1.6667 -1.6667 -2.6667 -1.6667 -2.6667 -2.6667 -2.6667 -2.6667 -2.6667 -1.6667 -1.6667 -2.6667 -2.6667 -2.6667 -2.6667 -1.6667 -2.6667 -2.6667 -2.6667 -1.6667 -2.6667 -2.6667 -2.6667 -2.6667 -1.6667 -2.6667 -2.6667 -2.6667 -2.6667 -1.6667 -2.6667 -2.6667 -1.6667 -2.6667 -1.6667 -2.6667 -2.6667 -1.6667 -1.6667 -2.6667 -2.6667 -2.6667 -2.6667 -2.6667 -2.6667 -1.6667 -2.6667 -2.6667 -2.6667 -1.6667 -2.6667 -2.6667 -2.6667 -2.6667 -2.6667 -2.6667 -2.6667 -1.6667 -1.6667 -2.6667 -2.6667 -2.6667 -2.6667 -2.6667 -2.6667 -2.6667 -2.6667 -2.6667 -2.6667 -2.6667 -2.6667 -2.6667 -2.6667 -2.6667 -2.6667 -2.6667 -2.6667 -2.6667 -2.6667 -2.6667 -2.6667 -2.6667 -1.6667 -2.6667 -2.6667 -2.6667 -2.6667 -2.6667 -2.6667 -2.6667 -2.6667 -2.6667 -2.6667 -2.6667 -2.6667 -2.6667 -2.6667 -2.6667 -2.6667 -2.6667 -2.6667 -2.6667 -2.6667 -2.6667 -2.6667 -2.6667 -2.6667 -2.6667 -2.6667 -2.6667 -2.6667 -2.6667 -2.6667 -2.6667 -2.6667 -2.6667 -2.6667 -2.6667 -2.6667 -2.6667 -2.6667 -2.6667 -2.6667 -2.6667 -2.6667 -2.6667 -2.6667 -2.6667 -3.6667 -2.6667 -2.6667 -2.6667 -2.6667 -2.6667 -2.6667 -2.6667 -2.6667 -2.6667 -3.6667 -2.6667 -3.6667 -2.6667 -2.6667 -2.6667 -2.6667 -2.6667 -2.6667 -2.6667 -2.6667 -2.6667 -2.6667 -3.6667 -2.6667 -2.6667 -2.6667 -2.6667 -2.6667 -2.6667 -2.6667 -2.6667 -2.6667 -2.6667 -2.6667 -3.6667 -2.6667 -2.6667 -3.6667 -2.6667 -2.6667 -2.6667 -2.6667 -2.6667 -2.6667 -3.6667 -2.6667 -2.6667 -2.6667 -2.6667 -2.6667 -2.6667 -2.6667 -2.6667 -2.6667 -2.6667 -2.6667 -2.6667 -2.6667 -3.6667 -2.6667 -2.6667 -3.6667 -2.6667 -2.6667 -2.6667 -2.6667 -2.6667 -2.6667 -2.6667 -2.6667 -2.6667 -2.6667 -2.6667 -3.6667 -2.6667 -2.6667 -3.6667 -2.6667 -2.6667 -2.6667 -3.6667 -2.6667 -2.6667 -2.6667 -2.6667 -2.6667 -2.6667 -2.6667 -2.6667 -2.6667 -2.6667 -2.6667 -2.6667 -2.6667 -2.6667 -3.6667 -2.6667 -2.6667 -2.6667 -3.6667 -3.6667 -2.6667 -2.6667 -2.6667 -3.6667 -3.6667 -2.6667 -2.6667 -2.6667 -3.6667 -3.6667 -2.6667 -2.6667 -2.6667 -3.6667 -3.6667 -2.6667 -2.6667 -2.6667 -2.6667 -2.6667 -2.6667 -2.6667 -2.6667 -2.6667 -2.6667 -3.6667 -3.6667 -3.6667 -3.6667 -2.6667 -2.6667 -2.6667 -2.6667 -2.6667 -2.6667 -3.6667 -2.6667 -2.6667 -2.6667 -2.6667 -2.6667 -2.6667 -2.6667 -2.6667 -2.6667 -2.6667 -2.6667 -2.6667 -2.6667 -2.6667 -2.6667 -2.6667 -2.6667 -2.6667 -2.6667 -2.6667 -2.6667 -3.6667 -3.6667 -3.6667 -2.6667 -2.6667 -2.6667 -2.6667 -2.6667 -2.6667 -2.6667 -2.6667 -2.6667 -2.6667 -3.6667 -3.6667 -3.6667 -2.6667 -2.6667 -3.6667 -3.6667 -3.6667 -3.6667 -2.6667 -3.6667 -3.6667 -3.6667 -3.6667 -2.6667 -3.6667 -3.6667 -2.6667 -2.6667 -2.6667 -2.6667 -2.6667 -2.6667 -2.6667 -2.6667 -2.6667 -2.6667 -2.6667 -3.6667 -3.6667 -2.6667 -3.6667 -3.6667 -2.6667 -2.6667 -2.6667 -2.6667 -2.6667 -2.6667 -2.6667 -3.6667 -2.6667 -3.6667 -3.6667 -3.6667 -2.6667 -3.6667
-3.6 -3.6 -2.6 -3.6 13.4 274.4 816.4 1427.4 2000.4 2505.4 2939.4 3316.4 3651.4 3950.4 4216.4 4444.4 4567.4 4371.4 3841.4 3186.4 2554.4 2014.4 1586.4 1260.4 1017.4 848.4 704.4 602.4 526.4 465.4 414.4 372.4 338.4 309.4 284.4 263.4 245.4 230.4 216.4 203.4 192.4 183.4 174.4 165.4 158.4 151.4 145.4 139.4 134.4 129.4 124.4 120.4 116.4 112.4 109.4 105.4 101.4 99.4 96.4 93.4 91.4 88.4 86.4 84.4 82.4 80.4 78.4 76.4 74.4 72.4 71.4 69.4 68.4 66.4 65.4 64.4 62.4 62.4 60.4 59.4 58.4 57.4 55.4 54.4 54.4 53.4 52.4 50.4 50.4 49.4 48.4 47.4 46.4 46.4 45.4 45.4 44.4 43.4 42.4 42.4 41.4 40.4 40.4 39.4 39.4 39.4 38.4 37.4 37.4 36.4 36.4 35.4 35.4 34.4 34.4 33.4 33.4 33.4 32.4 31.4 32.4 31.4 30.4 30.4 30.4 29.4 29.4 29.4 29.4 28.4 28.4 27.4 27.4 27.4 27.4 26.4 26.4 26.4 25.4 26.4 25.4 25.4 25.4 24.4 24.4 23.4 23.4 23.4 23.4 22.4 22.4 23.4 22.4 22.4 22.4 21.4 21.4 21.4 21.4 21.4 20.4 20.4 20.4 20.4 19.4 19.4 19.4 19.4 19.4 19.4 18.4 18.4 18.4 18.4 18.4 18.4 18.4 18.4 17.4 17.4 17.4 17.4 17.4 17.4 16.4 16.4 16.4 16.4 16.4 16.4 16.4 15.4 15.4 16.4 15.4 15.4 15.4 15.4 15.4 14.4 15.4 15.4 14.4 14.4 14.4 13.4 14.4 14.4 14.4 13.4 13.4 14.4 13.4 13.4 13.4 13.4 13.4 13.4 13.4 12.4 12.4 12.4 12.4 13.4 12.4 12.4 12.4 12.4 12.4 11.4 11.4 12.4 11.4 11.4 11.4 11.4 11.4 10.4 11.4 11.4 11.4 10.4 11.4 11.4 10.4 10.4 10.4 10.4 10.4 10.4 10.4 10.4 10.4 10.4 10.4 9.4 10.4 10.4 9.4 9.4 9.4 9.4 10.4 9.4 9.4 9.4 9.4 8.4 9.4 9.4 9.4 8.4 9.4 8.4 8.4 8.4 8.4 8.4 9.4 8.4 8.4 8.4 8.4 8.4 7.4 8.4 8.4 8.4 8.4 8.4 8.4 8.4 8.4 7.4 7.4 8.4 7.4 7.4 7.4 7.4 7.4 7.4 7.4 7.4 7.4 7.4 7.4 7.4 7.4 6.4 7.4 7.4 6.4 6.4 6.4 6.4 7.4 6.4 6.4 6.4 7.4 6.4 6.4 6.4 6.4 6.4 6.4 6.4 5.4 6.4 6.4 6.4 5.4 6.4 5.4 6.4 5.4 6.4 5.4 5.4 6.4 5.4 5.4 5.4 5.4 5.4 6.4 5.4 5.4 5.4 5.4 5.4 5.4 5.4 5.4 5.4 5.4 4.4 5.4 4.4 5.4 4.4 5.4 4.4 5.4 5.4 4.4 4.4 4.4 5.4 5.4 5.4 5.4 5.4 5.4 4.4 4.4 4.4 4.4 4.4 4.4 4.4 4.4 4.4 4.4 4.4 4.4 4.4 4.4 4.4 4.4 4.4 4.4 4.4 4.4 3.4 4.4 4.4 4.4 4.4 3.4 3.4 3.4 3.4 3.4 3.4 4.4 4.4 4.4 3.4 3.4 4.4 4.4 3.4 3.4 3.4 3.4 4.4 3.4 3.4 3.4 3.4 3.4 3.4 3.4 3.4 3.4 3.4 3.4 3.4 3.4 3.4 2.4 2.4 2.4 2.4 2.4 2.4 2.4 2.4 2.4 3.4 3.4 3.4 2.4 2.4 3.4 3.4 3.4 2.4 3.4 2.4 2.4 3.4 2.4 3.4 2.4 2.4 2.4 3.4 2.4 2.4 2.4 2.4 2.4 2.4 2.4 3.4 2.4 2.4 2.4 2.4 2.4 2.4 2.4 2.4 2.4 2.4 2.4 2.4 2.4 2.4 2.4 2.4 2.4 2.4 2.4 2.4 1.4 2.4 2.4 2.4 1.4 1.4 2.4 1.4 2.4 2.4 1.4 2.4 1.4 2.4 1.4 1.4 1.4 2.4 1.4 2.4 1.4 1.4 2.4 1.4 1.4 1.4 1.4 1.4 1.4 2.4 1.4 1.4 1.4 1.4 1.4 1.4 1.4 1.4 1.4 1.4 1.4 1.4 1.4 1.4 1.4 0.4 1.4 1.4 1.4 1.4 1.4 1.4 0.4 1.4 1.4 1.4 0.4 1.4 1.4 1.4 1.4 1.4 1.4 1.4 0.4 1.4 1.4 1.4 1.4 1.4 1.4 0.4 1.4 1.4 0.4 1.4 0.4 1.4 1.4 0.4 1.4 1.4 0.4 0.4 0.4 1.4 0.4 0.4 0.4 0.4 1.4 1.4 1.4 0.4 0.4 0.4 0.4 0.4 0.4 0.4 0.4 0.4 0.4 0.4 0.4 0.4 0.4 0.4 0.4 0.4 -0.6 0.4 0.4 0.4 0.4 0.4 0.4 0.4 0.4 0.4 0.4 -0.6 0.4 0.4 0.4 0.4 -0.6 0.4 -0.6 0.4 -0.6 0.4 -0.6 0.4 -0.6 0.4 -0.6 0.4 0.4 -0.6 0.4 -0.6 0.4 0.4 -0.6 0.4 -0.6 -0.6 0.4 0.4 0.4 -0.6 -0.6 -0.6 0.4 0.4 -0.6 -0.6 -0.6 -0.6 -0.6 -0.6 -0.6 -0.6 -0.6 -0.6 -0.6 -0.6 -0.6 -0.6 -0.6 -0.6 -0.6 -0.6 -0.6 0.4 -0.6 0.4 -0.6 -0.6 -0.6 0.4 0.4 -0.6 -0.6 -0.6 0.4 0.4 -0.6 -0.6 -0.6 -0.6 -0.6 -0.6 -0.6 -0.6 -0.6 -0.6 -0.6 -0.6 -0.6 -0.6 -0.6 -0.6 -0.6 -0.6 -0.6 -1.6 -0.6 -0.6 -0.6 -0.6 -1.6 -0.6 -0.6 -1.6 -0.6 -1.6 -0.6 -0.6 -0.6 -1.6 -0.6 -0.6 -0.6 -1.6 -0.6 -0.6 -1.6 -1.6 -1.6 -0.6 -0.6 -0.6 -1.6 -1.6 -1.6 -0.6 -0.6 -0.6 -0.6 -0.6 -0.6 -0.6 -0.6 -0.6 -0.6 -1.6 -0.6 -0.6 -0.6 -0.6 -0.6 -0.6 -1.6 -1.6 -1.6 -1.6 -1.6 -0.6 -0.6 -1.6 -1.6 -1.6 -1.6 -0.6 -1.6 -1.6 -1.6 -0.6 -1.6 -1.6 -0.6 -1.6 -1.6 -0.6 -1.6 -1.6 -1.6 -1.6 -1.6 -1.6 -0.6 -1.6 -1.6 -1.6 -1.6 -1.6 -1.6 -1.6 -1.6 -1.6 -1.6 -1.6 -1.6 -1.6 -1.6 -2.6 -1.6 -1.6 -1.6 -1.6 -1.6 -1.6 -1.6 -1.6 -1.6 -1.6 -1.6 -1.6 -1.6 -1.6 -1.6 -1.6 -1.6 -1.6 -1.6 -1.6 -2.6 -1.6 -1.6 -1.6 -1.6 -2.6 -2.6 -2.6 -2.6 -1.6 -1.6 -1.6 -1.6 -1.6 -1.6 -1.6 -1.6 -1.6 -1.6 -1.6 -1.6 -1.6 -1.6 -1.6 -2.6 -1.6 -2.6 -2.6 -2.6 -1.6 -1.6 -1.6 -1.6 -2.6 -2.6 -2.6 -2.6 -1.6 -1.6 -2.6 -2.6 -2.6 -1.6 -2.6 -2.6 -1.6 -1.6 -2.6 -2.6 -2.6 -2.6 -2.6 -2.6 -2.6 -1.6 -2.6 -2.6 -2.6 -2.6 -2.6 -2.6 -1.6 -2.6 -1.6 -2.6 -2.6 -1.6 -2.6 -1.6 -2.6 -2.6 -2.6 -1.6 -2.6 -2.6 -2.6 -1.6 -2.6 -2.6 -2.6 -2.6 -2.6 -2.6 -2.6 -2.6 -2.6 -1.6 -2.6 -2.6 -1.6 -2.6 -2.6 -1.6 -2.6 -2.6 -2.6 -2.6 -2.6 -2.6 -2.6 -2.6 -2.6 -2.6 -2.6 -2.6 -2.6 -2.6 -2.6 -2.6 -2.6 -2.6 -2.6 -2.6 -2.6 -2.6 -2.6 -2.6 -3.6 -3.6 -3.6 -3.6 -2.6 -2.6 -2.6 -2.6 -2.6 -2.6 -2.6 -2.6 -3.6 -3.6 -2.6 -3.6 -2.6 -2.6 -2.6 -2.6 -2.6 -2.6 -2.6 -2.6 -3.6 -3.6 -3.6 -2.6 -2.6 -2.6 -2.6 -3.6 -3.6 -2.6 -2.6 -2.6 -3.6 -2.6 -2.6 -2.6 -3.6 -3.6 -2.6 -3.6 -3.6 -2.6 -2.6 -3.6 -2.6 -3.6 -3.6 -2.6 -3.6 -3.6 -2.6 -3.6 -3.6 -2.6 -3.6 -2.6 -3.6 -2.6 -3.6 -2.6 -3.6 -2.6 -3.6 -2.6 -3.6 -3.6 -3.6 -3.6 -2.6 -3.6 -3.6 -3.6 -3.6 -2.6 -3.6 -2.6 -3.6 -3.6 -2.6 -3.6 -3.6 -3.6 -3.6 -2.6 -3.6 -3.6 -2.6 -3.6 -3.6 -3.6 -2.6 -3.6 -3.6 -3.6 -2.6 -3.6 -3.6 -3.6 -2.6 -3.6 -3.6 -3.6 -3.6 -2.6 -3.6 -3.6 -3.6 -3.6 -3.6 -3.6 -3.6 -3.6 -3.6 -3.6 -3.6 -3.6 -3.6 -3.6 -3.6 -3.6 -3.6 -3.6 -3.6 -3.6 -3.6 -3.6 -3.6 -3.6 -3.6 -3.6 -3.6 -3.6 -3.6 -3.6 -3.6 -3.6 -3.6 -3.6 -3.6 -3.6 -4.6 -3.6 -4.6 -3.6 -3.6 -3.6 -3.6 -3.6 -3.6 -3.6 -4.6 -3.6 -3.6 -3.6 -3.6 -3.6 -4.6 -4.6 -3.6 -3.6 -3.6 -4.6 -4.6 -3.6 -3.6 -3.6 -4.6 -3.6 -3.6 -3.6 -3.6 -3.6 -3.6 -4.6 -3.6 -4.6 -3.6 -3.6 -4.6 -3.6 -4.6 -3.6 -3.6 -4.6 -3.6 -4.6 -3.6 -3.6 -4.6 -3.6 -4.6 -3.6 -3.6 -3.6 -4.6 -3.6 -4.6 -4.6 -3.6 -3.6 -4.6 -3.6 -3.6 -3.6 -4.6 -3.6 -4.6 -3.6 -4.6 -3.6 -4.6 -4.6 -3.6 -4.6 -3.6 -4.6 -4.6 -3.6 -4.6 -3.6 -4.6 -4.6 -3.6 -4.6 -3.6 -3.6 -4.6 -4.6 -4.6 -4.6 -3.6 -3.6 -4.6 -3.6 -3.6 -4.6 -4.6 -4.6 -3.6 -4.6 -4.6 -4.6 -4.6 -3.6 -4.6 -4.6 -4.6 -4.6 -3.6 -3.6 -4.6 -4.6 -4.6 -4.6 -4.6 -3.6 -3.6 -3.6 -4.6 -4.6 -4.6 -4.6 -4.6 -3.6 -3.6 -3.6 -3.6 -3.6 -4.6 -4.6 -4.6 -4.6 -4.6 -4.6 -4.6 -4.6 -4.6 -3.6 -4.6 -3.6 -4.6 -4.6 -4.6 -4.6 -4.6 -4.6 -4.6 -4.6 -4.6 -4.6 -4.6 -4.6 -4.6 -4.6 -4.6 -4.6 -4.6 -4.6 -4.6 -4.6 -4.6 -4.6 -4.6 -4.6 -4.6 -4.6 -4.6 -4.6 -4.6 -4.6 -4.6 -4.6 -5.6 -4.6 -4.6 -4.6 -4.6 -4.6 -4.6 -4.6 -4.6 -4.6 -4.6 -4.6 -5.6 -4.6 -4.6 -4.6 -4.6 -5.6 -4.6 -4.6 -4.6 -4.6 -5.6 -4.6 -5.6 -4.6 -5.6 -4.6 -4.6 -4.6 -4.6 -4.6 -4.6 -4.6 -4.6 -4.6 -5.6 -4.6 -4.6 -4.6 -5.6 -4.6 -5.6 -4.6 -4.6 -4.6 -4.6 -5.6 -4.6 -4.6 -5.6 -4.6 -5.6 -4.6 -4.6 -5.6 -4.6 -4.6 -5.6 -4.6 -4.6 -5.6 -4.6 -4.6 -5.6 -5.6 -4.6 -5.6 -4.6 -4.6 -5.6 -5.6 -4.6 -4.6 -5.6 -5.6 -5.6 -4.6 -5.6 -5.6 -5.6 -4.6 -4.6 -5.6 -5.6 -5.6 -4.6 -4.6 -5.6 -5.6 -5.6 -5.6 -4.6 -4.6 -4.6 -4.6 -5.6 -5.6 -5.6 -5.6 -5.6 -5.6 -4.6 -4.6 -4.6 -5.6 -5.6 -5.6 -5.6 -5.6 -5.6 -5.6 -4.6 -4.6 -4.6 -4.6 -5.6 -4.6 -4.6 -4.6 -4.6 -4.6 -4.6 -4.6 -4.6 -4.6 -5.6 -4.6 -5.6 -5.6 -5.6 -5.6 -5.6 -5.6 -5.6 -5.6 -5.6 -5.6 -5.6 -5.6 -4.6 -5.6 -5.6 -5.6 -5.6 -5.6 -5.6 -5.6 -5.6 -4.6 -5.6 -5.6 -5.6 -5.6 -5.6 -5.6 -4.6 -5.6 -5.6 -5.6 -5.6 -4.6 -5.6 -5.6 -5.6 -5.6 -5.6 -5.6 -5.6 -5.6 -5.6 -5.6 -5.6 -5.6 -5.6 -5.6 -5.6 -5.6 -5.6 -5.6 -5.6 -5.6 -5.6 -5.6 -5.6 -5.6 -5.6 -5.6 -5.6 -5.6 -5.6 -5.6 -5.6 -5.6 -5.6 -5.6 -5.6 -5.6 -5.6 -5.6 -5.6 -5.6 -5.6 -5.6 -5.6 -5.6 -5.6 -5.6 -5.6 -5.6 -5.6 -5.6 -5.6 -5.6 -5.6 -5.6 -5.6 -5.6 -5.6 -5.6 -5.6 -6.6 -5.6 -6.6 -5.6 -5.6 -5.6 -5.6 -5.6 -5.6 -5.6 -6.6 -5.6 -6.6 -5.6 -5.6 -5.6 -5.6 -5.6 -6.6 -5.6 -5.6 -5.6 -5.6 -5.6 -5.6 -6.6 -5.6 -5.6 -6.6 -5.6 -5.6 -5.6 -6.6 -5.6 -5.6 -6.6 -6.6 -5.6 -5.6
-4.6 -5.6 -4.6 -5.6 20.4 219.4 603.4 1066.4 1524.4 1941.4 2314.4 2649.4 2949.4 3215.4 3449.4 3644.4 3723.4 3558.4 3197.4 2763.4 2336.4 1954.4 1633.4 1372.4 1163.4 1000.4 865.4 759.4 674.4 604.4 544.4 494.4 451.4 415.4 383.4 356.4 332.4 311.4 293.4 276.4 260.4 247.4 234.4 223.4 212.4 203.4 194.4 185.4 178.4 171.4 164.4 158.4 152.4 146.4 141.4 136.4 132.4 127.4 124.4 119.4 116.4 112.4 109.4 106.4 102.4 99.4 97.4 94.4 92.4 89.4 87.4 84.4 82.4 81.4 78.4 76.4 75.4 72.4 71.4 70.4 68.4 66.4 64.4 64.4 62.4 61.4 60.4 58.4 57.4 56.4 55.4 53.4 53.4 52.4 51.4 50.4 49.4 48.4 47.4 46.4 45.4 45.4 44.4 43.4 42.4 42.4 41.4 40.4 40.4 39.4 39.4 38.4 37.4 37.4 36.4 36.4 35.4 34.4 34.4 33.4 33.4 33.4 32.4 31.4 31.4 30.4 31.4 30.4 29.4 29.4 29.4 28.4 27.4 28.4 27.4 27.4 27.4 26.4 25.4 25.4 25.4 24.4 25.4 24.4 24.4 24.4 23.4 24.4 23.4 23.4 22.4 22.4 22.4 22.4 21.4 21.4 21.4 21.4 20.4 20.4 20.4 19.4 20.4 19.4 19.4 19.4 18.4 18.4 18.4 18.4 18.4 18.4 18.4 18.4 17.4 17.4 17.4 17.4 17.4 16.4 16.4 16.4 16.4 15.4 16.4 16.4 15.4 15.4 15.4 14.4 14.4 14.4 15.4 14.4 14.4 13.4 14.4 14.4 13.4 13.4 13.4 13.4 12.4 13.4 13.4 13.4 13.4 12.4 12.4 12.4 11.4 12.4 12.4 12.4 12.4 11.4 12.4 11.4 11.4 11.4 11.4 11.4 11.4 11.4 10.4 10.4 11.4 10.4 10.4 10.4 10.4 10.4 9.4 10.4 9.4 10.4 10.4 9.4 9.4 9.4 9.4 9.4 9.4 9.4 9.4 9.4 8.4 9.4 9.4 8.4 8.4 9.4 9.4 8.4 8.4 8.4 8.4 8.4 8.4 8.4 7.4 8.4 8.4 8.4 8.4 8.4 7.4 7.4 7.4 7.4 7.4 7.4 7.4 6.4 7.4 7.4 6.4 6.4 7.4 7.4 6.4 6.4 6.4 6.4 7.4 6.4 6.4 6.4 6.4 6.4 6.4 5.4 5.4 6.4 6.4 5.4 6.4 5.4 6.4 5.4 5.4 5.4 5.4 6.4 5.4 5.4 5.4 5.4 5.4 5.4 5.4 5.4 4.4 5.4 5.4 4.4 4.4 4.4 5.4 4.4 4.4 4.4 4.4 4.4 4.4 5.4 4.4 4.4 4.4 4.4 4.4 4.4 4.4 3.4 4.4 4.4 4.4 4.4 3.4 4.4 4.4 4.4 4.4 3.4 3.4 4.4 3.4 3.4 3.4 3.4 3.4 3.4 3.4 4.4 3.4 3.4 4.4 3.4 3.4 3.4 3.4 3.4 3.4 3.4 3.4 3.4 3.4 2.4 3.4 3.4 3.4 3.4 3.4 3.4 3.4 3.4 3.4 2.4 2.4 2.4 2.4 2.4 3.4 2.4 2.4 2.4 2.4 2.4 2.4 1.4 2.4 2.4 2.4 2.4 1.4 2.4 2.4 1.4 2.4 2.4 2.4 2.4 2.4 2.4 2.4 2.4 2.4 2.4 2.4 2.4 2.4 2.4 2.4 2.4 1.4 1.4 1.4 1.4 2.4 1.4 1.4 1.4 1.4 1.4 1.4 1.4 1.4 1.4 1.4 1.4 1.4 1.4 1.4 1.4 1.4 1.4 1.4 0.4 0.4 1.4 1.4 1.4 0.4 0.4 1.4 1.4 0.4 1.4 0.4 0.4 1.4 0.4 0.4 1.4 0.4 0.4 0.4 1.4 0.4 0.4 0.4 0.4 0.4 0.4 0.4 0.4 0.4 0.4 0.4 0.4 0.4 0.4 0.4 0.4 0.4 0.4 0.4 0.4 0.4 0.4 0.4 0.4 -0.6 -0.6 0.4 0.4 0.4 -0.6 0.4 0.4 0.4 0.4 0.4 0.4 -0.6 0.4 0.4 0.4 0.4 -0.6 0.4 -0.6 0.4 0.4 0.4 -0.6 0.4 0.4 0.4 -0.6 0.4 -0.6 -0.6 -0.6 0.4 0.4 -0.6 -0.6 -0.6 -0.6 0.4 0.4 -0.6 0.4 0.4 -0.6 -0.6 -0.6 -0.6 -0.6 -0.6 -0.6 -0.6 -0.6 -0.6 -0.6 -0.6 -0.6 -0.6 -0.6 -0.6 -0.6 -0.6 -0.6 -0.6 -0.6 -0.6 -0.6 -0.6 -0.6 -0.6 -0.6 -0.6 -0.6 -0.6 -0.6 -0.6 -0.6 -0.6 -0.6 -0.6 -1.6 -0.6 -0.6 -0.6 -1.6 -0.6 -1.6 -1.6 -0.6 -1.6 -0.6 -1.6 -1.6 -0.6 -0.6 -1.6 -0.6 -0.6 -0.6 -1.6 -1.6 -0.6 -0.6 -0.6 -1.6 -1.6 -1.6 -1.6 -1.6 -1.6 -1.6 -1.6 -1.6 -0.6 -0.6 -1.6 -1.6 -0.6 -1.6 -1.6 -1.6 -1.6 -1.6 -1.6 -1.6 -1.6 -1.6 -1.6 -1.6 -1.6 -1.6 -1.6 -1.6 -1.6 -1.6 -1.6 -1.6 -1.6 -1.6 -1.6 -1.6 -1.6 -1.6 -1.6 -2.6 -1.6 -2.6 -1.6 -1.6 -2.6 -1.6 -1.6 -1.6 -1.6 -1.6 -2.6 -1.6 -1.6 -1.6 -2.6 -1.6 -1.6 -2.6 -2.6 -1.6 -1.6 -1.6 -2.6 -2.6 -2.6 -1.6 -1.6 -2.6 -1.6 -2.6 -2.6 -2.6 -2.6 -1.6 -2.6 -2.6 -2.6 -2.6 -2.6 -1.6 -1.6 -2.6 -2.6 -2.6 -1.6 -1.6 -1.6 -2.6 -2.6 -1.6 -1.6 -2.6 -2.6 -2.6 -2.6 -2.6 -2.6 -1.6 -2.6 -1.6 -2.6 -2.6 -2.6 -1.6 -2.6 -2.6 -1.6 -2.6 -2.6 -2.6 -2.6 -1.6 -2.6 -2.6 -2.6 -2.6 -2.6 -2.6 -1.6 -2.6 -2.6 -2.6 -1.6 -2.6 -2.6 -2.6 -2.6 -2.6 -2.6 -2.6 -2.6 -2.6 -2.6 -3.6 -2.6 -2.6 -2.6 -2.6 -2.6 -3.6 -2.6 -2.6 -2.6 -3.6 -2.6 -3.6 -2.6 -2.6 -2.6 -2.6 -2.6 -2.6 -3.6 -3.6 -2.6 -2.6 -3.6 -3.6 -3.6 -2.6 -2.6 -2.6 -2.6 -2.6 -2.6 -2.6 -2.6 -2.6 -2.6 -2.6 -2.6 -2.6 -2.6 -2.6 -3.6 -2.6 -2.6 -2.6 -2.6 -3.6 -2.6 -2.6 -3.6 -3.6 -2.6 -3.6 -3.6 -2.6 -2.6 -2.6 -2.6 -3.6 -3.6 -2.6 -3.6 -2.6 -3.6 -2.6 -3.6 -3.6 -3.6 -2.6 -3.6 -3.6 -2.6 -2.6 -3.6 -3.6 -3.6 -3.6 -3.6 -3.6 -3.6 -3.6 -3.6 -3.6 -3.6 -3.6 -3.6 -3.6 -3.6 -3.6 -2.6 -3.6 -3.6 -3.6 -3.6 -3.6 -3.6 -3.6 -3.6 -3.6 -3.6 -3.6 -3.6 -3.6 -3.6 -3.6 -3.6 -3.6 -3.6 -3.6 -3.6 -3.6 -3.6 -3.6 -3.6 -3.6 -2.6 -3.6 -3.6 -3.6 -3.6 -3.6 -3.6 -3.6 -3.6 -3.6 -3.6 -4.6 -3.6 -4.6 -3.6 -3.6 -3.6 -3.6 -3.6 -3.6 -3.6 -3.6 -3.6 -3.6 -3.6 -3.6 -3.6 -3.6 -3.6 -3.6 -3.6 -3.6 -3.6 -3.6 -3.6 -3.6 -3.6 -3.6 -3.6 -3.6 -3.6 -3.6 -4.6 -3.6 -4.6 -4.6 -3.6 -3.6 -4.6 -3.6 -3.6 -3.6 -4.6 -3.6 -4.6 -3.6 -3.6 -4.6 -3.6 -4.6 -4.6 -3.6 -4.6 -3.6 -4.6 -3.6 -3.6 -4.6 -4.6 -3.6 -3.6 -4.6 -3.6 -3.6 -4.6 -4.6 -3.6 -4.6 -4.6 -3.6 -4.6 -3.6 -4.6 -4.6 -3.6 -4.6 -3.6 -4.6 -4.6 -3.6 -4.6 -3.6 -4.6 -4.6 -4.6 -4.6 -4.6 -3.6 -4.6 -4.6 -4.6 -4.6 -4.6 -4.6 -4.6 -4.6 -3.6 -4.6 -4.6 -4.6 -4.6 -3.6 -4.6 -4.6 -4.6 -4.6 -3.6 -4.6 -4.6 -4.6 -4.6 -4.6 -3.6 -4.6 -4.6 -4.6 -4.6 -4.6 -4.6 -4.6 -4.6 -4.6 -4.6 -4.6 -4.6 -4.6 -4.6 -4.6 -4.6 -4.6 -4.6 -4.6 -4.6 -4.6 -4.6 -4.6 -4.6 -4.6 -4.6 -4.6 -4.6 -4.6 -4.6 -4.6 -4.6 -4.6 -4.6 -4.6 -4.6 -4.6 -4.6 -4.6 -4.6 -4.6 -4.6 -4.6 -4.6 -4.6 -4.6 -4.6 -4.6 -4.6 -4.6 -4.6 -4.6 -4.6 -4.6 -4.6 -4.6 -4.6 -4.6 -4.6 -4.6 -4.6 -4.6 -4.6 -4.6 -4.6 -4.6 -4.6 -4.6 -4.6 -4.6 -5.6 -4.6 -4.6 -5.6 -4.6 -4.6 -4.6 -4.6 -4.6 -5.6 -4.6 -4.6 -4.6 -4.6 -4.6 -5.6 -4.6 -4.6 -4.6 -5.6 -4.6 -5.6 -4.6 -4.6 -5.6 -4.6 -5.6 -4.6 -5.6 -4.6 -4.6 -5.6 -5.6 -4.6 -5.6 -4.6 -5.6 -5.6 -4.6 -5.6 -4.6 -5.6 -5.6 -5.6 -4.6 -5.6 -4.6 -4.6 -5.6 -4.6 -4.6 -5.6 -5.6 -4.6 -5.6 -5.6 -4.6 -4.6 -5.6 -5.6 -4.6 -5.6 -5.6 -5.6 -4.6 -5.6 -5.6 -5.6 -5.6 -4.6 -4.6 -5.6 -4.6 -5.6 -5.6 -5.6 -4.6 -5.6 -5.6 -4.6 -4.6 -5.6 -4.6 -4.6 -5.6 -5.6 -5.6 -5.6 -5.6 -5.6 -5.6 -5.6 -5.6 -5.6 -5.6 -5.6 -5.6 -5.6 -5.6 -5.6 -5.6 -5.6 -5.6 -5.6 -5.6 -5.6 -5.6 -5.6 -5.6 -5.6 -5.6 -5.6 -5.6 -5.6 -5.6 -5.6 -5.6 -5.6 -5.6 -5.6 -5.6 -5.6 -5.6 -5.6 -5.6 -5.6 -5.6 -5.6 -5.6 -5.6 -5.6 -5.6 -5.6 -5.6 -5.6 -4.6 -5.6 -5.6 -5.6 -5.6 -5.6 -5.6 -5.6 -5.6 -5.6 -5.6 -5.6 -5.6 -5.6 -5.6 -5.6 -5.6 -5.6 -5.6 -5.6 -5.6 -5.6 -5.6 -5.6 -5.6 -5.6 -5.6 -5.6 -5.6 -5.6 -5.6 -5.6 -5.6 -5.6 -5.6 -6.6 -5.6 -5.6 -5.6 -6.6 -5.6 -5.6 -5.6 -6.6 -5.6 -5.6 -5.6 -5.6 -5.6 -6.6 -5.6 -5.6 -5.6 -5.6 -5.6 -6.6 -5.6 -6.6 -6.6 -5.6 -6.6 -5.6 -6.6 -6.6 -5.6 -6.6 -5.6 -6.6 -6.6 -5.6 -6.6 -5.6 -6.6 -5.6 -5.6 -5.6 -6.6 -5.6 -5.6 -5.6 -6.6 -5.6 -5.6 -5.6 -6.6 -5.6 -5.6 -6.6 -6.6 -5.6 -5.6 -6.6 -5.6 -5.6 -5.6 -6.6 -6.6 -5.6 -5.6 -5.6 -6.6 -6.6 -5.6 -6.6 -5.6 -6.6 -6.6 -5.6 -5.6 -5.6 -5.6 -6.6 -6.6 -5.6 -6.6 -5.6 -5.6 -5.6 -6.6 -5.6 -6.6 -6.6 -6.6 -5.6 -6.6 -6.6 -5.6 -5.6 -5.6 -6.6 -5.6 -5.6 -5.6 -6.6 -5.6 -5.6 -5.6 -6.6 -6.6 -5.6 -5.6 -5.6 -6.6 -6.6 -5.6 -5.6 -5.6 -6.6 -6.6 -5.6 -5.6 -5.6 -5.6 -5.6 -6.6 -6.6 -6.6 -6.6 -6.6 -6.6 -6.6 -6.6 -6.6 -6.6 -6.6 -6.6 -6.6 -6.6 -6.6 -5.6 -5.6 -6.6 -6.6 -6.6 -6.6 -5.6 -5.6 -5.6 -6.6 -6.6 -6.6 -6.6 -5.6 -5.6 -6.6 -6.6 -6.6 -6.6 -5.6 -6.6 -6.6 -6.6 -5.6 -6.6 -6.6 -6.6 -5.6 -6.6 -6.6 -6.6 -6.6 -6.6 -6.6 -6.6 -6.6 -6.6 -6.6 -6.6 -5.6 -6.6 -6.6 -6.6 -6.6 -6.6 -6.6 -6.6 -6.6 -6.6 -5.6 -6.6 -5.6 -6.6 -6.6 -6.6 -5.6 -6.6 -6.6 -6.6 -6.6 -6.6 -6.6 -6.6 -6.6 -6.6 -6.6 -6.6 -6.6 -6.6 -6.6 -6.6 -6.6 -6.6 -6.6 -6.6 -6.6 -6.6 -6.6 -6.6 -6.6 -7.6 -6.6 -6.6 -6.6 -6.6 -6.6 -6.6 -6.6 -6.6 -6.6 -6.6 -6.6 -6.6 -6.6 -6.6 -6.6 -6.6 -6.6 -6.6 -6.6 -6.6 -6.6 -6.6 -6.6 -6.6 -6.6 -6.6 -6.6 -6.6 -6.6 -6.6 -6.6 -6.6 -6.6 -6.6 -6.6 -6.6 -6.6 -7.6 -6.6 -6.6 -6.6 -6.6 -6.6 -6.6 -6.6 -6.6 -6.6 -6.6 -6.6 -6.6 -6.6 -6.6 -6.6 -6.6 -6.6 -6.6 -6.6 -6.6 -6.6 -6.6 -6.6 -6.6 -6.6 -6.6 -6.6 -6.6 -6.6 -6.6 -6.6 -6.6 -7.6 -6.6 -7.6 -6.6 -6.6 -6.6 -6.6 -6.6 -7.6 -6.6 -6.6 -6.6 -6.6 -6.6 -7.6 -6.6 -6.6
-9.6 -9.6 -9.6 -9.6 38.4 244.4 588.4 1093.4 1735.4 2420.4 3075.4 3641.4 4103.4 4485.4 4808.4 5058.4 5076.4 4706.4 4150.4 3589.4 3078.4 2632.4 2255.4 1948.4 1700.4 1510.4 1344.4 1218.4 1113.4 1024.4 946.4 878.4 821.4 769.4 723.4 684.4 649.4 616.4 587.4 561.4 537.4 515.4 494.4 474.4 457.4 441.4 425.4 411.4 397.4 385.4 373.4 362.4 350.4 340.4 330.4 321.4 312.4 303.4 296.4 288.4 280.4 274.4 267.4 261.4 254.4 249.4 242.4 238.4 232.4 227.4 222.4 218.4 213.4 209.4 204.4 200.4 195.4 192.4 188.4 184.4 181.4 178.4 174.4 171.4 168.4 165.4 162.4 158.4 156.4 153.4 151.4 148.4 146.4 143.4 141.4 139.4 136.4 134.4 132.4 130.4 128.4 126.4 123.4 122.4 120.4 118.4 117.4 114.4 113.4 112.4 109.4 108.4 106.4 105.4 104.4 102.4 101.4 99.4 98.4 96.4 95.4 93.4 92.4 91.4 89.4 89.4 88.4 86.4 85.4 84.4 82.4 81.4 80.4 79.4 79.4 78.4 77.4 75.4 74.4 73.4 72.4 71.4 71.4 70.4 68.4 68.4 67.4 67.4 65.4 65.4 64.4 63.4 62.4 62.4 61.4 60.4 60.4 59.4 58.4 58.4 57.4 56.4 56.4 55.4 55.4 54.4 53.4 52.4 52.4 52.4 51.4 50.4 50.4 49.4 49.4 48.4 47.4 47.4 47.4 46.4 45.4 45.4 45.4 44.4 44.4 43.4 43.4 42.4 41.4 41.4 41.4 40.4 40.4 40.4 39.4 38.4 38.4 38.4 38.4 38.4 37.4 36.4 36.4 35.4 36.4 35.4 35.4 35.4 34.4 34.4 34.4 33.4 33.4 33.4 32.4 32.4 32.4 31.4 31.4 30.4 30.4 30.4 29.4 29.4 29.4 29.4 28.4 28.4 28.4 28.4 27.4 26.4 26.4 27.4 26.4 26.4 26.4 25.4 25.4 24.4 25.4 24.4 24.4 24.4 24.4 23.4 23.4 23.4 23.4 23.4 22.4 22.4 22.4 22.4 21.4 22.4 21.4 21.4 20.4 21.4 20.4 20.4 19.4 20.4 19.4 19.4 19.4 19.4 18.4 18.4 18.4 18.4 18.4 18.4 18.4 17.4 17.4 17.4 16.4 16.4 17.4 16.4 16.4 15.4 16.4 16.4 15.4 15.4 15.4 15.4 15.4 14.4 14.4 15.4 14.4 14.4 14.4 14.4 13.4 13.4 13.4 13.4 13.4 12.4 12.4 12.4 12.4 12.4 12.4 12.4 12.4 12.4 11.4 11.4 12.4 11.4 11.4 11.4 11.4 11.4 11.4 11.4 10.4 10.4 10.4 10.4 10.4 10.4 9.4 10.4 9.4 10.4 9.4 9.4 9.4 9.4 9.4 9.4 9.4 9.4 9.4 8.4 8.4 8.4 8.4 8.4 8.4 8.4 8.4 8.4 8.4 8.4 8.4 8.4 8.4 7.4 7.4 8.4 7.4 7.4 7.4 6.4 6.4 7.4 7.4 6.4 7.4 6.4 6.4 6.4 6.4 6.4 5.4 6.4 6.4 5.4 5.4 6.4 5.4 5.4 5.4 5.4 5.4 5.4 5.4 5.4 4.4 5.4 4.4 5.4 4.4 4.4 4.4 4.4 4.4 3.4 4.4 4.4 4.4 3.4 4.4 4.4 3.4 3.4 3.4 3.4 4.4 3.4 3.4 3.4 3.4 3.4 3.4 2.4 3.4 3.4 3.4 3.4 2.4 2.4 2.4 2.4 2.4 2.4 3.4 2.4 2.4 1.4 1.4 1.4 1.4 2.4 2.4 2.4 1.4 1.4 2.4 1.4 1.4 1.4 1.4 1.4 1.4 1.4 1.4 1.4 1.4 1.4 1.4 1.4 0.4 1.4 1.4 1.4 0.4 1.4 0.4 0.4 0.4 1.4 0.4 0.4 0.4 0.4 0.4 0.4 0.4 0.4 -0.6 0.4 0.4 0.4 -0.6 0.4 0.4 0.4 0.4 -0.6 0.4 0.4 -0.6 -0.6 -0.6 -0.6 -0.6 -0.6 -0.6 -0.6 -0.6 0.4 0.4 -0.6 -0.6 -0.6 -0.6 -0.6 -0.6 -0.6 -0.6 -1.6 -0.6 -0.6 -1.6 -1.6 -0.6 -0.6 -0.6 -0.6 -1.6 -1.6 -1.6 -1.6 -0.6 -1.6 -1.6 -1.6 -0.6 -1.6 -1.6 -1.6 -1.6 -1.6 -1.6 -1.6 -1.6 -1.6 -1.6 -1.6 -2.6 -1.6 -1.6 -1.6 -2.6 -2.6 -2.6 -2.6 -2.6 -1.6 -2.6 -2.6 -1.6 -2.6 -2.6 -2.6 -2.6 -2.6 -2.6 -2.6 -2.6 -2.6 -2.6 -2.6 -2.6 -2.6 -2.6 -2.6 -2.6 -2.6 -2.6 -2.6 -2.6 -2.6 -2.6 -2.6 -3.6 -3.6 -2.6 -3.6 -3.6 -2.6 -3.6 -2.6 -3.6 -2.6 -3.6 -2.6 -3.6 -2.6 -3.6 -3.6 -2.6 -3.6 -3.6 -3.6 -3.6 -3.6 -3.6 -3.6 -3.6 -3.6 -3.6 -3.6 -3.6 -4.6 -4.6 -3.6 -3.6 -4.6 -4.6 -3.6 -3.6 -4.6 -3.6 -4.6 -3.6 -4.6 -4.6 -3.6 -4.6 -3.6 -4.6 -4.6 -3.6 -4.6 -3.6 -4.6 -4.6 -4.6 -3.6 -4.6 -4.6 -4.6 -4.6 -4.6 -4.6 -4.6 -4.6 -4.6 -4.6 -4.6 -4.6 -4.6 -4.6 -5.6 -4.6 -4.6 -4.6 -5.6 -4.6 -4.6 -5.6 -4.6 -4.6 -4.6 -4.6 -4.6 -4.6 -4.6 -5.6 -4.6 -5.6 -4.6 -4.6 -5.6 -5.6 -4.6 -4.6 -5.6 -5.6 -5.6 -4.6 -4.6 -5.6 -5.6 -5.6 -5.6 -5.6 -5.6 -4.6 -4.6 -5.6 -5.6 -5.6 -5.6 -5.6 -5.6 -5.6 -5.6 -5.6 -4.6 -4.6 -5.6 -5.6 -5.6 -5.6 -5.6 -5.6 -6.6 -5.6 -5.6 -5.6 -5.6 -6.6 -6.6 -5.6 -6.6 -6.6 -5.6 -5.6 -5.6 -6.6 -5.6 -5.6 -6.6 -6.6 -5.6 -5.6 -5.6 -5.6 -5.6 -5.6 -6.6 -6.6 -6.6 -6.6 -6.6 -6.6 -5.6 -5.6 -6.6 -6.6 -6.6 -6.6 -5.6 -6.6 -6.6 -6.6 -6.6 -6.6 -7.6 -6.6 -6.6 -7.6 -6.6 -6.6 -6.6 -7.6 -6.6 -6.6 -6.6 -6.6 -6.6 -6.6 -7.6 -6.6 -6.6 -6.6 -6.6 -6.6 -6.6 -6.6 -6.6 -6.6 -6.6 -6.6 -6.6 -6.6 -6.6 -7.6 -7.6 -6.6 -6.6 -6.6 -6.6 -6.6 -6.6 -6.6 -6.6 -6.6 -7.6 -7.6 -7.6 -7.6 -7.6 -7.6 -7.6 -6.6 -6.6 -6.6 -7.6 -7.6 -7.6 -7.6 -7.6 -6.6 -6.6 -6.6 -6.6 -6.6 -6.6 -7.6 -7.6 -7.6 -7.6 -7.6 -6.6 -7.6 -6.6 -7.6 -7.6 -7.6 -7.6 -7.6 -7.6 -7.6 -7.6 -7.6 -7.6 -7.6 -7.6 -8.6 -7.6 -7.6 -7.6 -7.6 -7.6 -7.6 -7.6 -7.6 -8.6 -8.6 -8.6 -8.6 -7.6 -7.6 -7.6 -7.6 -7.6 -8.6 -8.6 -7.6 -7.6 -7.6 -8.6 -8.6 -8.6 -7.6 -7.6 -8.6 -8.6 -7.6 -7.6 -8.6 -7.6 -7.6 -8.6 -8.6 -7.6 -8.6 -8.6 -7.6 -8.6 -8.6 -7.6 -8.6 -7.6 -7.6 -8.6 -7.6 -8.6 -7.6 -8.6 -7.6 -8.6 -8.6 -7.6 -8.6 -8.6 -7.6 -8.6 -8.6 -7.6 -8.6 -8.6 -8.6 -8.6 -8.6 -8.6 -8.6 -8.6 -8.6 -7.6 -8.6 -7.6 -8.6 -7.6 -8.6 -8.6 -8.6 -8.6 -8.6 -8.6 -8.6 -8.6 -8.6 -8.6 -8.6 -8.6 -8.6 -8.6 -8.6 -8.6 -8.6 -8.6 -8.6 -8.6 -8.6 -8.6 -8.6 -9.6 -8.6 -8.6 -8.6 -8.6 -9.6 -8.6 -8.6 -8.6 -9.6 -8.6 -8.6 -9.6 -9.6 -8.6 -8.6 -8.6 -9.6 -8.6 -8.6 -9.6 -8.6 -8.6 -9.6 -8.6 -9.6 -8.6 -8.6 -9.6 -8.6 -9.6 -8.6 -9.6 -8.6 -9.6 -8.6 -9.6 -8.6 -9.6 -8.6 -9.6 -8.6 -9.6 -8.6 -8.6 -9.6 -8.6 -9.6 -9.6 -8.6 -9.6 -9.6 -9.6 -9.6 -8.6 -9.6 -9.6 -9.6 -9.6 -9.6 -9.6 -9.6 -9.6 -9.6 -9.6 -9.6 -9.6 -9.6 -9.6 -9.6 -9.6 -10.6 -9.6 -9.6 -9.6 -9.6 -9.6 -9.6 -10.6 -9.6 -9.6 -9.6 -9.6 -10.6 -9.6 -9.6 -10.6 -9.6 -9.6 -10.6 -9.6 -9.6 -10.6 -9.6 -9.6 -9.6 -9.6 -9.6 -9.6 -9.6 -9.6 -9.6 -9.6 -9.6 -9.6 -10.6 -9.6 -9.6 -10.6 -9.6 -10.6 -9.6 -10.6 -9.6 -10.6 -9.6 -10.6 -9.6 -10.6 -9.6 -9.6 -9.6 -9.6 -10.6 -10.6 -9.6 -10.6 -10.6 -10.6 -9.6 -10.6 -9.6 -9.6 -9.6 -10.6 -9.6 -9.6 -9.6 -9.6 -9.6 -10.6 -9.6 -9.6 -9.6 -9.6 -10.6 -10.6 -9.6 -10.6 -9.6 -10.6 -9.6 -9.6 -9.6 -9.6 -10.6 -9.6 -9.6 -10.6 -9.6 -10.6 -9.6 -9.6 -10.6 -9.6 -10.6 -9.6 -10.6 -9.6 -9.6 -10.6 -9.6 -10.6 -9.6 -10.6 -9.6 -9.6 -10.6 -10.6 -9.6 -10.6 -10.6 -9.6 -9.6 -9.6 -10.6 -10.6 -9.6 -9.6 -10.6 -10.6 -10.6 -10.6 -10.6 -10.6 -10.6 -10.6 -9.6 -9.6 -10.6 -10.6 -10.6 -10.6 -10.6 -10.6 -10.6 -10.6 -10.6 -10.6 -10.6 -10.6 -10.6 -10.6 -10.6 -10.6 -10.6 -10.6 -10.6 -9.6 -10.6 -10.6 -10.6 -10.6 -10.6 -10.6 -10.6 -10.6 -10.6 -10.6 -10.6 -10.6 -10.6 -10.6 -10.6 -10.6 -10.6 -10.6 -10.6 -10.6 -9.6 -9.6 -9.6 -10.6 -10.6 -10.6 -10.6 -10.6 -10.6 -10.6 -10.6 -10.6 -10.6 -10.6 -10.6 -10.6 -10.6 -10.6 -10.6 -9.6 -10.6 -10.6 -10.6 -10.6 -10.6 -10.6 -10.6 -10.6 -10.6 -10.6 -10.6 -10.6 -10.6 -10.6 -10.6 -10.6 -10.6 -10.6 -10.6 -10.6 -10.6 -10.6 -10.6 -10.6 -10.6 -10.6 -10.6 -10.6 -11.6 -10.6 -10.6 -10.6 -10.6 -10.6 -10.6 -10.6 -11.6 -10.6 -10.6 -10.6 -10.6 -10.6 -10.6 -10.6 -10.6 -10.6 -10.6 -10.6 -10.6 -10.6 -11.6 -10.6 -10.6 -10.6 -10.6 -10.6 -10.6 -10.6 -11.6 -10.6 -10.6 -10.6 -10.6 -10.6 -10.6 -11.6 -10.6 -10.6 -10.6 -10.6 -10.6 -11.6 -10.6 -11.6 -10.6 -11.6 -10.6 -10.6 -10.6 -11.6 -10.6 -11.6 -10.6 -11.6 -10.6 -11.6 -10.6 -10.6 -10.6 -11.6 -10.6 -10.6 -10.6 -10.6 -10.6 -10.6 -10.6 -10.6 -10.6 -10.6 -10.6 -10.6 -10.6 -10.6 -10.6 -10.6 -10.6 -10.6 -11.6 -10.6 -10.6 -10.6 -10.6 -10.6 -11.6 -10.6 -10.6 -11.6 -10.6 -11.6 -11.6 -10.6 -10.6 -11.6 -10.6 -10.6 -11.6 -11.6 -10.6 -10.6 -11.6 -10.6 -10.6 -10.6 -10.6 -11.6 -11.6 -10.6 -10.6 -11.6 -11.6 -11.6 -11.6 -10.6 -10.6 -10.6 -10.6 -10.6 -11.6 -11.6 -11.6 -11.6 -11.6 -11.6 -11.6 -10.6 -10.6 -10.6 -10.6 -11.6 -11.6 -11.6 -11.6 -10.6 -10.6 -10.6 -11.6 -11.6 -11.6 -10.6 -10.6 -10.6 -11.6 -10.6 -10.6 -11.6 -10.6 -10.6 -10.6 -10.6 -11.6 -11.6 -11.6 -10.6 -10.6 -10.6 -10.6 -10.6 -10.6 -10.6 -10.6 -10.6 -10.6 -10.6 -11.6 -11.6 -11.6 -11.6 -11.6 -11.6 -11.6 -10.6 -11.6 -11.6 -11.6 -11.6 -11.6 -11.6 -11.6 -11.6 -11.6 -11.6 -11.6 -10.6 -10.6 -11.6 -11.6 -11.6 -11.6 -11.6 -11.6 -11.6 -11.6 -11.6 -11.6 -10.6 -10.6 -10.6 -11.6 -11.6 -11.6 -11.6 -11.6 -10.6 -10.6 -10.6 -11.6 -11.6 -11.6 -11.6 -11.6 -10.6 -11.6 -11.6 -11.6 -11.6 -11.6 -11.6 -11.6 -11.6 -11.6 -11.6 -11.6 -11.6 -11.6 -11.6 -11.6 -11.6 -11.6 -10.6 -11.6 -11.6 -10.6 -11.6 -11.6 -10.6 -11.6 -11.6 -10.6 -10.6 -11.6 -11.6 -11.6 -10.6 -10.6 -11.6 -11.6 -11.6 -11.6 -10.6 -11.6 -11.6 -11.6 -11.6 -10.6 -10.6 -11.6 -11.6 -11.6 -10.6 -11.6 -11.6 -11.6 -11.6 -10.6 -11.6 -11.6 -11.6 -10.6 -11.6 -11.6 -11.6 -11.6 -11.6 -11.6 -11.6 -11.6 -11.6 -11.6 -11.6 -11.6 -11.6 -11.6 -11.6 -11.6 -11.6 -11.6 -11.6 -11.6 -11.6 -11.6 -10.6 -11.6 -11.6 -11.6 -10.6 -11.6 -11.6 -11.6 -11.6 -10.6
-5.25 -5.25 -5.25 15.75 1007.8 3577.8 6303.8 8724.8 10785 12551 14088 15437 16625 17672 18575 19043 17769 14412 10651 7638.8 5530.8 4116.8 3169.8 2523.8 2070.8 1765.8 1526.8 1331.8 1193.8 1065.8 958.75 869.75 797.75 735.75 682.75 637.75 597.75 562.75 530.75 502.75 476.75 453.75 431.75 412.75 393.75 377.75 362.75 347.75 334.75 322.75 310.75 299.75 288.75 279.75 270.75 262.75 253.75 246.75 238.75 232.75 225.75 218.75 213.75 207.75 202.75 197.75 191.75 186.75 182.75 178.75 174.75 170.75 166.75 162.75 159.75 155.75 151.75 149.75 146.75 143.75 140.75 137.75 134.75 132.75 130.75 127.75 125.75 122.75 120.75 118.75 116.75 114.75 112.75 110.75 108.75 106.75 105.75 103.75 101.75 100.75 98.75 96.75 95.75 94.75 93.75 91.75 90.75 88.75 87.75 85.75 84.75 83.75 82.75 81.75 80.75 78.75 78.75 76.75 75.75 75.75 73.75 73.75 71.75 71.75 70.75 69.75 68.75 67.75 66.75 66.75 65.75 64.75 63.75 63.75 62.75 61.75 60.75 59.75 58.75 58.75 58.75 57.75 57.75 56.75 55.75 55.75 54.75 53.75 53.75 53.75 52.75 51.75 51.75 50.75 50.75 49.75 49.75 48.75 47.75 47.75 47.75 46.75 46.75 46.75 45.75 44.75 44.75 44.75 43.75 43.75 42.75 42.75 41.75 41.75 40.75 41.75 40.75 39.75 40.75 39.75 38.75 38.75 38.75 38.75 37.75 37.75 36.75 36.75 36.75 36.75 35.75 35.75 35.75 34.75 34.75 33.75 34.75 33.75 33.75 33.75 33.75 32.75 31.75 32.75 32.75 31.75 31.75 31.75 31.75 30.75 30.75 29.75 29.75 30.75 29.75 28.75 28.75 29.75 29.75 28.75 28.75 27.75 27.75 27.75 27.75 27.75 27.75 27.75 26.75 26.75 26.75 25.75 25.75 25.75 25.75 25.75 24.75 25.75 24.75 24.75 24.75 24.75 23.75 23.75 24.75 23.75 23.75 23.75 23.75 22.75 22.75 22.75 22.75 22.75 22.75 21.75 22.75 22.75 21.75 21.75 21.75 21.75 20.75 20.75 20.75 20.75 20.75 20.75 20.75 20.75 20.75 20.75 19.75 19.75 19.75 19.75 19.75 18.75 19.75 18.75 18.75 18.75 18.75 18.75 17.75 18.75 17.75 17.75 17.75 17.75 17.75 17.75 17.75 17.75 17.75 16.75 16.75 16.75 16.75 17.75 16.75 16.75 16.75 16.75 16.75 16.75 15.75 15.75 16.75 15.75 16.75 15.75 15.75 15.75 15.75 15.75 15.75 15.75 14.75 15.75 14.75 14.75 14.75 14.75 14.75 13.75 14.75 13.75 14.75 13.75 13.75 13.75 13.75 13.75 13.75 13.75 12.75 13.75 12.75 13.75 12.75 12.75 12.75 13.75 13.75 13.75 12.75 12.75 12.75 12.75 12.75 12.75 11.75 12.75 12.75 12.75 12.75 12.75 12.75 11.75 11.75 12.75 11.75 11.75 11.75 10.75 11.75 11.75 11.75 11.75 11.75 10.75 10.75 10.75 11.75 10.75 10.75 10.75 11.75 10.75 10.75 9.75 10.75 9.75 9.75 9.75 9.75 10.75 9.75 9.75 10.75 9.75 9.75 10.75 9.75 9.75 10.75 9.75 9.75 9.75 9.75 8.75 9.75 9.75 9.75 8.75 9.75 8.75 9.75 8.75 8.75 9.75 9.75 8.75 8.75 8.75 8.75 8.75 8.75 8.75 8.75 8.75 8.75 7.75 8.75 8.75 8.75 7.75 8.75 8.75 7.75 7.75 7.75 7.75 7.75 7.75 7.75 7.75 7.75 7.75 8.75 7.75 7.75 7.75 7.75 7.75 7.75 7.75 6.75 7.75 7.75 7.75 7.75 6.75 6.75 6.75 6.75 7.75 7.75 7.75 7.75 6.75 6.75 7.75 6.75 6.75 6.75 6.75 6.75 6.75 6.75 6.75 5.75 6.75 6.75 6.75 5.75 6.75 5.75 5.75 5.75 5.75 6.75 6.75 6.75 5.75 5.75 6.75 5.75 5.75 6.75 5.75 5.75 5.75 5.75 5.75 5.75 5.75 5.75 5.75 5.75 5.75 4.75 5.75 5.75 4.75 4.75 4.75 5.75 5.75 5.75 4.75 4.75 5.75 4.75 4.75 5.75 4.75 5.75 4.75 5.75 4.75 5.75 5.75 4.75 4.75 5.75 4.75 4.75 4.75 4.75 4.75 4.75 4.75 4.75 4.75 4.75 4.75 4.75 4.75 4.75 4.75 4.75 4.75 4.75 3.75 4.75 4.75 4.75 3.75 4.75 3.75 4.75 4.75 3.75 4.75 3.75 3.75 3.75 4.75 3.75 3.75 3.75 3.75 3.75 3.75 3.75 3.75 3.75 3.75 3.75 3.75 3.75 3.75 3.75 3.75 3.75 3.75 3.75 3.75 3.75 3.75 2.75 3.75 3.75 2.75 3.75 2.75 3.75 3.75 3.75 2.75 3.75 3.75 3.75 3.75 2.75 2.75 2.75 2.75 2.75 2.75 2.75 2.75 2.75 2.75 2.75 3.75 2.75 2.75 2.75 2.75 2.75 2.75 2.75 2.75 2.75 2.75 2.75 1.75 2.75 2.75 2.75 2.75 2.75 2.75 2.75 2.75 2.75 2.75 2.75 1.75 2.75 2.75 2.75 1.75 1.75 2.75 2.75 1.75 1.75 1.75 1.75 1.75 1.75 1.75 1.75 1.75 2.75 1.75 1.75 1.75 1.75 2.75 1.75 1.75 2.75 1.75 1.75 1.75 1.75 1.75 1.75 1.75 1.75 1.75 1.75 1.75 1.75 1.75 1.75 1.75 1.75 1.75 1.75 1.75 1.75 0.75 1.75 1.75 1.75 1.75 1.75 1.75 0.75 1.75 1.75 0.75 0.75 0.75 1.75 1.75 1.75 1.75 1.75 0.75 0.75 0.75 1.75 1.75 0.75 0.75 1.75 0.75 0.75 0.75 0.75 1.75 0.75 0.75 0.75 0.75 0.75 0.75 0.75 1.75 0.75 0.75 0.75 0.75 0.75 0.75 0.75 0.75 0.75 0.75 0.75 0.75 0.75 0.75 0.75 0.75 0.75 -0.25 0.75 -0.25 0.75 0.75 0.75 0.75 0.75 0.75 0.75 -0.25 -0.25 0.75 0.75 0.75 0.75 0.75 -0.25 -0.25 0.75 0.75 0.75 0.75 0.75 0.75 -0.25 0.75 -0.25 -0.25 0.75 -0.25 -0.25 0.75 0.75 -0.25 -0.25 -0.25 -0.25 -0.25 0.75 -0.25 0.75 0.75 -0.25 -0.25 -0.25 -0.25 0.75 0.75 -0.25 -0.25 -0.25 -0.25 -0.25 -0.25 -0.25 -0.25 -0.25 -0.25 0.75 -0.25 -0.25 -0.25 -0.25 -0.25 -0.25 -0.25 -0.25 -0.25 -0.25 -0.25 -0.25 -0.25 -0.25 -0.25 -0.25 -0.25 -0.25 -1.25 -1.25 -0.25 -0.25 -0.25 -1.25 -0.25 -0.25 -0.25 -1.25 -0.25 -0.25 -1.25 -0.25 -0.25 -0.25 -0.25 -1.25 -0.25 -1.25 -0.25 -1.25 -0.25 -1.25 -0.25 -1.25 -0.25 -1.25 -0.25 -1.25 -1.25 -0.25 -1.25 -0.25 -1.25 -1.25 -1.25 -0.25 -1.25 -1.25 -0.25 -0.25 -1.25 -1.25 -1.25 -0.25 -0.25 -1.25 -1.25 -1.25 -1.25 -1.25 -1.25 -1.25 -1.25 -1.25 -1.25 -1.25 -1.25 -0.25 -0.25 -1.25 -1.25 -1.25 -1.25 -1.25 -1.25 -1.25 -1.25 -1.25 -1.25 -1.25 -1.25 -0.25 -1.25 -1.25 -1.25 -1.25 -1.25 -1.25 -1.25 -1.25 -1.25 -1.25 -1.25 -1.25 -1.25 -1.25 -1.25 -2.25 -1.25 -2.25 -1.25 -1.25 -2.25 -1.25 -2.25 -1.25 -1.25 -1.25 -1.25 -1.25 -1.25 -1.25 -1.25 -1.25 -2.25 -1.25 -2.25 -1.25 -2.25 -2.25 -1.25 -2.25 -1.25 -1.25 -1.25 -2.25 -1.25 -2.25 -2.25 -2.25 -1.25 -1.25 -2.25 -2.25 -1.25 -1.25 -1.25 -2.25 -2.25 -2.25 -2.25 -1.25 -1.25 -1.25 -2.25 -2.25 -2.25 -2.25 -2.25 -2.25 -2.25 -2.25 -2.25 -2.25 -2.25 -2.25 -2.25 -2.25 -2.25 -2.25 -1.25 -2.25 -2.25 -2.25 -2.25 -2.25 -2.25 -1.25 -2.25 -2.25 -2.25 -1.25 -2.25 -2.25 -2.25 -2.25 -2.25 -2.25 -2.25 -2.25 -2.25 -2.25 -2.25 -2.25 -2.25 -2.25 -2.25 -2.25 -2.25 -2.25 -2.25 -2.25 -2.25 -2.25 -2.25 -2.25 -3.25 -2.25 -3.25 -2.25 -2.25 -2.25 -2.25 -2.25 -2.25 -2.25 -2.25 -2.25 -3.25 -2.25 -2.25 -2.25 -2.25 -2.25 -3.25 -3.25 -2.25 -2.25 -2.25 -3.25 -3.25 -2.25 -2.25 -3.25 -3.25 -3.25 -2.25 -2.25 -2.25 -3.25 -3.25 -3.25 -3.25 -3.25 -2.25 -2.25 -2.25 -2.25 -2.25 -2.25 -2.25 -2.25 -2.25 -2.25 -2.25 -3.25 -3.25 -3.25 -3.25 -3.25 -3.25 -3.25 -3.25 -3.25 -3.25 -2.25 -2.25 -3.25 -3.25 -3.25 -3.25 -3.25 -2.25 -2.25 -2.25 -3.25 -3.25 -3.25 -2.25 -2.25 -3.25 -3.25 -3.25 -2.25 -3.25 -3.25 -2.25 -3.25 -3.25 -3.25 -2.25 -3.25 -3.25 -2.25 -3.25 -3.25 -3.25 -3.25 -3.25 -3.25 -3.25 -3.25 -3.25 -2.25 -3.25 -3.25 -3.25 -3.25 -3.25 -3.25 -3.25 -3.25 -3.25 -3.25 -3.25 -3.25 -3.25 -3.25 -3.25 -3.25 -3.25 -4.25 -3.25 -3.25 -4.25 -3.25 -3.25 -3.25 -3.25 -3.25 -3.25 -4.25 -3.25 -3.25 -3.25 -3.25 -3.25 -3.25 -3.25 -4.25 -3.25 -3.25 -3.25 -3.25 -4.25 -3.25 -3.25 -3.25 -3.25 -3.25 -4.25 -4.25 -4.25 -3.25 -3.25 -3.25 -3.25 -3.25 -3.25 -4.25 -3.25 -3.25 -3.25 -3.25 -3.25 -3.25 -4.25 -3.25 -3.25 -4.25 -4.25 -4.25 -3.25 -3.25 -3.25 -3.25 -3.25 -3.25 -3.25 -3.25 -3.25 -3.25 -4.25 -4.25 -4.25 -4.25 -3.25 -3.25 -3.25 -4.25 -4.25 -4.25 -3.25 -3.25 -3.25 -3.25 -4.25 -4.25 -3.25 -3.25 -3.25 -4.25 -4.25 -3.25 -3.25 -4.25 -4.25 -3.25 -4.25 -4.25 -3.25 -4.25 -4.25 -3.25 -4.25 -4.25 -3.25 -4.25 -3.25 -4.25 -4.25 -3.25 -4.25 -4.25 -4.25 -3.25 -4.25 -3.25 -4.25 -3.25 -4.25 -4.25 -4.25 -3.25 -4.25 -3.25 -4.25 -4.25 -4.25 -4.25 -4.25 -4.25 -3.25 -4.25 -4.25 -4.25 -4.25 -4.25 -4.25 -4.25 -4.25 -4.25 -4.25 -4.25 -4.25 -4.25 -4.25 -4.25 -4.25 -4.25 -4.25 -4.25 -4.25 -4.25 -4.25 -4.25 -4.25 -4.25 -4.25 -4.25 -4.25 -4.25 -4.25 -4.25 -4.25 -4.25 -4.25 -4.25 -4.25 -4.25 -4.25 -4.25 -4.25 -4.25 -4.25 -4.25 -4.25 -4.25 -4.25 -4.25 -5.25 -5.25 -4.25 -5.25 -5.25 -5.25 -4.25 -4.25 -5.25 -5.25 -5.25 -5.25 -5.25 -4.25 -4.25 -4.25 -5.25 -5.25 -4.25 -4.25 -4.25 -4.25 -4.25 -4.25 -4.25 -4.25 -4.25 -5.25 -4.25 -4.25 -4.25 -4.25 -4.25 -4.25 -4.25 -4.25 -4.25 -4.25 -4.25 -4.25 -4.25 -4.25 -5.25 -4.25 -4.25 -5.25 -5.25 -4.25 -5.25 -5.25 -4.25 -4.25 -5.25 -4.25 -4.25 -5.25 -5.25 -4.25 -5.25 -4.25 -4.25 -5.25 -4.25 -5.25 -5.25 -4.25 -5.25 -5.25 -5.25 -5.25 -4.25 -5.25 -5.25 -5.25 -5.25 -4.25 -5.25 -4.25 -5.25 -4.25 -5.25 -5.25 -4.25 -4.25 -5.25 -5.25 -4.25 -5.25 -5.25 -5.25 -5.25 -5.25 -4.25 -5.25 -5.25 -5.25 -5.25 -5.25 -5.25 -4.25 -5.25 -4.25 -5.25 -4.25 -5.25 -5.25 -5.25 -5.25 -5.25 -5.25 -4.25 -5.25 -4.25 -5.25 -5.25 -4.25 -5.25 -5.25 -5.25 -5.25 -5.25 -4.25 -5.25 -5.25 -4.25 -5.25 -5.25 -4.25 -5.25 -5.25 -5.25 -4.25 -5.25 -5.25 -5.25 -4.25 -5.25 -5.25 -5.25 -4.25 -5.25 -5.25 -5.25 -4.25 -4.25 -5.25 -5.25 -5.25 -5.25 -5.25 -5.25 -5.25 -5.25 -5.25 -4.25 -5.25 -5.25 -5.25 -5.25 -5.25 -5.25 -5.25 -5.25 -5.25 -5.25 -5.25 -5.25 -5.25 -5.25 -5.25 -5.25 -5.25 -4.25 -5.25 -5.25 -4.25 -5.25 -5.25 -5.25 -5.25 -6.25 -5.25 -5.25 -5.25 -5.25 -5.25 -5.25 -5.25 -5.25 -5.25 -5.25 -5.25 -5.25 -5.25 -5.25 -5.25 -5.25 -5.25 -5.25 -5.25 -5.25 -5.25 -6.25 -5.25 -5.25 -5.25 -5.25 -5.25 -6.25 -6.25 -5.25 -5.25 -5.25 -6.25 -6.25 -5.25
-9.25 -9.25 -8.25 26.75 266.75 502.75 689.75 834.75 942.75 1022.8 1084.8 1137.8 1180.8 1216.8 1233.8 1115.8 855.75 647.75 503.75 397.75 318.75 260.75 217.75 185.75 160.75 143.75 126.75 116.75 105.75 95.75 87.75 81.75 75.75 70.75 66.75 61.75 58.75 55.75 52.75 50.75 47.75 45.75 42.75 40.75 39.75 37.75 35.75 34.75 33.75 32.75 30.75 29.75 29.75 27.75 26.75 26.75 24.75 23.75 22.75 21.75 21.75 21.75 19.75 19.75 19.75 18.75 17.75 16.75 16.75 16.75 15.75 15.75 14.75 14.75 13.75 13.75 12.75 12.75 12.75 11.75 11.75 11.75 11.75 10.75 10.75 10.75 9.75 9.75 9.75 9.75 8.75 8.75 8.75 7.75 7.75 7.75 7.75 7.75 7.75 6.75 6.75 6.75 5.75 5.75 5.75 5.75 5.75 5.75 5.75 5.75 4.75 4.75 4.75 4.75 4.75 3.75 3.75 3.75 3.75 2.75 3.75 2.75 2.75 2.75 2.75 3.75 2.75 2.75 2.75 2.75 2.75 2.75 1.75 1.75 1.75 1.75 1.75 1.75 1.75 1.75 1.75 0.75 1.75 0.75 0.75 0.75 0.75 0.75 0.75 0.75 -0.25 -0.25 0.75 -0.25 0.75 -0.25 -0.25 0.75 -0.25 -0.25 -0.25 -0.25 -0.25 -0.25 -1.25 -0.25 -1.25 -0.25 -1.25 -0.25 -1.25 -0.25 -0.25 -0.25 -0.25 -1.25 -1.25 -1.25 -1.25 -1.25 -1.25 -1.25 -2.25 -1.25 -1.25 -1.25 -2.25 -2.25 -2.25 -1.25 -2.25 -2.25 -2.25 -2.25 -1.25 -2.25 -2.25 -2.25 -2.25 -2.25 -2.25 -2.25 -2.25 -2.25 -2.25 -2.25 -2.25 -3.25 -3.25 -3.25 -3.25 -3.25 -3.25 -3.25 -2.25 -3.25 -3.25 -3.25 -2.25 -3.25 -2.25 -3.25 -3.25 -3.25 -2.25 -3.25 -3.25 -3.25 -3.25 -3.25 -3.25 -3.25 -3.25 -3.25 -3.25 -3.25 -3.25 -3.25 -3.25 -3.25 -3.25 -3.25 -3.25 -4.25 -4.25 -4.25 -4.25 -3.25 -4.25 -4.25 -4.25 -3.25 -4.25 -4.25 -4.25 -4.25 -4.25 -4.25 -3.25 -4.25 -4.25 -4.25 -4.25 -4.25 -4.25 -4.25 -4.25 -4.25 -4.25 -4.25 -4.25 -5.25 -4.25 -4.25 -4.25 -4.25 -5.25 -4.25 -4.25 -4.25 -5.25 -4.25 -5.25 -4.25 -4.25 -5.25 -4.25 -5.25 -4.25 -5.25 -4.25 -4.25 -5.25 -4.25 -5.25 -5.25 -5.25 -4.25 -5.25 -5.25 -4.25 -5.25 -4.25 -5.25 -5.25 -5.25 -5.25 -5.25 -5.25 -5.25 -5.25 -5.25 -5.25 -5.25 -5.25 -5.25 -5.25 -5.25 -5.25 -5.25 -5.25 -5.25 -5.25 -5.25 -5.25 -5.25 -5.25 -5.25 -6.25 -5.25 -5.25 -5.25 -5.25 -5.25 -5.25 -6.25 -6.25 -5.25 -6.25 -5.25 -6.25 -6.25 -5.25 -6.25 -6.25 -5.25 -5.25 -6.25 -5.25 -5.25 -6.25 -6.25 -5.25 -5.25 -6.25 -6.25 -6.25 -6.25 -5.25 -5.25 -6.25 -5.25 -6.25 -6.25 -6.25 -6.25 -6.25 -6.25 -6.25 -6.25 -6.25 -5.25 -5.25 -6.25 -6.25 -6.25 -6.25 -6.25 -6.25 -6.25 -5.25 -6.25 -6.25 -6.25 -5.25 -6.25 -6.25 -6.25 -6.25 -6.25 -6.25 -6.25 -6.25 -6.25 -6.25 -6.25 -6.25 -6.25 -6.25 -6.25 -6.25 -6.25 -6.25 -6.25 -7.25 -6.25 -7.25 -6.25 -6.25 -6.25 -6.25 -6.25 -6.25 -6.25 -6.25 -6.25 -7.25 -6.25 -6.25 -7.25 -6.25 -6.25 -6.25 -7.25 -6.25 -6.25 -6.25 -6.25 -7.25 -6.25 -6.25 -7.25 -7.25 -7.25 -6.25 -6.25 -6.25 -6.25 -6.25 -7.25 -7.25 -7.25 -7.25 -7.25 -7.25 -7.25 -6.25 -7.25 -7.25 -7.25 -6.25 -6.25 -7.25 -7.25 -7.25 -7.25 -7.25 -7.25 -7.25 -7.25 -7.25 -7.25 -6.25 -6.25 -6.25 -6.25 -6.25 -7.25 -7.25 -7.25 -7.25 -7.25 -6.25 -7.25 -7.25 -7.25 -7.25 -6.25 -7.25 -7.25 -7.25 -7.25 -7.25 -7.25 -7.25 -7.25 -6.25 -7.25 -7.25 -6.25 -7.25 -7.25 -6.25 -7.25 -7.25 -7.25 -7.25 -7.25 -7.25 -7.25 -7.25 -7.25 -7.25 -7.25 -7.25 -6.25 -7.25 -7.25 -7.25 -7.25 -7.25 -7.25 -7.25 -7.25 -7.25 -7.25 -7.25 -7.25 -7.25 -7.25 -7.25 -7.25 -7.25 -7.25 -7.25 -7.25 -7.25 -7.25 -7.25 -7.25 -7.25 -7.25 -7.25 -7.25 -7.25 -7.25 -7.25 -7.25 -7.25 -7.25 -7.25 -7.25 -7.25 -7.25 -7.25 -7.25 -7.25 -7.25 -7.25 -7.25 -8.25 -7.25 -7.25 -7.25 -7.25 -7.25 -7.25 -7.25 -7.25 -7.25 -8.25 -7.25 -7.25 -7.25 -7.25 -7.25 -8.25 -8.25 -8.25 -8.25 -8.25 -7.25 -7.25 -7.25 -7.25 -7.25 -7.25 -7.25 -7.25 -7.25 -7.25 -7.25 -7.25 -7.25 -7.25 -7.25 -7.25 -7.25 -7.25 -8.25 -8.25 -8.25 -8.25 -8.25 -7.25 -7.25 -7.25 -7.25 -8.25 -8.25 -8.25 -8.25 -8.25 -8.25 -7.25 -7.25 -7.25 -7.25 -8.25 -8.25 -8.25 -7.25 -7.25 -7.25 -8.25 -8.25 -8.25 -8.25 -7.25 -8.25 -8.25 -8.25 -8.25 -7.25 -8.25 -8.25 -8.25 -8.25 -7.25 -8.25 -8.25 -8.25 -7.25 -7.25 -8.25 -8.25 -7.25 -8.25 -8.25 -7.25 -8.25 -8.25 -7.25 -8.25 -7.25 -8.25 -8.25 -7.25 -8.25 -7.25 -8.25 -8.25 -7.25 -8.25 -7.25 -8.25 -8.25 -7.25 -8.25 -8.25 -8.25 -7.25 -8.25 -8.25 -7.25 -8.25 -8.25 -8.25 -7.25 -8.25 -8.25 -8.25 -7.25 -8.25 -7.25 -8.25 -8.25 -8.25 -8.25 -8.25 -8.25 -8.25 -8.25 -8.25 -8.25 -8.25 -8.25 -8.25 -8.25 -8.25 -8.25 -8.25 -8.25 -8.25 -8.25 -8.25 -8.25 -8.25 -8.25 -8.25 -8.25 -8.25 -8.25 -8.25 -8.25 -8.25 -8.25 -8.25 -8.25 -8.25 -8.25 -8.25 -8.25 -8.25 -7.25 -8.25 -8.25 -8.25 -8.25 -8.25 -8.25 -8.25 -8.25 -8.25 -8.25 -8.25 -8.25 -8.25 -8.25 -8.25 -8.25 -8.25 -8.25 -8.25 -8.25 -8.25 -8.25 -8.25 -8.25 -8.25 -8.25 -8.25 -8.25 -9.25 -8.25 -8.25 -8.25 -8.25 -8.25 -8.25 -8.25 -8.25 -9.25 -8.25 -8.25 -8.25 -8.25 -8.25 -8.25 -8.25 -8.25 -8.25 -8.25 -9.25 -8.25 -8.25 -9.25 -9.25 -9.25 -8.25 -8.25 -9.25 -8.25 -8.25 -8.25 -9.25 -9.25 -9.25 -9.25 -8.25 -8.25 -9.25 -9.25 -9.25 -9.25 -9.25 -8.25 -8.25 -8.25 -8.25 -8.25 -8.25 -8.25 -8.25 -8.25 -8.25 -9.25 -8.25 -8.25 -8.25 -8.25 -8.25 -8.25 -8.25 -9.25 -9.25 -8.25 -8.25 -8.25 -8.25 -8.25 -9.25 -9.25 -9.25 -9.25 -8.25 -8.25 -8.25 -9.25 -9.25 -9.25 -8.25 -8.25 -9.25 -9.25 -9.25 -8.25 -9.25 -9.25 -9.25 -8.25 -9.25 -9.25 -9.25 -8.25 -8.25 -9.25 -8.25 -8.25 -8.25 -8.25 -8.25 -8.25 -8.25 -9.25 -9.25 -8.25 -9.25 -9.25 -8.25 -8.25 -9.25 -8.25 -8.25 -9.25 -8.25 -8.25 -9.25 -8.25 -9.25 -9.25 -8.25 -9.25 -8.25 -9.25 -9.25 -8.25 -9.25 -8.25 -8.25 -9.25 -8.25 -9.25 -9.25 -8.25 -9.25 -9.25 -9.25 -9.25 -8.25 -9.25 -9.25 -9.25 -9.25 -8.25 -9.25 -9.25 -9.25 -9.25 -8.25 -9.25 -8.25 -9.25 -8.25 -9.25 -9.25 -8.25 -8.25 -9.25 -9.25 -8.25 -9.25 -9.25 -9.25 -8.25 -9.25 -8.25 -9.25 -9.25 -9.25 -8.25 -9.25 -9.25 -8.25 -9.25 -8.25 -9.25 -8.25 -9.25 -8.25 -9.25 -8.25 -9.25 -9.25 -9.25 -9.25 -8.25 -9.25 -9.25 -9.25 -9.25 -8.25 -9.25 -9.25 -8.25 -9.25 -8.25 -9.25 -9.25 -9.25 -9.25 -9.25 -8.25 -8.25 -9.25 -9.25 -9.25 -9.25 -9.25 -9.25 -9.25 -8.25 -9.25 -9.25 -9.25 -9.25 -9.25 -9.25 -9.25 -9.25 -9.25 -9.25 -9.25 -9.25 -9.25 -8.25 -9.25 -9.25 -9.25 -9.25 -9.25 -9.25 -9.25 -9.25 -8.25 -9.25 -9.25 -8.25 -8.25 -9.25 -9.25 -9.25 -9.25 -8.25 -9.25 -9.25 -9.25 -9.25 -9.25 -8.25 -9.25 -9.25 -9.25 -9.25 -9.25 -9.25 -9.25 -9.25 -9.25 -9.25 -9.25 -9.25 -9.25 -9.25 -9.25 -9.25 -9.25 -9.25 -9.25 -9.25 -9.25 -9.25 -9.25 -9.25 -9.25 -9.25 -9.25 -9.25 -9.25 -9.25 -9.25 -9.25 -9.25 -9.25 -9.25 -9.25 -9.25 -9.25 -9.25 -9.25 -9.25 -9.25 -9.25 -9.25 -9.25 -9.25 -9.25 -9.25 -9.25 -9.25 -9.25 -9.25 -10.25 -9.25 -9.25 -9.25 -9.25 -9.25 -9.25 -9.25 -9.25 -9.25 -9.25 -9.25 -9.25 -9.25 -9.25 -9.25 -9.25 -9.25 -9.25 -9.25 -9.25 -9.25 -9.25 -9.25 -9.25 -9.25 -9.25 -9.25 -9.25 -9.25 -9.25 -9.25 -9.25 -9.25 -9.25 -9.25 -9.25 -9.25 -9.25 -9.25 -9.25 -9.25 -9.25 -9.25 -9.25 -9.25 -9.25 -9.25 -9.25 -9.25 -9.25 -10.25 -9.25 -9.25 -9.25 -9.25 -9.25 -10.25 -9.25 -9.25 -9.25 -9.25 -10.25 -9.25 -9.25 -9.25 -9.25 -10.25 -10.25 -9.25 -9.25 -9.25 -9.25 -10.25 -10.25 -9.25 -9.25 -9.25 -10.25 -10.25 -9.25 -9.25 -9.25 -10.25 -10.25 -9.25 -9.25 -10.25 -10.25 -9.25 -9.25 -9.25 -9.25 -9.25 -9.25 -9.25 -9.25 -10.25 -9.25 -9.25 -9.25 -10.25 -9.25 -9.25 -9.25 -10.25 -9.25 -9.25 -9.25 -10.25 -9.25 -9.25 -9.25 -10.25 -9.25 -9.25 -9.25 -9.25 -9.25 -9.25 -9.25 -10.25 -9.25 -10.25 -9.25 -9.25 -9.25 -10.25 -9.25 -10.25 -9.25 -9.25 -9.25 -9.25 -9.25 -10.25 -10.25 -9.25 -10.25 -9.25 -9.25 -9.25 -10.25 -9.25 -10.25 -9.25 -9.25 -10.25 -9.25 -9.25 -10.25 -9.25 -9.25 -9.25 -9.25 -10.25 -9.25 -9.25 -9.25 -9.25 -10.25 -9.25 -9.25 -9.25 -10.25 -10.25 -9.25 -10.25 -9.25 -10.25 -9.25 -10.25 -9.25 -10.25 -9.25 -10.25 -9.25 -9.25 -9.25 -10.25 -9.25 -9.25 -10.25 -10.25 -9.25 -9.25 -10.25 -9.25 -9.25 -10.25 -9.25 -9.25 -10.25 -10.25 -9.25 -10.25 -9.25 -10.25 -10.25 -9.25 -10.25 -9.25 -10.25 -9.25 -10.25 -9.25 -10.25 -9.25 -9.25 -10.25 -9.25 -10.25 -9.25 -10.25 -10.25 -9.25 -10.25 -9.25 -10.25 -10.25 -9.25 -10.25 -9.25 -10.25 -9.25 -10.25 -10.25 -9.25 -10.25 -10.25 -9.25 -10.25 -9.25 -10.25 -10.25 -9.25 -10.25 -9.25 -10.25 -10.25 -10.25 -9.25 -10.25 -9.25 -9.25 -10.25 -10.25 -9.25 -10.25 -10.25 -9.25 -10.25 -10.25 -9.25 -9.25 -10.25 -10.25 -9.25 -10.25 -10.25 -9.25 -10.25 -10.25 -9.25 -9.25 -10.25 -9.25 -10.25 -10.25 -10.25 -9.25 -10.25 -10.25 -10.25 -10.25 -9.25 -10.25 -10.25 -9.25 -9.25 -10.25 -10.25 -9.25 -10.25 -10.25 -10.25 -9.25 -9.25 -10.25 -10.25 -10.25 -9.25 -10.25 -10.25 -10.25 -9.25 -10.25 -10.25 -9.25 -9.25 -10.25 -10.25 -9.25 -9.25 -9.25 -10.25 -10.25 -9.25 -10.25 -10.25 -10.25 -9.25 -10.25 -10.25 -10.25 -10.25 -9.25 -10.25 -10.25 -10.25 -9.25 -10.25 -10.25 -10.25 -10.25 -9.25 -10.25 -10.25 -10.25 -10.25 -9.25 -10.25 -10.25 -10.25 -9.25 -9.25 -10.25 -10.25 -10.25 -9.25 -9.25 -10.25 -10.25 -10.25 -9.25 -9.25 -10.25 -10.25 -10.25 -9.25 -9.25 -9.25 -10.25 -10.25 -10.25 -10.25 -9.25 -9.25 -10.25 -10.25 -10.25 -10.25 -10.25 -10.25 -9.25 -9.25 -9.25 -10.25 -10.25 -10.25 -10.25 -10.25 -10.25 -10.25 -10.25 -10.25 -10.25 -9.25 -10.25 -10.25 -9.25 -10.25 -10.25 -10.25 -10.25 -10.25 -10.25 -10.25 -10.25 -10.25 -10.25 -10.25 -10.25 -10.25 -9.25 -10.25 -10.25 -10.25 -9.25 -9.25 -10.25 -10.25 -10.25 -9.25 -9.25 -10.25 -10.25 -10.25 -9.25 -10.25 -10.25 -9.25 -9.25 -10.25 -10.25 -10.25 -9.25 -9.25 -9.25 -10.25 -10.25 -10.25 -10.25 -10.25 -10.25 -10.25 -10.25 -10.25 -10.25 -10.25 -10.25 -10.25 -10.25 -10.25 -10.25 -10.25 -10.25 -10.25 -10.25 -10.25 -10.25 -10.25 -10.25 -10.25 -10.25 -10.25 -10.25 -10.25 -10.25 -10.25 -10.25 -10.25 -10.25 -10.25 -10.25 -10.25 -10.25
-0.1 -0.1 -0.1 -0.1 -0.1 -0.1 -0.1 -0.1 -0.1 0.9 2.9 11.9 37.9 88.9 177.9 308.9 475.9 667.9 870.9 1079.9 1290.9 1508.9 1736.9 1975.9 2227.9 2490.9 2760.9 3020.9 3279.9 3535.9 3781.9 4011.9 4217.9 4397.9 4550.9 4674.9 4773.9 4845.9 4895.9 4925.9 4938.9 4934.9 4918.9 4890.9 4853.9 4808.9 4756.9 4699.9 4637.9 4572.9 4503.9 4433.9 4361.9 4288.9 4214.9 4140.9 4065.9 3992.9 3919.9 3845.9 3773.9 3703.9 3633.9 3564.9 3497.9 3431.9 3366.9 3302.9 3241.9 3180.9 3121.9 3064.9 3007.9 2952.9 2899.9 2847.9 2796.9 2746.9 2698.9 2651.9 2605.9 2560.9 2517.9 2475.9 2434.9 2394.9 2355.9 2317.9 2280.9 2244.9 2209.9 2175.9 2142.9 2109.9 2078.9 2047.9 2017.9 1988.9 1960.9 1932.9 1905.9 1879.9 1853.9 1828.9 1803.9 1779.9 1756.9 1734.9 1712.9 1690.9 1669.9 1648.9 1627.9 1608.9 1589.9 1570.9 1551.9 1533.9 1515.9 1498.9 1481.9 1465.9 1448.9 1433.9 1417.9 1402.9 1387.9 1372.9 1358.9 1344.9 1329.9 1316.9 1303.9 1290.9 1277.9 1264.9 1252.9 1239.9 1227.9 1216.9 1204.9 1193.9 1182.9 1171.9 1160.9 1150.9 1139.9 1129.9 1119.9 1109.9 1099.9 1090.9 1080.9 1071.9 1062.9 1053.9 1044.9 1035.9 1026.9 1018.9 1010.9 1001.9 994.9 985.9 977.9 970.9 962.9 954.9 947.9 939.9 932.9 926.9 918.9 911.9 904.9 898.9 891.9 884.9 878.9 871.9 865.9 859.9 853.9 847.9 841.9 835.9 829.9 823.9 817.9 812.9 806.9 800.9 795.9 790.9 784.9 779.9 774.9 769.9 763.9 758.9 753.9 749.9 744.9 739.9 734.9 729.9 725.9 720.9 716.9 711.9 707.9 702.9 698.9 694.9 689.9 685.9 681.9 677.9 673.9 669.9 665.9 661.9 657.9 653.9 649.9 645.9 641.9 638.9 634.9 631.9 627.9 624.9 620.9 617.9 613.9 609.9 606.9 603.9 600.9 596.9 593.9 590.9 587.9 583.9 580.9 577.9 574.9 571.9 568.9 565.9 562.9 559.9 556.9 553.9 551.9 548.9 545.9 542.9 539.9 537.9 534.9 531.9 528.9 526.9 523.9 521.9 518.9 515.9 513.9 511.9 508.9 505.9 503.9 501.9 498.9 496.9 494.9 491.9 489.9 486.9 484.9 482.9 480.9 478.9 475.9 473.9 471.9 469.9 467.9 465.9 462.9 460.9 458.9 456.9 454.9 452.9 450.9 448.9 447.9 445.9 443.9 441.9 439.9 437.9 435.9 433.9 431.9 430.9 428.9 426.9 424.9 423.9 421.9 419.9 417.9 415.9 413.9 412.9 410.9 408.9 407.9 405.9 404.9 402.9 400.9 399.9 397.9 395.9 394.9 392.9 391.9 389.9 388.9 386.9 385.9 383.9 382.9 380.9 379.9 377.9 376.9 375.9 373.9 371.9 370.9 369.9 367.9 366.9 365.9 363.9 362.9 361.9 359.9 358.9 356.9 355.9 354.9 353.9 351.9 350.9 349.9 348.9 347.9 345.9 344.9 343.9 341.9 340.9 340.9 338.9 337.9 336.9 335.9 334.9 332.9 331.9 330.9 329.9 328.9 327.9 325.9 324.9 323.9 322.9 321.9 320.9 319.9 318.9 317.9 316.9 315.9 314.9 313.9 312.9 311.9 310.9 309.9 308.9 307.9 306.9 305.9 304.9 304.9 302.9 301.9 301.9 299.9 298.9 298.9 296.9 296.9 295.9 294.9 293.9 292.9 291.9 290.9 289.9 289.9 288.9 287.9 286.9 285.9 284.9 283.9 283.9 282.9 281.9 280.9 279.9 278.9 277.9 276.9 276.9 276.9 274.9 274.9 273.9 272.9 271.9 271.9 270.9 269.9 268.9 267.9 266.9 266.9 265.9 265.9 264.9 263.9 263.9 261.9 261.9 260.9 259.9 258.9 258.9 257.9 256.9 255.9 255.9 254.9 253.9 253.9 252.9 251.9 251.9 250.9 249.9 249.9 248.9 248.9 247.9 246.9 245.9 245.9 244.9 243.9 243.9 242.9 242.9 241.9 240.9 240.9 239.9 238.9 238.9 237.9 236.9 236.9 235.9 234.9 234.9 233.9 232.9 232.9 231.9 231.9 230.9 230.9 229.9 228.9 228.9 227.9 227.9 226.9 226.9 225.9 224.9 224.9 223.9 223.9 222.9 222.9 221.9 221.9 220.9 219.9 219.9 218.9 218.9 217.9 217.9 216.9 216.9 215.9 214.9 214.9 214.9 213.9 213.9 212.9 211.9 211.9 211.9 210.9 210.9 209.9 209.9 208.9 208.9 207.9 206.9 207.9 206.9 205.9 205.9 204.9 204.9 203.9 203.9 202.9 202.9 202.9 201.9 200.9 200.9 200.9 199.9 199.9 198.9 198.9 198.9 197.9 196.9 196.9 195.9 195.9 194.9 194.9 194.9 193.9 193.9 193.9 192.9 192.9 191.9 191.9 191.9 190.9 189.9 189.9 189.9 189.9 188.9 187.9 187.9 187.9 186.9 186.9 186.9 185.9 185.9 184.9 184.9 183.9 183.9 183.9 182.9 182.9 181.9 181.9 180.9 180.9 180.9 179.9 179.9 179.9 178.9 178.9 177.9 177.9 177.9 176.9 176.9 175.9 175.9 175.9 174.9 174.9 174.9 173.9 173.9 172.9 173.9 172.9 172.9 171.9 171.9 171.9 170.9 170.9 169.9 169.9 168.9 168.9 168.9 167.9 168.9 167.9 167.9 166.9 166.9 166.9 165.9 165.9 165.9 164.9 164.9 164.9 164.9 163.9 163.9 163.9 162.9 162.9 161.9 161.9 161.9 161.9 160.9 160.9 159.9 159.9 159.9 158.9 158.9 158.9 158.9 157.9 157.9 157.9 157.9 156.9 156.9 156.9 155.9 155.9 155.9 155.9 154.9 153.9 154.9 153.9 153.9 153.9 152.9 152.9 152.9 152.9 151.9 151.9 151.9 151.9 151.9 150.9 150.9 149.9 149.9 149.9 148.9 148.9 148.9 147.9 147.9 147.9 147.9 146.9 146.9 146.9 145.9 145.9 145.9 145.9 144.9 144.9 144.9 144.9 143.9 143.9 143.9 143.9 143.9 142.9 142.9 142.9 141.9 141.9 141.9 141.9 140.9 140.9 140.9 139.9 139.9 139.9 139.9 139.9 138.9 138.9 138.9 138.9 137.9 137.9 137.9 136.9 136.9 136.9 135.9 136.9 135.9 135.9 135.9 134.9 135.9 134.9 134.9 134.9 134.9 133.9 133.9 133.9 132.9 132.9 132.9 131.9 131.9 131.9 131.9 131.9 130.9 130.9 130.9 130.9 130.9 130.9 129.9 129.9 129.9 128.9 128.9 128.9 127.9 127.9 127.9 127.9 127.9 126.9 126.9 126.9 126.9 126.9 126.9 126.9 125.9 125.9 125.9 124.9 124.9 124.9 124.9 124.9 123.9 123.9 123.9 123.9 122.9 122.9 122.9 122.9 121.9 121.9 121.9 121.9 121.9 121.9 120.9 120.9 120.9 120.9 119.9 119.9 119.9 119.9 119.9 118.9 118.9 118.9 118.9 118.9 117.9 117.9 117.9 117.9 116.9 116.9 116.9 116.9 116.9 116.9 115.9 115.9 115.9 115.9 115.9 115.9 114.9 114.9 114.9 114.9 113.9 113.9 113.9 113.9 113.9 112.9 112.9 112.9 112.9 112.9 112.9 112.9 111.9 111.9 111.9 111.9 110.9 110.9 110.9 110.9 109.9 109.9 110.9 109.9 109.9 109.9 109.9 108.9 108.9 108.9 108.9 107.9 108.9 108.9 107.9 107.9 107.9 107.9 107.9 107.9 106.9 106.9 106.9 106.9 105.9 105.9 105.9 105.9 105.9 105.9 104.9 104.9 104.9 104.9 103.9 104.9 103.9 103.9 103.9 103.9 103.9 103.9 102.9 102.9 102.9 102.9 101.9 101.9 101.9 101.9 101.9 101.9 101.9 101.9 101.9 100.9 100.9 99.9 100.9 100.9 99.9 99.9 99.9 99.9 99.9 99.9 99.9 99.9 98.9 98.9 98.9 98.9 98.9 97.9 97.9 97.9 97.9 97.9 96.9 97.9 96.9 97.9 96.9 96.9 96.9 95.9 96.9 95.9 95.9 95.9 95.9 95.9 95.9 95.9 95.9 95.9 94.9 94.9 94.9 94.9 94.9 94.9 93.9 93.9 93.9 93.9 93.9 93.9 93.9 92.9 92.9 92.9 92.9 92.9 91.9 92.9 91.9 91.9 91.9 91.9 91.9 90.9 91.9 90.9 90.9 90.9 90.9 90.9 90.9 89.9 89.9 89.9 89.9 89.9 89.9 89.9 89.9 88.9 89.9 88.9 88.9 88.9 88.9 87.9 88.9 87.9 87.9 87.9 87.9 87.9 86.9 87.9 87.9 86.9 86.9 86.9 86.9 86.9 86.9 86.9 85.9 85.9 85.9 85.9 85.9 85.9 85.9 84.9 84.9 84.9 85.9 84.9 84.9 84.9 84.9 83.9 83.9 83.9 83.9 83.9 83.9 83.9 82.9 83.9 82.9 82.9 82.9 82.9 82.9 82.9 81.9 82.9 81.9 82.9 81.9 80.9 81.9 81.9 81.9 80.9 80.9 80.9 80.9 80.9 80.9 79.9 80.9 79.9 79.9 79.9 79.9 79.9 79.9 79.9 78.9 78.9 78.9 78.9 78.9 78.9 78.9 78.9 78.9 77.9 77.9 77.9 77.9 77.9 77.9 77.9 76.9 77.9 76.9 76.9 76.9 76.9 76.9 76.9 76.9 75.9 75.9 75.9 75.9 75.9 75.9 75.9 75.9 74.9 75.9 74.9 74.9 74.9 74.9 74.9 74.9 74.9 74.9 73.9 73.9 73.9 73.9 73.9 73.9 72.9 73.9 73.9 72.9 72.9 72.9 72.9 72.9 72.9 72.9 71.9 71.9 71.9 72.9 71.9 71.9 70.9 71.9 71.9 71.9 71.9 70.9 71.9 70.9 70.9 70.9 70.9 70.9 70.9 69.9 70.9 69.9 69.9 69.9 69.9 69.9 69.9 69.9 69.9 69.9 68.9 68.9 68.9 68.9 68.9 68.9 68.9 67.9 68.9 68.9 67.9 68.9 67.9 67.9 67.9 67.9 67.9 67.9 67.9 66.9 67.9 66.9 66.9 66.9 66.9 66.9 66.9 65.9 65.9 65.9 65.9 65.9 65.9 65.9 65.9 65.9 65.9 65.9 65.9 64.9 64.9 65.9 64.9 64.9 64.9 64.9 64.9 64.9 64.9 64.9 64.9 63.9 63.9 63.9 63.9 63.9 63.9 63.9 63.9 63.9 63.9 63.9 62.9 62.9 62.9 62.9 62.9 62.9 62.9 62.9 62.9 62.9 62.9 61.9 61.9 62.9 61.9 61.9 61.9 61.9 61.9 61.9 61.9 60.9 60.9 60.9 60.9 60.9 60.9 60.9 60.9 60.9 60.9 60.9 60.9 60.9 60.9 59.9 59.9 59.9 59.9 59.9 59.9 59.9 59.9 59.9 59.9 59.9 58.9 58.9 58.9 58.9 58.9 58.9 58.9 58.9 58.9 58.9 57.9 58.9 57.9 57.9 57.9 57.9 57.9 57.9 56.9 57.9 57.9 57.9 57.9 57.9 56.9 56.9 57.9 56.9 56.9 56.9 56.9 55.9 56.9 56.9 55.9 56.9 55.9 55.9 56.9 55.9 55.9 55.9 55.9 55.9 55.9 55.9 54.9 55.9 54.9 54.9 54.9 54.9 54.9 54.9 54.9 54.9 54.9 53.9 53.9 53.9 53.9 53.9 53.9 53.9 53.9 53.9 53.9 53.9 53.9 53.9 53.9 53.9 53.9 52.9 52.9 52.9 52.9 52.9 52.9 52.9 52.9 52.9 52.9 51.9 52.9 51.9 51.9 51.9 51.9 51.9 51.9 51.9 51.9 51.9 51.9 51.9 51.9 50.9 50.9 50.9 50.9 50.9 50.9 50.9 50.9 50.9 50.9 50.9 50.9 49.9 49.9 49.9 49.9 49.9 49.9 49.9 49.9 49.9 49.9 49.9 48.9 49.9 49.9 49.9 49.9 48.9 48.9 48.9 48.9 48.9 48.9 48.9 48.9 48.9 48.9 47.9 47.9 47.9 47.9 47.9 47.9 47.9 47.9 47.9 47.9 47.9 47.9 47.9 46.9 46.9 46.9 46.9 46.9 46.9 46.9 46.9 46.9 46.9 46.9 46.9 46.9 46.9 45.9 45.9 45.9 45.9 45.9 45.9 45.9 45.9 45.9 44.9 45.9 45.9 44.9 44.9 44.9 45.9 44.9 44.9 44.9 44.9 44.9 44.9 44.9 44.9 44.9 43.9 44.9 44.9 44.9 44.9 43.9 43.9 43.9 43.9 43.9 44.9 43.9 43.9 43.9 43.9 43.9 43.9 42.9 43.9 43.9 43.9 42.9 42.9 42.9 42.9 42.9 42.9 42.9 42.9 42.9
-0.8 -0.8 -0.8 -0.8 -0.8 -0.8 -0.8 -0.8 0.2 6.2 28.2 75.2 148.2 241.2 350.2 470.2 592.2 710.2 822.2 926.2 1022.2 1108.2 1181.2 1238.2 1277.2 1298.2 1301.2 1289.2 1262.2 1226.2 1183.2 1134.2 1084.2 1033.2 982.2 934.2 887.2 842.2 800.2 760.2 723.2 689.2 657.2 627.2 599.2 574.2 550.2 528.2 507.2 488.2 470.2 454.2 438.2 423.2 410.2 398.2 386.2 374.2 364.2 354.2 344.2 336.2 327.2 319.2 312.2 304.2 298.2 291.2 285.2 279.2 273.2 268.2 263.2 257.2 252.2 248.2 243.2 239.2 235.2 231.2 227.2 223.2 220.2 216.2 213.2 209.2 206.2 203.2 200.2 197.2 194.2 192.2 189.2 186.2 184.2 182.2 179.2 177.2 174.2 172.2 170.2 168.2 166.2 164.2 162.2 160.2 158.2 156.2 154.2 153.2 151.2 149.2 148.2 146.2 145.2 143.2 142.2 140.2 138.2 137.2 136.2 134.2 133.2 132.2 130.2 129.2 128.2 126.2 125.2 124.2 123.2 122.2 121.2 120.2 119.2 118.2 117.2 116.2 114.2 114.2 112.2 112.2 111.2 110.2 109.2 108.2 108.2 106.2 105.2 104.2 103.2 103.2 102.2 101.2 100.2 100.2 99.2 98.2 98.2 96.2 96.2 95.2 94.2 94.2 93.2 92.2 92.2 91.2 90.2 90.2 89.2 88.2 88.2 87.2 86.2 86.2 85.2 85.2 84.2 83.2 83.2 83.2 82.2 81.2 81.2 81.2 80.2 79.2 79.2 78.2 78.2 77.2 77.2 76.2 76.2 76.2 75.2 75.2 74.2 74.2 73.2 73.2 72.2 72.2 71.2 71.2 70.2 70.2 70.2 69.2 69.2 68.2 68.2 67.2 68.2 67.2 66.2 66.2 66.2 66.2 65.2 64.2 64.2 64.2 63.2 63.2 63.2 62.2 62.2 62.2 61.2 61.2 61.2 60.2 60.2 60.2 60.2 59.2 59.2 59.2 59.2 58.2 58.2 57.2 57.2 57.2 56.2 56.2 56.2 56.2 55.2 55.2 55.2 54.2 54.2 54.2 54.2 54.2 53.2 53.2 53.2 53.2 52.2 52.2 52.2 51.2 51.2 51.2 51.2 50.2 50.2 50.2 50.2 49.2 49.2 49.2 49.2 49.2 48.2 48.2 48.2 48.2 48.2 47.2 47.2 47.2 46.2 46.2 47.2 46.2 46.2 45.2 45.2 45.2 45.2 45.2 45.2 44.2 44.2 44.2 44.2 44.2 43.2 44.2 43.2 43.2 43.2 43.2 42.2 42.2 42.2 42.2 42.2 41.2 41.2 41.2 41.2 41.2 41.2 41.2 40.2 40.2 40.2 40.2 40.2 39.2 39.2 39.2 39.2 39.2 39.2 39.2 39.2 39.2 38.2 38.2 38.2 38.2 38.2 37.2 37.2 37.2 37.2 37.2 37.2 37.2 36.2 36.2 36.2 36.2 36.2 35.2 35.2 36.2 35.2 35.2 35.2 35.2 35.2 35.2 35.2 35.2 34.2 34.2 35.2 34.2 34.2 34.2 34.2 33.2 33.2 33.2 33.2 33.2 33.2 33.2 33.2 33.2 32.2 32.2 32.2 33.2 32.2 32.2 32.2 32.2 32.2 32.2 32.2 31.2 31.2 31.2 31.2 31.2 31.2 31.2 31.2 31.2 31.2 30.2 30.2 30.2 30.2 30.2 30.2 30.2 30.2 30.2 30.2 29.2 29.2 29.2 29.2 29.2 29.2 29.2 29.2 28.2 29.2 28.2 28.2 28.2 28.2 28.2 28.2 28.2 28.2 28.2 28.2 27.2 28.2 28.2 27.2 27.2 27.2 27.2 27.2 27.2 27.2 27.2 27.2 27.2 26.2 26.2 26.2 26.2 27.2 26.2 26.2 26.2 26.2 26.2 26.2 26.2 26.2 26.2 25.2 25.2 26.2 25.2 26.2 25.2 25.2 25.2 25.2 25.2 25.2 25.2 25.2 25.2 25.2 25.2 24.2 24.2 24.2 24.2 24.2 24.2 24.2 24.2 24.2 24.2 24.2 24.2 24.2 23.2 24.2 24.2 23.2 24.2 23.2 23.2 23.2 23.2 23.2 23.2 23.2 23.2 23.2 23.2 23.2 23.2 23.2 22.2 22.2 22.2 22.2 22.2 23.2 22.2 22.2 22.2 22.2 22.2 22.2 22.2 22.2 21.2 21.2 22.2 21.2 21.2 21.2 21.2 22.2 21.2 21.2 21.2 21.2 21.2 21.2 21.2 21.2 21.2 21.2 21.2 21.2 20.2 21.2 20.2 20.2 21.2 21.2 20.2 21.2 20.2 20.2 20.2 20.2 20.2 20.2 20.2 20.2 20.2 20.2 20.2 20.2 19.2 20.2 19.2 19.2 19.2 19.2 20.2 19.2 19.2 19.2 19.2 19.2 19.2 19.2 19.2 19.2 19.2 19.2 19.2 19.2 19.2 19.2 19.2 18.2 19.2 18.2 19.2 18.2 19.2 18.2 18.2 18.2 18.2 18.2 18.2 18.2 18.2 18.2 18.2 18.2 18.2 18.2 18.2 17.2 18.2 18.2 18.2 17.2 18.2 17.2 18.2 17.2 17.2 17.2 18.2 17.2 17.2 18.2 17.2 17.2 17.2 17.2 17.2 17.2 17.2 17.2 17.2 17.2 17.2 17.2 17.2 16.2 17.2 17.2 17.2 17.2 17.2 16.2 16.2 16.2 16.2 16.2 16.2 17.2 16.2 16.2 16.2 16.2 16.2 16.2 16.2 16.2 16.2 16.2 16.2 15.2 16.2 15.2 16.2 16.2 16.2 16.2 16.2 16.2 16.2 15.2 15.2 15.2 16.2 16.2 15.2 15.2 15.2 15.2 15.2 15.2 15.2 15.2 15.2 15.2 15.2 15.2 15.2 15.2 15.2 15.2 15.2 15.2 15.2 15.2 15.2 15.2 15.2 15.2 15.2 15.2 15.2 14.2 15.2 15.2 14.2 14.2 15.2 14.2 15.2 15.2 15.2 14.2 15.2 14.2 14.2 14.2 14.2 15.2 14.2 14.2 14.2 14.2 14.2 14.2 14.2 14.2 14.2 14.2 14.2 14.2 14.2 14.2 14.2 14.2 14.2 13.2 14.2 13.2 14.2 14.2 14.2 14.2 14.2 13.2 13.2 14.2 13.2 13.2 13.2 13.2 14.2 13.2 13.2 14.2 13.2 13.2 13.2 13.2 13.2 13.2 13.2 13.2 13.2 13.2 13.2 13.2 13.2 13.2 13.2 13.2 13.2 13.2 13.2 13.2 13.2 13.2 13.2 12.2 12.2 13.2 13.2 13.2 13.2 13.2 13.2 13.2 12.2 12.2 13.2 12.2 12.2 13.2 12.2 12.2 12.2 12.2 12.2 12.2 12.2 12.2 12.2 12.2 12.2 12.2 12.2 12.2 12.2 12.2 12.2 12.2 12.2 12.2 12.2 12.2 12.2 12.2 12.2 12.2 12.2 12.2 12.2 11.2 12.2 12.2 12.2 12.2 12.2 12.2 11.2 11.2 11.2 12.2 11.2 12.2 12.2 11.2 11.2 11.2 12.2 11.2 11.2 11.2 11.2 11.2 11.2 11.2 11.2 12.2 11.2 11.2 11.2 11.2 11.2 11.2 11.2 11.2 11.2 11.2 11.2 11.2 11.2 11.2 11.2 11.2 11.2 11.2 11.2 11.2 11.2 11.2 11.2 11.2 11.2 11.2 11.2 11.2 11.2 10.2 10.2 11.2 11.2 11.2 11.2 10.2 11.2 10.2 10.2 10.2 11.2 10.2 11.2 10.2 10.2 10.2 10.2 10.2 10.2 10.2 10.2 10.2 10.2 10.2 10.2 10.2 10.2 10.2 10.2 10.2 10.2 10.2 10.2 10.2 10.2 10.2 10.2 10.2 10.2 10.2 10.2 10.2 10.2 10.2 10.2 10.2 10.2 10.2 10.2 10.2 10.2 10.2 10.2 10.2 10.2 10.2 10.2 10.2 10.2 10.2 10.2 10.2 10.2 10.2 9.2 10.2 10.2 9.2 10.2 10.2 10.2 10.2 10.2 9.2 9.2 10.2 10.2 9.2 9.2 9.2 10.2 9.2 9.2 10.2 9.2 10.2 9.2 9.2 9.2 9.2 9.2 9.2 9.2 9.2 9.2 9.2 9.2 9.2 9.2 9.2 9.2 9.2 9.2 9.2 9.2 9.2 9.2 9.2 9.2 9.2 9.2 9.2 9.2 9.2 9.2 9.2 9.2 9.2 9.2 9.2 9.2 9.2 9.2 9.2 9.2 9.2 9.2 9.2 9.2 9.2 9.2 9.2 9.2 9.2 9.2 9.2 9.2 9.2 9.2 9.2 9.2 9.2 9.2 9.2 9.2 8.2 8.2 9.2 9.2 8.2 8.2 9.2 9.2 9.2 9.2 8.2 8.2 8.2 9.2 8.2 9.2 8.2 8.2 8.2 8.2 8.2 8.2 8.2 8.2 8.2 8.2 8.2 8.2 8.2 8.2 8.2 8.2 8.2 8.2 8.2 8.2 8.2 8.2 8.2 8.2 8.2 8.2 8.2 8.2 8.2 8.2 8.2 8.2 8.2 8.2 8.2 8.2 8.2 8.2 8.2 8.2 8.2 8.2 8.2 8.2 8.2 8.2 8.2 8.2 8.2 8.2 8.2 8.2 8.2 8.2 8.2 8.2 8.2 7.2 8.2 8.2 8.2 8.2 8.2 7.2 7.2 8.2 8.2 8.2 8.2 8.2 7.2 8.2 8.2 8.2 7.2 7.2 8.2 8.2 7.2 8.2 8.2 7.2 8.2 8.2 7.2 7.2 8.2 7.2 7.2 8.2 7.2 8.2 7.2 7.2 8.2 7.2 8.2 7.2 7.2 7.2 7.2 7.2 8.2 7.2 7.2 7.2 7.2 7.2 7.2 7.2 7.2 7.2 7.2 7.2 7.2 7.2 7.2 7.2 7.2 7.2 7.2 7.2 7.2 7.2 7.2 7.2 7.2 7.2 7.2 7.2 7.2 7.2 7.2 7.2 7.2 7.2 7.2 7.2 7.2 7.2 7.2 7.2 7.2 6.2 6.2 7.2 7.2 7.2 7.2 7.2 7.2 7.2 7.2 7.2 7.2 7.2 7.2 6.2 7.2 6.2 7.2 7.2 7.2 7.2 6.2 7.2 7.2 7.2 6.2 6.2 6.2 6.2 7.2 7.2 6.2 6.2 6.2 6.2 6.2 6.2 6.2 7.2 6.2 6.2 6.2 6.2 7.2 6.2 6.2 6.2 7.2 6.2 6.2 6.2 7.2 6.2 6.2 6.2 6.2 6.2 6.2 6.2 6.2 6.2 6.2 6.2 6.2 6.2 6.2 6.2 6.2 6.2 6.2 6.2 6.2 6.2 6.2 6.2 7.2 6.2 6.2 6.2 6.2 6.2 6.2 6.2 6.2 6.2 6.2 6.2 6.2 6.2 6.2 6.2 6.2 6.2 6.2 6.2 6.2 6.2 6.2 6.2 6.2 6.2 6.2 6.2 6.2 6.2 6.2 6.2 6.2 6.2 6.2 6.2 6.2 6.2 6.2 6.2 6.2 6.2 6.2 6.2 6.2 6.2 6.2 6.2 6.2 6.2 6.2 6.2 5.2 6.2 6.2 6.2 6.2 6.2 6.2 6.2 6.2 6.2 6.2 5.2 6.2 6.2 6.2 6.2 5.2 5.2 5.2 5.2 6.2 6.2 6.2 5.2 5.2 5.2 6.2 6.2 6.2 6.2 6.2 5.2 6.2 6.2 5.2 5.2 6.2 5.2 5.2 5.2 6.2 5.2 6.2 6.2 5.2 5.2 5.2 5.2 5.2 5.2 6.2 6.2 6.2 5.2 5.2 6.2 5.2 5.2 5.2 5.2 5.2 5.2 5.2 5.2 5.2 5.2 5.2 5.2 5.2 5.2 5.2 5.2 5.2 5.2 5.2 5.2 5.2 5.2 5.2 5.2 5.2 5.2 5.2 5.2 5.2 5.2 5.2 5.2 5.2 5.2 5.2 5.2 5.2 5.2 5.2 5.2 5.2 5.2 5.2 5.2 5.2 5.2 5.2 5.2 5.2 5.2 5.2 5.2 5.2 5.2 5.2 5.2 5.2 5.2 5.2 5.2 5.2 5.2 5.2 5.2 5.2 5.2 5.2 5.2 5.2 5.2 5.2 5.2 5.2 5.2 5.2 5.2 5.2 5.2 5.2 5.2 5.2 5.2 5.2 5.2 5.2 5.2 5.2 5.2 5.2 5.2 5.2 5.2 5.2 5.2 5.2 5.2 5.2 5.2 4.2 5.2 5.2 5.2 5.2 4.2 5.2 5.2 5.2 4.2 5.2 4.2 4.2 5.2 4.2 5.2 5.2 4.2 4.2 5.2 5.2 5.2 4.2 5.2 5.2 4.2 4.2 5.2 4.2 4.2 4.2 5.2 5.2 4.2 4.2 4.2 4.2 4.2 4.2 4.2 4.2 5.2 5.2
0.1 0.1 0.1 0.1 0.1 -0.9 0.1 0.1 0.1 0.1 2.1 8.1 21.1 42.1 69.1 100.1 131.1 160.1 187.1 219.1 257.1 304.1 362.1 432.1 513.1 605.1 703.1 805.1 909.1 1014.1 1116.1 1215.1 1309.1 1397.1 1478.1 1552.1 1619.1 1676.1 1726.1 1769.1 1802.1 1829.1 1849.1 1863.1 1871.1 1875.1 1874.1 1869.1 1861.1 1850.1 1836.1 1820.1 1802.1 1783.1 1762.1 1741.1 1718.1 1695.1 1672.1 1648.1 1624.1 1599.1 1575.1 1551.1 1526.1 1502.1 1478.1 1455.1 1431.1 1408.1 1385.1 1362.1 1340.1 1318.1 1297.1 1275.1 1255.1 1234.1 1214.1 1194.1 1175.1 1156.1 1138.1 1120.1 1102.1 1084.1 1067.1 1050.1 1034.1 1018.1 1002.1 987.1 972.1 957.1 942.1 928.1 915.1 901.1 887.1 875.1 862.1 849.1 837.1 825.1 813.1 801.1 791.1 779.1 768.1 758.1 748.1 737.1 727.1 717.1 708.1 699.1 689.1 681.1 672.1 663.1 654.1 646.1 638.1 630.1 622.1 615.1 607.1 600.1 592.1 585.1 578.1 571.1 564.1 558.1 551.1 545.1 539.1 533.1 527.1 521.1 515.1 510.1 504.1 499.1 493.1 488.1 483.1 478.1 472.1 467.1 463.1 458.1 453.1 449.1 445.1 440.1 435.1 432.1 427.1 423.1 419.1 415.1 411.1 407.1 403.1 400.1 396.1 392.1 389.1 385.1 382.1 378.1 375.1 372.1 368.1 365.1 363.1 359.1 355.1 353.1 350.1 347.1 344.1 341.1 338.1 336.1 333.1 330.1 328.1 325.1 322.1 320.1 317.1 315.1 313.1 310.1 308.1 305.1 303.1 301.1 299.1 297.1 294.1 292.1 290.1 288.1 286.1 284.1 282.1 280.1 278.1 276.1 274.1 272.1 270.1 269.1 267.1 265.1 263.1 261.1 260.1 258.1 256.1 254.1 253.1 251.1 250.1 248.1 246.1 245.1 243.1 242.1 240.1 239.1 238.1 236.1 234.1 233.1 232.1 230.1 229.1 228.1 226.1 225.1 224.1 222.1 221.1 220.1 219.1 217.1 216.1 215.1 214.1 212.1 211.1 210.1 209.1 208.1 206.1 206.1 204.1 203.1 202.1 201.1 200.1 199.1 198.1 197.1 196.1 195.1 194.1 193.1 192.1 191.1 190.1 189.1 188.1 187.1 186.1 185.1 184.1 183.1 182.1 182.1 181.1 180.1 179.1 178.1 177.1 177.1 176.1 175.1 174.1 173.1 172.1 171.1 171.1 170.1 169.1 168.1 167.1 167.1 166.1 165.1 165.1 164.1 163.1 162.1 162.1 161.1 160.1 160.1 159.1 158.1 157.1 157.1 156.1 155.1 155.1 154.1 153.1 153.1 152.1 151.1 151.1 150.1 150.1 149.1 148.1 148.1 147.1 147.1 146.1 145.1 145.1 144.1 144.1 143.1 143.1 142.1 141.1 141.1 140.1 140.1 140.1 139.1 138.1 137.1 137.1 137.1 136.1 136.1 135.1 134.1 134.1 134.1 133.1 133.1 132.1 132.1 131.1 131.1 130.1 130.1 129.1 129.1 128.1 128.1 127.1 127.1 127.1 126.1 126.1 125.1 124.1 124.1 124.1 123.1 123.1 123.1 122.1 121.1 121.1 121.1 120.1 120.1 120.1 119.1 119.1 118.1 118.1 118.1 117.1 117.1 116.1 116.1 116.1 115.1 115.1 115.1 114.1 114.1 113.1 113.1 113.1 112.1 112.1 112.1 112.1 111.1 110.1 110.1 110.1 109.1 109.1 109.1 108.1 108.1 108.1 108.1 107.1 107.1 106.1 106.1 106.1 105.1 105.1 105.1 104.1 104.1 104.1 103.1 103.1 103.1 103.1 102.1 102.1 101.1 101.1 101.1 101.1 100.1 100.1 100.1 100.1 99.1 99.1 99.1 98.1 98.1 98.1 97.1 97.1 97.1 96.1 96.1 96.1 96.1 95.1 96.1 95.1 95.1 95.1 94.1 94.1 94.1 94.1 93.1 93.1 92.1 92.1 92.1 92.1 92.1 91.1 91.1 91.1 91.1 90.1 90.1 90.1 90.1 89.1 89.1 89.1 89.1 88.1 88.1 88.1 88.1 88.1 87.1 87.1 87.1 86.1 86.1 86.1 86.1 85.1 85.1 85.1 85.1 85.1 84.1 84.1 84.1 84.1 83.1 83.1 83.1 83.1 83.1 83.1 82.1 82.1 82.1 81.1 82.1 81.1 81.1 81.1 81.1 80.1 80.1 80.1 80.1 80.1 79.1 79.1 79.1 78.1 79.1 78.1 78.1 78.1 78.1 78.1 77.1 77.1 77.1 77.1 76.1 76.1 76.1 76.1 76.1 76.1 76.1 75.1 75.1 75.1 75.1 75.1 74.1 74.1 74.1 74.1 73.1 74.1 74.1 73.1 73.1 73.1 72.1 73.1 72.1 72.1 72.1 72.1 72.1 72.1 71.1 71.1 71.1 71.1 71.1 71.1 70.1 70.1 70.1 70.1 70.1 70.1 69.1 69.1 69.1 69.1 68.1 69.1 68.1 68.1 68.1 68.1 68.1 68.1 67.1 67.1 67.1 67.1 67.1 67.1 67.1 66.1 66.1 66.1 66.1 66.1 65.1 66.1 66.1 65.1 65.1 65.1 65.1 65.1 65.1 64.1 64.1 64.1 64.1 64.1 64.1 63.1 63.1 63.1 63.1 63.1 63.1 63.1 63.1 62.1 63.1 62.1 62.1 62.1 62.1 61.1 62.1 61.1 61.1 61.1 61.1 61.1 61.1 60.1 60.1 60.1 60.1 60.1 60.1 60.1 60.1 60.1 60.1 60.1 59.1 59.1 59.1 59.1 59.1 59.1 58.1 59.1 58.1 58.1 58.1 58.1 58.1 58.1 57.1 57.1 57.1 58.1 57.1 57.1 57.1 57.1 57.1 57.1 57.1 56.1 56.1 56.1 56.1 56.1 56.1 56.1 56.1 56.1 55.1 55.1 55.1 55.1 55.1 55.1 54.1 55.1 54.1 54.1 54.1 54.1 54.1 54.1 54.1 54.1 54.1 54.1 53.1 53.1 53.1 53.1 53.1 53.1 53.1 53.1 52.1 53.1 53.1 52.1 52.1 52.1 52.1 52.1 52.1 52.1 52.1 52.1 52.1 51.1 51.1 51.1 51.1 51.1 51.1 51.1 51.1 50.1 51.1 51.1 50.1 50.1 50.1 50.1 50.1 50.1 49.1 50.1 49.1 50.1 49.1 49.1 49.1 49.1 49.1 49.1 49.1 49.1 49.1 49.1 48.1 49.1 48.1 49.1 48.1 48.1 48.1 48.1 48.1 48.1 48.1 47.1 48.1 48.1 48.1 47.1 47.1 47.1 47.1 47.1 47.1 47.1 47.1 47.1 47.1 46.1 46.1 46.1 46.1 46.1 46.1 46.1 46.1 46.1 46.1 46.1 45.1 45.1 45.1 45.1 45.1 45.1 45.1 45.1 45.1 44.1 44.1 45.1 44.1 45.1 44.1 44.1 44.1 44.1 44.1 44.1 44.1 44.1 43.1 44.1 44.1 43.1 44.1 43.1 43.1 43.1 43.1 43.1 43.1 43.1 43.1 42.1 43.1 43.1 42.1 43.1 42.1 42.1 42.1 42.1 42.1 42.1 42.1 42.1 42.1 42.1 42.1 42.1 42.1 42.1 41.1 41.1 41.1 42.1 41.1 41.1 41.1 40.1 41.1 41.1 40.1 41.1 41.1 40.1 41.1 40.1 40.1 40.1 40.1 40.1 40.1 40.1 40.1 40.1 40.1 40.1 40.1 39.1 40.1 39.1 39.1 39.1 39.1 39.1 39.1 39.1 39.1 39.1 39.1 39.1 38.1 38.1 38.1 38.1 38.1 38.1 38.1 38.1 38.1 38.1 38.1 38.1 38.1 38.1 37.1 38.1 37.1 37.1 37.1 37.1 37.1 37.1 37.1 37.1 37.1 37.1 37.1 37.1 37.1 37.1 37.1 37.1 37.1 36.1 36.1 36.1 36.1 36.1 36.1 36.1 36.1 36.1 36.1 36.1 36.1 36.1 36.1 36.1 36.1 36.1 35.1 36.1 35.1 35.1 36.1 36.1 35.1 35.1 35.1 35.1 35.1 35.1 35.1 35.1 35.1 34.1 35.1 35.1 35.1 35.1 34.1 35.1 35.1 34.1 34.1 34.1 34.1 34.1 34.1 34.1 34.1 34.1 34.1 34.1 34.1 34.1 34.1 34.1 34.1 34.1 34.1 34.1 33.1 34.1 33.1 33.1 33.1 33.1 33.1 33.1 33.1 33.1 33.1 33.1 33.1 33.1 33.1 33.1 33.1 32.1 33.1 32.1 33.1 32.1 32.1 32.1 32.1 32.1 32.1 32.1 32.1 32.1 32.1 32.1 32.1 32.1 32.1 32.1 31.1 32.1 31.1 31.1 31.1 32.1 31.1 31.1 31.1 31.1 31.1 31.1 31.1 31.1 31.1 31.1 30.1 31.1 31.1 31.1 31.1 31.1 31.1 30.1 31.1 31.1 30.1 30.1 30.1 30.1 30.1 30.1 30.1 30.1 30.1 30.1 30.1 30.1 30.1 30.1 30.1 30.1 30.1 30.1 30.1 29.1 30.1 29.1 29.1 29.1 29.1 29.1 29.1 29.1 29.1 29.1 29.1 29.1 29.1 29.1 29.1 29.1 29.1 29.1 28.1 29.1 29.1 29.1 29.1 28.1 28.1 28.1 28.1 28.1 28.1 28.1 28.1 28.1 28.1 28.1 28.1 28.1 28.1 28.1 28.1 28.1 28.1 27.1 27.1 27.1 28.1 28.1 27.1 27.1 27.1 28.1 27.1 27.1 27.1 27.1 27.1 27.1 27.1 27.1 27.1 27.1 27.1 27.1 27.1 27.1 27.1 27.1 27.1 27.1 27.1 26.1 26.1 26.1 26.1 27.1 26.1 27.1 26.1 26.1 26.1 26.1 26.1 26.1 26.1 26.1 26.1 26.1 26.1 26.1 26.1 26.1 25.1 25.1 25.1 25.1 26.1 25.1 25.1 25.1 25.1 25.1 25.1 25.1 25.1 25.1 25.1 25.1 25.1 25.1 25.1 25.1 25.1 25.1 25.1 25.1 25.1 25.1 24.1 24.1 25.1 25.1 25.1 24.1 25.1 25.1 24.1 24.1 24.1 24.1 25.1 24.1 24.1 24.1 24.1 24.1 24.1 24.1 24.1 24.1 24.1 24.1 24.1 24.1 24.1 24.1 24.1 24.1 24.1 24.1 24.1 23.1 24.1 23.1 23.1 23.1 23.1 24.1 23.1 23.1 23.1 23.1 23.1 23.1 23.1 23.1 23.1 23.1 23.1 23.1 23.1 23.1 23.1 23.1 23.1 23.1 23.1 23.1 22.1 23.1 22.1 22.1 22.1 22.1 22.1 23.1 23.1 22.1 22.1 23.1 22.1 22.1 22.1 22.1 22.1 22.1 22.1 22.1 22.1 22.1 22.1 22.1 22.1 22.1 22.1 22.1 22.1 22.1 22.1 22.1 22.1 21.1 22.1 22.1 22.1 21.1 22.1 22.1 21.1 21.1 22.1 21.1 21.1 21.1 21.1 21.1 21.1 21.1 21.1 21.1 21.1 21.1 21.1 21.1 21.1 21.1 21.1 21.1 21.1 21.1 21.1 21.1 21.1 20.1 21.1 21.1 21.1 21.1 20.1 21.1 20.1 20.1 20.1 21.1 20.1 20.1 20.1 20.1 20.1 20.1 20.1 20.1 20.1 20.1 20.1 20.1 20.1 20.1 20.1 20.1 20.1 20.1 20.1 20.1 20.1 20.1 20.1 20.1 20.1 20.1 20.1 19.1 20.1 19.1 20.1 19.1 19.1 19.1 19.1 19.1 19.1 19.1 19.1 19.1 19.1 19.1 19.1 19.1 19.1 19.1 19.1 19.1 19.1 19.1 19.1 19.1 19.1 19.1 18.1 19.1 19.1 19.1 19.1 19.1 19.1 19.1 19.1 18.1 19.1 19.1 18.1 19.1 18.1 18.1 18.1 19.1 18.1 18.1 18.1 18.1 18.1 18.1 18.1 18.1 18.1 18.1 18.1 18.1 18.1 18.1 18.1 18.1 18.1 18.1 18.1 18.1 18.1 18.1 18.1 17.1 18.1 18.1 18.1 17.1 17.1 18.1 17.1 18.1 17.1 18.1 17.1 17.1 17.1 17.1 17.1 17.1 17.1 17.1 17.1 17.1 17.1 17.1 17.1 17.1 17.1 17.1 17.1 17.1 17.1 17.1 17.1 17.1 17.1 17.1 17.1 17.1 17.1 17.1 17.1 17.1 16.1 16.1 17.1 16.1 17.1 16.1 16.1 17.1 17.1 16.1 16.1 16.1 16.1 16.1 16.1 17.1 16.1 16.1 16.1 16.1 16.1 16.1 16.1 16.1 16.1 16.1 16.1 16.1 16.1 16.1 16.1 16.1 16.1 16.1 16.1 16.1 16.1 16.1 16.1 16.1 16.1 16.1 16.1 15.1 16.1 15.1 16.1 16.1
-0.3 -0.3 -0.3 -0.3 0.7 -0.3 -0.3 -0.3 0.7 0.7 5.7 22.7 65.7 149.7 288.7 497.7 782.7 1131.7 1541.7 1981.7 2424.7 2846.7 3224.7 3553.7 3827.7 4041.7 4134.7 4220.7 4299.7 4293.7 4228.7 4125.7 3998.7 3855.7 3703.7 3547.7 3390.7 3235.7 3083.7 2935.7 2791.7 2650.7 2514.7 2387.7 2265.7 2149.7 2040.7 1940.7 1851.7 1770.7 1695.7 1626.7 1562.7 1503.7 1447.7 1396.7 1348.7 1303.7 1261.7 1221.7 1184.7 1149.7 1116.7 1085.7 1055.7 1027.7 1000.7 974.7 950.7 928.7 906.7 885.7 865.7 845.7 827.7 809.7 793.7 776.7 760.7 746.7 731.7 717.7 704.7 691.7 678.7 666.7 655.7 644.7 633.7 622.7 612.7 602.7 593.7 583.7 574.7 565.7 557.7 549.7 541.7 533.7 525.7 518.7 511.7 503.7 497.7 490.7 484.7 478.7 471.7 465.7 459.7 454.7 448.7 443.7 438.7 432.7 427.7 422.7 417.7 413.7 408.7 404.7 399.7 394.7 390.7 386.7 382.7 378.7 374.7 370.7 366.7 362.7 359.7 356.7 352.7 348.7 345.7 342.7 339.7 335.7 332.7 329.7 326.7 323.7 321.7 317.7 314.7 312.7 309.7 306.7 304.7 301.7 299.7 296.7 293.7 291.7 289.7 286.7 284.7 282.7 279.7 277.7 275.7 273.7 271.7 269.7 267.7 264.7 262.7 260.7 258.7 256.7 255.7 253.7 251.7 249.7 248.7 246.7 244.7 242.7 240.7 239.7 237.7 235.7 234.7 232.7 231.7 229.7 227.7 226.7 225.7 223.7 221.7 220.7 218.7 217.7 216.7 215.7 213.7 212.7 211.7 209.7 208.7 207.7 205.7 204.7 203.7 202.7 201.7 199.7 198.7 196.7 196.7 195.7 194.7 192.7 191.7 190.7 189.7 187.7 187.7 186.7 185.7 183.7 183.7 181.7 181.7 179.7 178.7 178.7 177.7 176.7 174.7 174.7 173.7 172.7 171.7 170.7 169.7 169.7 168.7 167.7 166.7 165.7 164.7 163.7 162.7 161.7 161.7 160.7 159.7 158.7 158.7 157.7 156.7 155.7 155.7 154.7 153.7 153.7 152.7 151.7 150.7 149.7 149.7 148.7 147.7 146.7 146.7 145.7 145.7 144.7 143.7 143.7 142.7 141.7 141.7 140.7 139.7 139.7 138.7 138.7 137.7 136.7 136.7 135.7 135.7 134.7 133.7 133.7 133.7 132.7 131.7 131.7 130.7 130.7 129.7 128.7 128.7 128.7 127.7 127.7 126.7 125.7 125.7 125.7 124.7 123.7 123.7 122.7 122.7 121.7 121.7 120.7 120.7 119.7 119.7 119.7 118.7 117.7 118.7 117.7 116.7 115.7 115.7 115.7 115.7 114.7 114.7 113.7 113.7 112.7 112.7 111.7 111.7 111.7 111.7 110.7 109.7 109.7 109.7 108.7 108.7 108.7 107.7 107.7 106.7 106.7 105.7 106.7 105.7 105.7 104.7 104.7 103.7 103.7 103.7 102.7 102.7 102.7 101.7 101.7 101.7 100.7 100.7 100.7 99.7 99.7 99.7 98.7 98.7 98.7 97.7 97.7 97.7 97.7 96.7 96.7 95.7 95.7 95.7 94.7 94.7 94.7 94.7 94.7 93.7 93.7 92.7 92.7 92.7 91.7 91.7 91.7 91.7 90.7 90.7 90.7 90.7 89.7 89.7 89.7 89.7 89.7 88.7 88.7 87.7 87.7 87.7 87.7 87.7 86.7 86.7 86.7 85.7 85.7 85.7 85.7 84.7 84.7 84.7 84.7 83.7 83.7 83.7 83.7 83.7 82.7 82.7 82.7 82.7 81.7 81.7 81.7 81.7 81.7 80.7 80.7 80.7 80.7 79.7 79.7 79.7 79.7 78.7 78.7 78.7 78.7 78.7 78.7 77.7 77.7 77.7 77.7 77.7 76.7 76.7 76.7 76.7 76.7 75.7 75.7 75.7 75.7 74.7 74.7 74.7 74.7 73.7 74.7 73.7 73.7 73.7 73.7 73.7 72.7 72.7 72.7 72.7 72.7 71.7 71.7 71.7 71.7 71.7 70.7 71.7 70.7 70.7 69.7 70.7 69.7 69.7 69.7 69.7 69.7 69.7 68.7 68.7 68.7 68.7 68.7 68.7 68.7 68.7 67.7 67.7 67.7 66.7 66.7 66.7 66.7 66.7 66.7 66.7 66.7 65.7 65.7 65.7 65.7 65.7 65.7 64.7 64.7 64.7 64.7 64.7 64.7 64.7 63.7 63.7 63.7 63.7 63.7 63.7 62.7 63.7 62.7 62.7 62.7 62.7 62.7 61.7 62.7 61.7 61.7 61.7 61.7 61.7 61.7 60.7 61.7 60.7 60.7 60.7 60.7 60.7 60.7 60.7 59.7 59.7 59.7 59.7 59.7 59.7 58.7 58.7 58.7 58.7 58.7 58.7 58.7 58.7 57.7 57.7 57.7 57.7 57.7 57.7 57.7 57.7 57.7 57.7 56.7 56.7 56.7 56.7 56.7 56.7 56.7 56.7 55.7 55.7 55.7 55.7 55.7 55.7 55.7 55.7 55.7 54.7 54.7 54.7 54.7 54.7 54.7 54.7 54.7 54.7 53.7 53.7 53.7 53.7 53.7 53.7 53.7 52.7 52.7 52.7 52.7 52.7 52.7 52.7 52.7 52.7 51.7 51.7 51.7 51.7 51.7 51.7 51.7 51.7 51.7 51.7 51.7 50.7 50.7 50.7 50.7 50.7 50.7 50.7 50.7 50.7 49.7 49.7 49.7 49.7 49.7 49.7 49.7 49.7 49.7 49.7 49.7 49.7 48.7 49.7 48.7 48.7 48.7 48.7 48.7 48.7 48.7 48.7 48.7 48.7 48.7 47.7 47.7 47.7 47.7 47.7 47.7 47.7 47.7 47.7 47.7 47.7 46.7 46.7 46.7 46.7 46.7 46.7 46.7 46.7 46.7 46.7 46.7 45.7 46.7 46.7 45.7 45.7 45.7 45.7 45.7 45.7 45.7 45.7 45.7 45.7 44.7 45.7 44.7 44.7 44.7 44.7 44.7 44.7 44.7 44.7 44.7 44.7 44.7 44.7 43.7 43.7 43.7 43.7 43.7 43.7 43.7 43.7 43.7 43.7 43.7 42.7 43.7 43.7 42.7 42.7 42.7 42.7 42.7 42.7 42.7 42.7 41.7 41.7 42.7 42.7 41.7 42.7 41.7 41.7 41.7 41.7 41.7 41.7 41.7 41.7 41.7 41.7 41.7 41.7 40.7 40.7 40.7 41.7 40.7 40.7 40.7 40.7 40.7 40.7 40.7 40.7 40.7 40.7 40.7 39.7 39.7 39.7 39.7 39.7 39.7 39.7 39.7 39.7 39.7 39.7 39.7 39.7 39.7 39.7 39.7 39.7 38.7 38.7 38.7 38.7 38.7 38.7 38.7 38.7 38.7 38.7 38.7 38.7 38.7 38.7 38.7 37.7 37.7 37.7 37.7 38.7 37.7 37.7 37.7 37.7 37.7 37.7 37.7 37.7 37.7 37.7 37.7 37.7 36.7 36.7 36.7 36.7 37.7 36.7 36.7 36.7 36.7 36.7 36.7 36.7 36.7 36.7 36.7 36.7 36.7 36.7 36.7 35.7 35.7 35.7 35.7 35.7 35.7 35.7 35.7 35.7 35.7 34.7 34.7 35.7 35.7 35.7 35.7 34.7 34.7 34.7 34.7 35.7 34.7 34.7 34.7 34.7 34.7 34.7 34.7 34.7 34.7 34.7 34.7 33.7 34.7 34.7 34.7 33.7 34.7 33.7 33.7 33.7 33.7 33.7 33.7 33.7 33.7 33.7 33.7 33.7 33.7 33.7 33.7 33.7 32.7 33.7 32.7 32.7 32.7 33.7 32.7 32.7 32.7 32.7 32.7 32.7 32.7 32.7 32.7 32.7 32.7 32.7 32.7 32.7 32.7 32.7 31.7 31.7 31.7 32.7 32.7 31.7 31.7 31.7 31.7 31.7 31.7 31.7 31.7 31.7 31.7 31.7 31.7 31.7 31.7 31.7 31.7 30.7 31.7 31.7 30.7 31.7 30.7 31.7 30.7 30.7 30.7 30.7 30.7 30.7 30.7 30.7 30.7 30.7 30.7 30.7 30.7 30.7 29.7 30.7 30.7 30.7 30.7 30.7 29.7 30.7 29.7 29.7 29.7 30.7 29.7 29.7 29.7 29.7 29.7 29.7 29.7 29.7 29.7 29.7 29.7 29.7 29.7 28.7 29.7 28.7 28.7 29.7 28.7 29.7 28.7 28.7 28.7 28.7 28.7 28.7 28.7 28.7 28.7 28.7 28.7 28.7 28.7 28.7 27.7 28.7 28.7 28.7 27.7 27.7 28.7 27.7 27.7 27.7 27.7 27.7 28.7 27.7 27.7 28.7 27.7 27.7 27.7 27.7 27.7 27.7 27.7 27.7 27.7 27.7 27.7 27.7 27.7 27.7 26.7 27.7 27.7 27.7 27.7 26.7 26.7 27.7 26.7 26.7 26.7 26.7 26.7 26.7 26.7 26.7 26.7 26.7 26.7 26.7 26.7 26.7 25.7 26.7 25.7 25.7 26.7 25.7 25.7 25.7 25.7 26.7 25.7 26.7 26.7 25.7 26.7 25.7 25.7 25.7 25.7 25.7 25.7 25.7 25.7 25.7 25.7 25.7 25.7 25.7 25.7 25.7 25.7 25.7 25.7 25.7 25.7 25.7 25.7 25.7 25.7 25.7 24.7 25.7 24.7 24.7 24.7 24.7 24.7 24.7 24.7 24.7 24.7 24.7 24.7 24.7 24.7 24.7 24.7 23.7 24.7 24.7 24.7 24.7 23.7 24.7 24.7 23.7 24.7 23.7 23.7 23.7 23.7 23.7 23.7 23.7 23.7 23.7 23.7 23.7 23.7 23.7 23.7 23.7 23.7 23.7 23.7 23.7 23.7 23.7 23.7 23.7 22.7 23.7 23.7 23.7 23.7 23.7 23.7 23.7 23.7 22.7 22.7 23.7 22.7 23.7 22.7 22.7 22.7 22.7 22.7 22.7 22.7 22.7 22.7 22.7 22.7 22.7 22.7 22.7 22.7 22.7 22.7 22.7 22.7 21.7 22.7 22.7 22.7 22.7 22.7 22.7 22.7 22.7 21.7 21.7 21.7 21.7 22.7 21.7 21.7 21.7 21.7 21.7 21.7 21.7 21.7 21.7 21.7 21.7 21.7 21.7 21.7 21.7 21.7 21.7 21.7 21.7 21.7 21.7 20.7 21.7 21.7 21.7 21.7 21.7 20.7 20.7 21.7 21.7 20.7 20.7 21.7 20.7 20.7 20.7 20.7 21.7 20.7 20.7 20.7 20.7 20.7 20.7 20.7 20.7 20.7 20.7 20.7 20.7 20.7 20.7 20.7 20.7 20.7 20.7 20.7 20.7 20.7 19.7 20.7 20.7 20.7 20.7 20.7 20.7 20.7 20.7 19.7 19.7 19.7 20.7 20.7 19.7 19.7 19.7 19.7 19.7 19.7 19.7 19.7 19.7 19.7 19.7 19.7 19.7 19.7 19.7 19.7 19.7 19.7 19.7 19.7 19.7 19.7 19.7 19.7 19.7 19.7 19.7 18.7 19.7 18.7 18.7 19.7 19.7 19.7 18.7 19.7 18.7 18.7 19.7 18.7 18.7 18.7 18.7 18.7 18.7 18.7 18.7 18.7 18.7 18.7 18.7 18.7 18.7 18.7 18.7 18.7 18.7 18.7 18.7 18.7 18.7 18.7 17.7 18.7 18.7 18.7 18.7 18.7 18.7 17.7 18.7 17.7 17.7 17.7 18.7 17.7 17.7 17.7 18.7 17.7 17.7 17.7 17.7 17.7 17.7 17.7 17.7 17.7 17.7 17.7 17.7 17.7 17.7 17.7 17.7 17.7 17.7 17.7 17.7 17.7 17.7 17.7 17.7 17.7 17.7 17.7 17.7 17.7 17.7 16.7 16.7 17.7 16.7 16.7 16.7 16.7 16.7 16.7 16.7 16.7 17.7 16.7 16.7 16.7 16.7 16.7 17.7 16.7 16.7 16.7 16.7 16.7 16.7 16.7 16.7 16.7 16.7 16.7 16.7 16.7 16.7 16.7 16.7 16.7 16.7 16.7 16.7 16.7 16.7 16.7 16.7 16.7 16.7 16.7 15.7 16.7 15.7 15.7 16.7 16.7 15.7 15.7 15.7 15.7 16.7 15.7 15.7 15.7 15.7 15.7 15.7 15.7 15.7 15.7 15.7 15.7 15.7 15.7 15.7 15.7 15.7 15.7 15.7 15.7 15.7 15.7 15.7 15.7 15.7 15.7 15.7 15.7 15.7 15.7 15.7 15.7 15.7 15.7 15.7 15.7 15.7 14.7 15.7 15.7 15.7 14.7 14.7 14.7 14.7 14.7 14.7 14.7 15.7 14.7 14.7 14.7 14.7 14.7 14.7 15.7 14.7 14.7 14.7 14.7 14.7 14.7 14.7 14.7 14.7 14.7 14.7
0 0 0 0 0 0 0 0 0 0 3 12 34 78 155 268 420 613 849 1126 1440 1784 2151 2532 2914 3285 3601 3843 4096 4316 4486 4602 4666 4686 4671 4625 4559 4476 4385 4284 4181 4076 3971 3867 3765 3665 3568 3474 3384 3295 3212 3130 3052 2976 2904 2834 2767 2702 2640 2580 2522 2466 2413 2361 2310 2262 2215 2170 2126 2084 2043 2003 1965 1927 1891 1855 1821 1788 1756 1724 1694 1664 1635 1607 1580 1553 1527 1502 1477 1453 1429 1407 1384 1363 1341 1321 1300 1281 1261 1242 1225 1206 1189 1171 1155 1138 1123 1107 1091 1076 1061 1047 1033 1019 1006 993 980 967 955 943 931 919 908 897 886 875 865 855 844 834 825 816 806 797 788 780 771 762 754 746 738 730 722 715 707 701 693 686 679 672 666 659 653 646 640 634 628 622 616 610 605 599 594 588 583 578 573 568 563 558 553 548 544 539 534 530 526 521 517 513 509 505 501 497 493 489 485 482 478 475 471 467 464 461 457 454 450 447 444 441 438 435 431 429 425 423 420 417 414 411 409 406 403 401 398 395 392 390 388 385 383 380 378 376 374 371 369 367 364 362 360 358 356 354 352 350 348 346 344 342 340 338 336 334 332 330 329 327 325 323 321 320 318 316 315 313 311 310 308 307 305 303 302 300 299 297 296 294 293 291 290 289 287 286 284 283 282 280 279 278 276 275 274 272 271 270 269 267 266 265 264 263 261 260 259 258 257 256 254 253 252 252 250 249 248 247 246 245 243 243 242 241 240 239 238 237 236 235 234 233 232 231 230 230 229 227 227 226 225 224 224 222 222 220 220 219 218 217 216 216 215 214 213 213 212 211 210 209 209 208 207 206 205 205 204 203 203 202 201 201 200 199 198 198 197 197 196 195 195 194 193 193 192 191 190 190 189 189 188 187 187 186 186 185 185 184 183 182 182 181 181 180 180 179 179 178 178 177 177 176 175 175 174 174 174 173 173 172 171 171 171 170 169 169 168 168 167 167 166 166 165 165 164 164 164 163 163 163 162 161 161 160 160 159 159 158 158 157 157 156 157 156 155 155 155 154 154 153 153 152 152 151 151 151 151 150 150 150 149 148 148 148 148 147 147 146 146 145 145 145 144 143 144 143 143 143 143 142 142 141 141 140 140 140 139 139 139 139 138 138 138 137 137 137 136 136 135 135 135 135 134 134 134 133 133 133 132 132 132 131 131 131 131 130 130 130 129 129 129 128 128 128 128 127 127 126 126 126 126 125 125 125 125 125 124 124 124 124 123 123 122 122 122 122 122 121 121 121 121 120 120 120 119 119 119 119 118 118 118 118 118 117 117 117 116 117 116 116 116 115 115 115 114 114 115 114 114 114 113 113 113 113 112 112 112 112 112 111 111 111 110 110 110 110 110 110 109 109 109 109 109 109 108 108 108 108 107 107 107 107 106 107 106 106 106 106 105 105 105 105 104 105 104 104 104 104 104 103 103 103 102 102 102 102 102 102 101 101 101 101 101 101 100 100 100 100 100 100 99 99 99 99 99 98 98 98 98 98 98 97 97 97 97 96 97 97 96 96 96 96 96 96 95 95 95 95 95 94 95 94 94 94 94 94 93 93 93 93 93 93 93 93 93 92 92 92 92 92 92 91 91 91 91 91 91 90 90 90 90 90 90 90 89 89 89 89 89 89 89 89 88 88 88 88 88 88 88 87 87 87 87 87 87 87 86 86 86 86 86 86 86 86 85 85 85 85 85 85 84 85 84 85 84 84 84 84 84 84 84 83 83 83 83 83 83 83 82 82 82 82 82 82 82 82 82 81 81 81 81 81 81 81 81 81 81 80 80 80 80 80 79 79 80 79 79 79 79 79 78 78 79 78 78 78 78 78 78 78 77 77 77 77 77 77 77 77 77 77 77 76 76 76 76 76 76 76 76 76 76 75 75 75 75 75 75 75 75 75 74 74 74 74 74 74 73 74 74 74 73 73 74 73 73 73 73 73 73 73 72 73 72 72 72 72 72 72 72 71 72 71 71 71 71 71 71 71 71 71 71 70 70 70 70 70 70 70 70 69 70 70 69 70 69 69 69 68 69 69 69 69 68 69 68 68 68 68 68 68 68 68 68 67 67 67 68 67 67 67 67 67 67 67 67 67 66 66 67 66 66 66 66 66 66 66 66 66 66 66 66 65 65 65 65 65 65 65 65 65 65 65 64 65 64 64 64 64 64 64 64 64 64 64 63 64 63 63 64 63 63 63 63 63 63 63 63 62 63 62 62 62 62 62 62 62 62 62 62 62 62 62 62 61 61 61 61 61 61 61 61 61 61 61 61 61 61 61 60 60 60 60 60 60 60 60 59 60 59 60 59 60 59 59 59 59 59 59 59 59 59 59 58 59 59 58 58 59 58 58 58 58 58 58 58 58 57 58 58 58 58 57 57 57 57 57 57 57 57 57 57 57 57 57 57 56 57 56 56 56 56 56 56 56 56 56 55 56 56 55 56 56 56 55 55 55 55 55 55 55 55 55 55 55 54 55 55 54 54 54 54 54 54 54 54 54 54 54 54 54 53 53 53 53 53 53 53 53 53 53 53 53 53 53 53 53 53 53 52 53 53 52 52 52 52 52 52 52 52 52 52 52 52 52 51 51 52 51 51 51 51 51 51 51 51 51 51 51 51 51 51 50 51 51 51 50 50 50 50 50 50 50 50 50 50 49 50 50 50 50 50 50 49 49 49 49 49 49 49 49 49 49 49 49 49 48 49 49 49 49 48 48 48 48 48 48 48 48 48 48 48 48 48 48 48 48 47 47 48 47 48 47 47 47 47 47 47 47 47 47 47 47 47 47 47 47 47 47 47 46 46 46 46 46 46 46 46 46 46 46 45 46 46 46 46 46 46 46 46 46 46 45 45 45 45 45 45 45 45 45 45 45 45 45 45 45 45 45 45 44 45 45 45 44 44 44 44 44 44 44 44 44 44 44 44 44 44 43 44 44 43 44 44 44 43 43 43 43 43 43 43 43 43 43 43 43 43 43 42 43 43 43 42 43 43 43 42 43 42 42 42 42 42 42 42 42 42 42 42 42 42 42 41 42 41 41 41 41 41 41 41 41 41 41 41 41 41 41 41 41 41 41 41 41 41 40 41 40 40 40 40 40 40 40 40 40 40 40 40 40 40 40 40 40 40 39 40 40 39 39 39 39 39 39 39 39 39 39 39 39 39 39 39 39 39 39 39 39 39 39 39 38 38 39 38 39 38 38 38 38 38 38 38 38 38 38 38 38 38 38 38 38 38 37 38 38 38 38 37 37 37 37 37 37 37 37 37 37 37 37 37 37 37 37 36 37 37 37 36 37 37 37 36 36 36 36 36 36 36 36 36 36 36 36 36 36 36 36 36 36 36 36 36 36 35 35 35 36 35 35 35 35 35 35 35 35 35 35 35 35 35
-0.3 -0.3 -0.3 -0.3 0.7 -0.3 -0.3 -0.3 0.7 0.7 0.7 0.7 3.7 10.7 26.7 51.7 91.7 143.7 210.7 288.7 375.7 468.7 567.7 671.7 779.7 892.7 1005.7 1116.7 1230.7 1342.7 1450.7 1551.7 1642.7 1723.7 1794.7 1854.7 1902.7 1940.7 1969.7 1989.7 2001.7 2006.7 2006.7 1998.7 1987.7 1972.7 1954.7 1932.7 1908.7 1881.7 1856.7 1828.7 1796.7 1767.7 1734.7 1704.7 1674.7 1641.7 1611.7 1580.7 1550.7 1522.7 1491.7 1463.7 1435.7 1407.7 1380.7 1354.7 1327.7 1303.7 1278.7 1255.7 1231.7 1208.7 1186.7 1166.7 1145.7 1125.7 1105.7 1086.7 1068.7 1051.7 1033.7 1016.7 1000.7 984.7 969.7 954.7 939.7 925.7 911.7 899.7 885.7 873.7 860.7 848.7 836.7 825.7 815.7 803.7 793.7 783.7 773.7 763.7 753.7 744.7 735.7 726.7 717.7 709.7 701.7 693.7 685.7 677.7 670.7 663.7 655.7 648.7 641.7 634.7 627.7 621.7 615.7 609.7 603.7 597.7 591.7 586.7 579.7 574.7 569.7 563.7 559.7 552.7 548.7 543.7 538.7 534.7 529.7 524.7 520.7 516.7 511.7 507.7 502.7 499.7 494.7 490.7 486.7 482.7 479.7 475.7 471.7 467.7 463.7 461.7 457.7 453.7 450.7 447.7 444.7 440.7 437.7 434.7 430.7 428.7 425.7 421.7 419.7 416.7 413.7 410.7 407.7 405.7 402.7 399.7 396.7 394.7 391.7 389.7 386.7 384.7 382.7 379.7 377.7 374.7 372.7 370.7 367.7 365.7 363.7 361.7 359.7 356.7 355.7 352.7 350.7 348.7 346.7 344.7 342.7 340.7 338.7 336.7 334.7 332.7 331.7 328.7 327.7 324.7 322.7 322.7 319.7 318.7 316.7 314.7 313.7 311.7 309.7 308.7 306.7 304.7 303.7 301.7 300.7 298.7 297.7 295.7 294.7 292.7 291.7 289.7 288.7 286.7 285.7 284.7 282.7 281.7 279.7 278.7 277.7 275.7 274.7 273.7 272.7 270.7 269.7 268.7 266.7 265.7 264.7 263.7 262.7 260.7 259.7 258.7 257.7 256.7 254.7 253.7 252.7 251.7 250.7 249.7 247.7 246.7 245.7 244.7 243.7 242.7 242.7 240.7 239.7 238.7 237.7 236.7 236.7 234.7 233.7 232.7 231.7 230.7 229.7 228.7 228.7 227.7 226.7 225.7 223.7 223.7 222.7 221.7 220.7 219.7 218.7 217.7 217.7 215.7 215.7 214.7 213.7 212.7 212.7 211.7 210.7 209.7 208.7 208.7 207.7 206.7 205.7 204.7 204.7 203.7 202.7 201.7 200.7 200.7 199.7 198.7 198.7 197.7 196.7 196.7 195.7 194.7 193.7 193.7 192.7 191.7 190.7 189.7 189.7 188.7 188.7 187.7 186.7 186.7 185.7 185.7 183.7 183.7 182.7 182.7 181.7 180.7 180.7 179.7 179.7 178.7 177.7 177.7 176.7 175.7 175.7 174.7 174.7 173.7 173.7 172.7 172.7 171.7 170.7 170.7 169.7 169.7 168.7 168.7 167.7 167.7 166.7 166.7 164.7 165.7 164.7 163.7 163.7 162.7 162.7 161.7 161.7 160.7 160.7 159.7 159.7 158.7 158.7 157.7 156.7 156.7 156.7 155.7 155.7 155.7 154.7 154.7 153.7 153.7 152.7 152.7 151.7 151.7 150.7 150.7 149.7 149.7 149.7 148.7 148.7 147.7 147.7 147.7 146.7 146.7 145.7 145.7 144.7 144.7 143.7 143.7 143.7 142.7 142.7 141.7 141.7 140.7 140.7 140.7 139.7 139.7 138.7 139.7 138.7 138.7 137.7 136.7 136.7 136.7 135.7 135.7 135.7 134.7 134.7 134.7 133.7 133.7 132.7 132.7 132.7 132.7 131.7 131.7 130.7 130.7 129.7 129.7 129.7 129.7 128.7 128.7 128.7 127.7 127.7 127.7 126.7 126.7 125.7 125.7 125.7 124.7 124.7 124.7 124.7 123.7 123.7 122.7 122.7 122.7 122.7 121.7 121.7 121.7 120.7 120.7 119.7 119.7 119.7 118.7 118.7 118.7 118.7 117.7 117.7 117.7 116.7 117.7 116.7 115.7 116.7 115.7 115.7 115.7 114.7 114.7 114.7 113.7 113.7 113.7 112.7 112.7 112.7 112.7 112.7 111.7 111.7 110.7 110.7 110.7 110.7 109.7 109.7 109.7 109.7 108.7 108.7 108.7 108.7 108.7 107.7 107.7 107.7 106.7 106.7 106.7 105.7 105.7 105.7 105.7 105.7 104.7 104.7 104.7 104.7 103.7 103.7 103.7 103.7 102.7 102.7 102.7 102.7 101.7 101.7 101.7 101.7 101.7 100.7 100.7 100.7 100.7 99.7 99.7 99.7 99.7 98.7 98.7 97.7 97.7 97.7 97.7 97.7 97.7 97.7 96.7 96.7 96.7 96.7 95.7 95.7 95.7 95.7 95.7 95.7 94.7 94.7 94.7 94.7 93.7 93.7 93.7 93.7 92.7 92.7 92.7 92.7 91.7 92.7 91.7 91.7 91.7 91.7 90.7 90.7 90.7 90.7 89.7 89.7 89.7 89.7 89.7 89.7 89.7 89.7 88.7 88.7 88.7 88.7 87.7 88.7 87.7 86.7 87.7 86.7 86.7 86.7 86.7 85.7 85.7 85.7 85.7 85.7 85.7 85.7 84.7 84.7 84.7 84.7 84.7 83.7 83.7 83.7 84.7 83.7 82.7 83.7 83.7 82.7 82.7 82.7 82.7 81.7 82.7 82.7 81.7 81.7 81.7 81.7 81.7 80.7 80.7 80.7 80.7 80.7 79.7 80.7 79.7 79.7 79.7 79.7 79.7 78.7 78.7 78.7 78.7 78.7 78.7 78.7 77.7 77.7 77.7 77.7 77.7 77.7 76.7 76.7 76.7 76.7 76.7 76.7 76.7 76.7 75.7 75.7 75.7 75.7 74.7 74.7 74.7 74.7 74.7 74.7 74.7 74.7 74.7 74.7 74.7 73.7 73.7 73.7 73.7 73.7 73.7 73.7 72.7 72.7 72.7 72.7 72.7 72.7 72.7 71.7 71.7 71.7 71.7 71.7 70.7 70.7 71.7 71.7 70.7 70.7 70.7 70.7 69.7 69.7 69.7 69.7 69.7 69.7 69.7 69.7 69.7 69.7 68.7 68.7 68.7 68.7 68.7 68.7 68.7 68.7 67.7 67.7 67.7 67.7 67.7 67.7 66.7 66.7 66.7 66.7 66.7 66.7 66.7 66.7 65.7 65.7 65.7 65.7 65.7 65.7 65.7 65.7 65.7 64.7 65.7 64.7 64.7 64.7 63.7 64.7 63.7 64.7 63.7 63.7 63.7 63.7 63.7 63.7 63.7 63.7 62.7 62.7 62.7 62.7 62.7 62.7 62.7 62.7 62.7 61.7 61.7 61.7 61.7 61.7 61.7 61.7 61.7 60.7 60.7 60.7 60.7 60.7 60.7 60.7 60.7 60.7 60.7 60.7 59.7 59.7 59.7 59.7 59.7 59.7 59.7 59.7 59.7 58.7 58.7 58.7 58.7 58.7 58.7 58.7 58.7 57.7 58.7 57.7 58.7 57.7 57.7 57.7 57.7 57.7 57.7 57.7 57.7 57.7 56.7 57.7 56.7 56.7 56.7 56.7 56.7 56.7 56.7 56.7 56.7 55.7 55.7 55.7 55.7 55.7 55.7 55.7 55.7 55.7 55.7 54.7 54.7 54.7 54.7 54.7 54.7 54.7 54.7 54.7 53.7 54.7 53.7 54.7 53.7 53.7 53.7 53.7 53.7 52.7 53.7 53.7 53.7 53.7 52.7 52.7 52.7 52.7 52.7 52.7 52.7 51.7 52.7 51.7 51.7 52.7 52.7 51.7 51.7 51.7 51.7 51.7 51.7 51.7 51.7 50.7 51.7 50.7 50.7 50.7 50.7 50.7 50.7 50.7 50.7 50.7 50.7 50.7 50.7 50.7 49.7 49.7 49.7 49.7 49.7 49.7 49.7 49.7 49.7 49.7 49.7 49.7 48.7 49.7 48.7 48.7 48.7 48.7 48.7 48.7 48.7 48.7 48.7 47.7 48.7 48.7 48.7 47.7 48.7 47.7 47.7 47.7 47.7 47.7 47.7 47.7 47.7 47.7 47.7 47.7 46.7 47.7 46.7 46.7 46.7 46.7 46.7 46.7 46.7 46.7 45.7 46.7 46.7 45.7 45.7 45.7 45.7 45.7 45.7 45.7 45.7 44.7 45.7 45.7 45.7 45.7 44.7 44.7 44.7 45.7 45.7 45.7 44.7 44.7 44.7 44.7 44.7 44.7 44.7 44.7 44.7 44.7 44.7 44.7 44.7 43.7 43.7 43.7 43.7 43.7 43.7 43.7 43.7 43.7 42.7 43.7 43.7 43.7 43.7 42.7 43.7 42.7 42.7 42.7 42.7 42.7 42.7 42.7 42.7 42.7 42.7 42.7 42.7 41.7 41.7 41.7 41.7 41.7 41.7 41.7 41.7 41.7 41.7 41.7 41.7 41.7 40.7 41.7 41.7 41.7 40.7 41.7 41.7 41.7 40.7 40.7 40.7 40.7 40.7 40.7 40.7 40.7 40.7 40.7 40.7 40.7 40.7 39.7 39.7 39.7 39.7 39.7 39.7 39.7 39.7 39.7 39.7 39.7 39.7 39.7 38.7 38.7 39.7 38.7 39.7 38.7 38.7 39.7 38.7 38.7 38.7 38.7 38.7 38.7 38.7 37.7 37.7 38.7 38.7 38.7 37.7 37.7 37.7 37.7 37.7 37.7 37.7 37.7 37.7 37.7 37.7 37.7 37.7 37.7 37.7 37.7 36.7 37.7 36.7 37.7 36.7 36.7 37.7 36.7 37.7 36.7 36.7 36.7 36.7 36.7 35.7 36.7 35.7 36.7 36.7 36.7 35.7 35.7 35.7 36.7 35.7 35.7 35.7 35.7 35.7 35.7 35.7 35.7 35.7 35.7 35.7 35.7 35.7 35.7 35.7 35.7 35.7 34.7 34.7 34.7 34.7 35.7 34.7 34.7 34.7 34.7 34.7 34.7 34.7 34.7 34.7 34.7 34.7 34.7 33.7 34.7 33.7 33.7 34.7 33.7 33.7 33.7 33.7 33.7 33.7 33.7 33.7 33.7 33.7 33.7 33.7 33.7 33.7 32.7 33.7 32.7 33.7 33.7 32.7 32.7 32.7 33.7 32.7 32.7 32.7 32.7 32.7 32.7 32.7 32.7 32.7 32.7 32.7 32.7 32.7 31.7 32.7 32.7 31.7 31.7 31.7 32.7 31.7 31.7 31.7 31.7 31.7 31.7 31.7 31.7 31.7 31.7 31.7 31.7 31.7 31.7 31.7 31.7 31.7 30.7 31.7 31.7 31.7 30.7 30.7 30.7 30.7 30.7 30.7 31.7 30.7 30.7 30.7 30.7 30.7 30.7 30.7 29.7 30.7 30.7 30.7 30.7 30.7 30.7 30.7 29.7 30.7 30.7 29.7 29.7 29.7 29.7 29.7 29.7 29.7 29.7 29.7 29.7 29.7 29.7 29.7 29.7 29.7 29.7 29.7 29.7 29.7 29.7 29.7 28.7 29.7 28.7 28.7 28.7 29.7 29.7 28.7 28.7 28.7 28.7 28.7 28.7 28.7 28.7 28.7 28.7 28.7 28.7 28.7 28.7 28.7 27.7 28.7 27.7 28.7 28.7 27.7 27.7 27.7 27.7 27.7 28.7 27.7 27.7 27.7 27.7 27.7 27.7 27.7 27.7 27.7 27.7 27.7 27.7 27.7 27.7 26.7 27.7 27.7 27.7 27.7 27.7 26.7 26.7 26.7 26.7 26.7 26.7 26.7 26.7 26.7 26.7 26.7 26.7 26.7 26.7 26.7 26.7 25.7 26.7 26.7 25.7 26.7 26.7 25.7 26.7 26.7 26.7 25.7 25.7 25.7 26.7 25.7 25.7 25.7 25.7 25.7 25.7 26.7 25.7 25.7 25.7 25.7 25.7 24.7 25.7 25.7 25.7 25.7 25.7 24.7 25.7 24.7 25.7 24.7 24.7 24.7 24.7 24.7 25.7 24.7 24.7 24.7 24.7 24.7 24.7 24.7 24.7 25.7 24.7 24.7 24.7 23.7 24.7 24.7 24.7 23.7 24.7 24.7 23.7 23.7 24.7 23.7 24.7 23.7 23.7 23.7 23.7 23.7 24.7 23.7 23.7 23.7 23.7 23.7 23.7 23.7 23.7 23.7 23.7 23.7 22.7 23.7 23.7 23.7 23.7 22.7 23.7 22.7 23.7 22.7 22.7 22.7 23.7 22.7 23.7 22.7 22.7 22.7 22.7 22.7 22.7 22.7 22.7 22.7 22.7 22.7 22.7 22.7 22.7 22.7 22.7 21.7 22.7 22.7 22.7 21.7 22.7 21.7 21.7 21.7 21.7 22.7 22.7 21.7 21.7 22.7 22.7 21.7 21.7
-0.1 -0.1 -0.1 -0.1 -0.1 -0.1 0.9 -0.1 -0.1 -0.1 -0.1 0.9 3.9 10.9 24.9 46.9 76.9 119.9 172.9 233.9 298.9 363.9 426.9 486.9 543.9 597.9 649.9 699.9 747.9 793.9 837.9 878.9 916.9 950.9 982.9 1011.9 1037.9 1058.9 1077.9 1093.9 1106.9 1117.9 1125.9 1130.9 1134.9 1136.9 1136.9 1133.9 1130.9 1125.9 1119.9 1113.9 1105.9 1095.9 1087.9 1076.9 1066.9 1055.9 1043.9 1032.9 1019.9 1008.9 995.9 983.9 971.9 958.9 946.9 934.9 921.9 909.9 897.9 885.9 874.9 862.9 850.9 839.9 828.9 817.9 806.9 796.9 786.9 775.9 765.9 756.9 746.9 737.9 728.9 718.9 709.9 701.9 692.9 684.9 676.9 668.9 660.9 652.9 645.9 638.9 631.9 623.9 617.9 610.9 603.9 597.9 590.9 584.9 578.9 572.9 566.9 560.9 554.9 549.9 543.9 537.9 532.9 527.9 522.9 517.9 512.9 507.9 502.9 497.9 493.9 488.9 484.9 479.9 475.9 471.9 467.9 462.9 459.9 455.9 451.9 446.9 443.9 439.9 435.9 432.9 428.9 424.9 421.9 417.9 414.9 411.9 407.9 404.9 401.9 397.9 395.9 392.9 388.9 385.9 382.9 379.9 376.9 374.9 371.9 368.9 365.9 363.9 360.9 357.9 354.9 352.9 350.9 347.9 345.9 342.9 340.9 337.9 335.9 332.9 330.9 328.9 326.9 323.9 321.9 319.9 317.9 314.9 313.9 310.9 308.9 306.9 304.9 302.9 300.9 298.9 296.9 294.9 292.9 291.9 289.9 287.9 285.9 283.9 281.9 280.9 278.9 276.9 274.9 273.9 271.9 269.9 268.9 266.9 264.9 263.9 261.9 260.9 258.9 257.9 255.9 254.9 252.9 250.9 249.9 248.9 246.9 245.9 243.9 242.9 240.9 239.9 237.9 236.9 235.9 234.9 232.9 231.9 229.9 228.9 227.9 226.9 224.9 223.9 222.9 221.9 220.9 218.9 217.9 216.9 215.9 214.9 212.9 211.9 210.9 209.9 208.9 207.9 206.9 204.9 203.9 202.9 201.9 201.9 199.9 198.9 197.9 196.9 195.9 194.9 193.9 192.9 191.9 190.9 189.9 188.9 187.9 186.9 186.9 184.9 183.9 183.9 181.9 180.9 180.9 178.9 178.9 177.9 176.9 175.9 174.9 174.9 172.9 172.9 171.9 170.9 169.9 169.9 168.9 167.9 166.9 165.9 164.9 164.9 163.9 162.9 162.9 161.9 160.9 159.9 158.9 158.9 157.9 156.9 155.9 155.9 154.9 153.9 153.9 152.9 151.9 150.9 150.9 149.9 148.9 148.9 147.9 146.9 146.9 145.9 144.9 144.9 143.9 142.9 142.9 141.9 140.9 140.9 139.9 138.9 138.9 137.9 137.9 136.9 136.9 135.9 134.9 134.9 133.9 132.9 132.9 132.9 131.9 130.9 130.9 129.9 129.9 128.9 128.9 127.9 127.9 126.9 126.9 125.9 124.9 124.9 123.9 123.9 122.9 122.9 121.9 121.9 120.9 120.9 119.9 119.9 118.9 118.9 117.9 117.9 117.9 116.9 116.9 115.9 114.9 114.9 114.9 113.9 113.9 112.9 112.9 111.9 111.9 111.9 110.9 109.9 109.9 108.9 108.9 108.9 108.9 107.9 107.9 106.9 106.9 105.9 105.9 105.9 104.9 104.9 103.9 103.9 103.9 102.9 102.9 102.9 101.9 101.9 101.9 100.9 99.9 99.9 99.9 98.9 98.9 98.9 97.9 97.9 97.9 96.9 96.9 96.9 95.9 95.9 95.9 94.9 94.9 94.9 93.9 93.9 92.9 92.9 92.9 91.9 91.9 91.9 90.9 90.9 90.9 89.9 89.9 89.9 89.9 88.9 88.9 88.9 87.9 87.9 87.9 87.9 86.9 86.9 86.9 85.9 85.9 85.9 84.9 84.9 84.9 83.9 83.9 83.9 83.9 82.9 82.9 82.9 82.9 81.9 81.9 80.9 81.9 80.9 80.9 80.9 79.9 79.9 79.9 78.9 78.9 78.9 78.9 77.9 78.9 77.9 77.9 76.9 76.9 76.9 76.9 75.9 75.9 75.9 75.9 75.9 74.9 74.9 74.9 74.9 73.9 73.9 73.9 73.9 72.9 72.9 72.9 71.9 71.9 71.9 71.9 71.9 70.9 70.9 70.9 70.9 70.9 70.9 69.9 69.9 69.9 69.9 68.9 68.9 68.9 68.9 68.9 67.9 67.9 67.9 67.9 66.9 67.9 66.9 66.9 66.9 66.9 65.9 65.9 65.9 65.9 65.9 64.9 65.9 64.9 64.9 64.9 63.9 63.9 63.9 63.9 63.9 62.9 62.9 62.9 62.9 62.9 62.9 62.9 61.9 61.9 61.9 60.9 60.9 60.9 61.9 60.9 60.9 60.9 60.9 59.9 59.9 59.9 59.9 59.9 59.9 58.9 58.9 58.9 58.9 57.9 58.9 58.9 57.9 57.9 57.9 57.9 57.9 57.9 56.9 56.9 56.9 56.9 56.9 55.9 56.9 55.9 55.9 55.9 55.9 55.9 55.9 55.9 54.9 54.9 54.9 54.9 54.9 54.9 54.9 53.9 53.9 53.9 53.9 52.9 53.9 52.9 52.9 52.9 52.9 52.9 52.9 52.9 51.9 51.9 51.9 51.9 51.9 51.9 51.9 51.9 51.9 50.9 50.9 50.9 50.9 50.9 50.9 49.9 49.9 49.9 49.9 49.9 49.9 49.9 49.9 49.9 48.9 48.9 48.9 48.9 48.9 48.9 48.9 48.9 48.9 47.9 47.9 47.9 47.9 47.9 47.9 47.9 47.9 46.9 46.9 47.9 46.9 46.9 46.9 46.9 46.9 46.9 45.9 45.9 45.9 45.9 45.9 45.9 45.9 45.9 45.9 45.9 45.9 45.9 44.9 44.9 44.9 44.9 44.9 44.9 44.9 43.9 44.9 44.9 43.9 43.9 43.9 43.9 43.9 43.9 43.9 43.9 43.9 43.9 43.9 42.9 43.9 43.9 42.9 42.9 42.9 42.9 42.9 42.9 42.9 42.9 42.9 41.9 42.9 41.9 41.9 41.9 41.9 41.9 41.9 41.9 41.9 41.9 40.9 41.9 41.9 40.9 40.9 40.9 40.9 40.9 39.9 40.9 40.9 39.9 39.9 39.9 39.9 39.9 39.9 39.9 39.9 39.9 39.9 39.9 38.9 39.9 38.9 38.9 38.9 38.9 38.9 38.9 38.9 38.9 38.9 38.9 38.9 38.9 38.9 37.9 37.9 37.9 37.9 37.9 37.9 37.9 37.9 37.9 37.9 37.9 36.9 36.9 36.9 36.9 36.9 36.9 36.9 36.9 36.9 36.9 36.9 36.9 36.9 36.9 35.9 35.9 35.9 35.9 35.9 35.9 35.9 35.9 35.9 35.9 35.9 35.9 35.9 35.9 35.9 34.9 34.9 35.9 35.9 34.9 34.9 34.9 34.9 34.9 34.9 34.9 34.9 34.9 34.9 34.9 34.9 33.9 34.9 34.9 33.9 33.9 33.9 33.9 33.9 33.9 33.9 33.9 33.9 33.9 33.9 33.9 32.9 32.9 32.9 33.9 32.9 32.9 32.9 32.9 32.9 32.9 32.9 32.9 32.9 32.9 32.9 32.9 32.9 31.9 31.9 31.9 31.9 31.9 31.9 31.9 31.9 31.9 31.9 31.9 31.9 31.9 31.9 31.9 31.9 31.9 31.9 30.9 31.9 30.9 30.9 30.9 30.9 31.9 30.9 30.9 30.9 30.9 30.9 30.9 30.9 29.9 30.9 29.9 30.9 29.9 30.9 30.9 30.9 29.9 29.9 29.9 29.9 29.9 29.9 29.9 29.9 29.9 29.9 29.9 29.9 29.9 28.9 28.9 28.9 28.9 29.9 28.9 28.9 28.9 28.9 28.9 28.9 28.9 28.9 28.9 28.9 28.9 28.9 28.9 28.9 28.9 28.9 28.9 28.9 28.9 28.9 27.9 28.9 28.9 27.9 27.9 27.9 27.9 27.9 27.9 27.9 27.9 27.9 27.9 27.9 27.9 27.9 27.9 26.9 27.9 27.9 27.9 27.9 27.9 27.9 26.9 26.9 26.9 26.9 26.9 26.9 26.9 26.9 26.9 26.9 26.9 26.9 26.9 26.9 26.9 26.9 26.9 26.9 26.9 26.9 26.9 25.9 26.9 26.9 25.9 25.9 25.9 25.9 25.9 25.9 25.9 25.9 25.9 25.9 25.9 25.9 25.9 25.9 25.9 25.9 25.9 25.9 25.9 25.9 25.9 25.9 25.9 25.9 24.9 25.9 24.9 24.9 24.9 24.9 24.9 24.9 24.9 24.9 24.9 24.9 24.9 24.9 24.9 24.9 24.9 24.9 24.9 24.9 24.9 24.9 23.9 23.9 24.9 23.9 23.9 24.9 24.9 23.9 23.9 23.9 23.9 23.9 23.9 23.9 23.9 23.9 23.9 23.9 23.9 23.9 23.9 23.9 23.9 23.9 23.9 23.9 23.9 23.9 23.9 23.9 22.9 22.9 22.9 22.9 22.9 22.9 22.9 22.9 22.9 22.9 22.9 22.9 22.9 22.9 22.9 22.9 22.9 22.9 22.9 22.9 22.9 22.9 22.9 22.9 22.9 22.9 22.9 22.9 21.9 21.9 21.9 22.9 22.9 21.9 22.9 22.9 22.9 21.9 21.9 21.9 21.9 21.9 21.9 21.9 21.9 21.9 21.9 21.9 21.9 21.9 21.9 21.9 21.9 21.9 21.9 21.9 21.9 21.9 21.9 21.9 21.9 21.9 20.9 21.9 21.9 21.9 20.9 20.9 21.9 20.9 20.9 20.9 20.9 20.9 20.9 20.9 20.9 20.9 20.9 20.9 20.9 20.9 20.9 20.9 20.9 20.9 20.9 20.9 20.9 20.9 20.9 20.9 20.9 19.9 20.9 20.9 20.9 20.9 19.9 20.9 19.9 20.9 19.9 19.9 19.9 19.9 19.9 19.9 19.9 19.9 19.9 19.9 19.9 19.9 19.9 19.9 19.9 19.9 19.9 19.9 19.9 19.9 19.9 19.9 19.9 19.9 19.9 19.9 19.9 19.9 18.9 18.9 18.9 18.9 19.9 18.9 19.9 18.9 18.9 18.9 18.9 18.9 18.9 18.9 18.9 18.9 18.9 18.9 18.9 18.9 18.9 18.9 18.9 18.9 18.9 18.9 17.9 18.9 18.9 17.9 17.9 18.9 18.9 18.9 17.9 18.9 18.9 18.9 17.9 18.9 17.9 18.9 17.9 17.9 17.9 18.9 17.9 18.9 17.9 17.9 17.9 17.9 17.9 17.9 17.9 17.9 17.9 17.9 17.9 17.9 17.9 17.9 17.9 17.9 17.9 17.9 17.9 17.9 17.9 17.9 17.9 17.9 17.9 17.9 17.9 17.9 17.9 17.9 17.9 17.9 17.9 17.9 17.9 16.9 17.9 17.9 16.9 17.9 17.9 17.9 17.9 17.9 17.9 17.9 16.9 16.9 16.9 16.9 16.9 16.9 16.9 16.9 16.9 16.9 16.9 16.9 16.9 16.9 16.9 16.9 16.9 16.9 16.9 16.9 16.9 16.9 16.9 16.9 16.9 16.9 16.9 16.9 16.9 16.9 16.9 16.9 16.9 16.9 16.9 16.9 16.9 16.9 15.9 15.9 16.9 16.9 15.9 15.9 15.9 16.9 15.9 15.9 15.9 15.9 15.9 15.9 15.9 15.9 15.9 16.9 15.9 15.9 15.9 15.9 15.9 15.9 15.9 15.9 15.9 15.9 15.9 15.9 15.9 15.9 15.9 15.9 15.9 15.9 15.9 15.9 15.9 15.9 15.9 15.9 15.9 15.9 14.9 15.9 15.9 15.9 15.9 15.9 15.9 15.9 15.9 14.9 14.9 14.9 15.9 14.9 14.9 15.9 15.9 14.9 14.9 14.9 14.9 14.9 14.9 14.9 14.9 14.9 15.9 14.9 14.9 14.9 14.9 14.9 14.9 14.9 14.9 14.9 14.9 14.9 14.9 14.9 14.9 14.9 14.9 14.9 14.9 14.9 14.9 14.9 14.9 14.9 13.9 13.9 14.9 14.9 14.9 14.9 14.9 13.9 13.9 14.9 14.9 13.9 13.9 14.9 13.9 13.9 14.9 13.9 13.9 14.9 14.9 13.9 13.9 13.9 14.9 13.9 13.9 13.9 13.9 13.9 13.9 13.9 13.9 13.9 13.9 13.9 13.9 13.9 13.9 13.9 13.9 13.9 13.9 13.9 13.9 13.9 13.9 13.9 13.9 13.9 13.9 13.9 13.9 13.9 12.9 13.9 13.9 13.9 13.9 13.9 13.9 13.9 13.9 13.9 13.9 13.9 12.9 13.9 12.9 12.9 12.9 12.9 12.9 13.9 12.9 12.9 12.9 12.9 12.9 12.9 12.9 12.9 12.9 12.9 12.9 12.9 12.9
0.1 0.1 0.1 0.1 -0.9 0.1 0.1 0.1 0.1 0.1 0.1 0.1 1.1 3.1 6.1 12.1 20.1 28.1 39.1 50.1 63.1 78.1 95.1 117.1 146.1 183.1 231.1 290.1 360.1 440.1 531.1 630.1 734.1 840.1 947.1 1051.1 1152.1 1249.1 1343.1 1431.1 1515.1 1594.1 1668.1 1737.1 1802.1 1861.1 1917.1 1967.1 2012.1 2053.1 2090.1 2122.1 2150.1 2174.1 2194.1 2211.1 2224.1 2234.1 2242.1 2246.1 2248.1 2247.1 2244.1 2239.1 2232.1 2223.1 2213.1 2202.1 2189.1 2174.1 2159.1 2143.1 2126.1 2109.1 2091.1 2072.1 2052.1 2033.1 2013.1 1992.1 1971.1 1951.1 1930.1 1909.1 1888.1 1866.1 1846.1 1825.1 1804.1 1783.1 1763.1 1742.1 1721.1 1701.1 1681.1 1661.1 1642.1 1622.1 1603.1 1584.1 1565.1 1547.1 1528.1 1510.1 1492.1 1474.1 1457.1 1440.1 1423.1 1407.1 1390.1 1374.1 1358.1 1343.1 1327.1 1312.1 1297.1 1283.1 1268.1 1254.1 1240.1 1226.1 1213.1 1199.1 1186.1 1173.1 1161.1 1148.1 1136.1 1124.1 1112.1 1100.1 1089.1 1077.1 1067.1 1056.1 1045.1 1035.1 1024.1 1014.1 1004.1 994.1 984.1 975.1 965.1 956.1 947.1 938.1 929.1 921.1 912.1 904.1 895.1 887.1 879.1 871.1 864.1 856.1 849.1 841.1 834.1 827.1 820.1 813.1 806.1 799.1 792.1 785.1 779.1 773.1 767.1 760.1 755.1 749.1 742.1 737.1 731.1 725.1 720.1 714.1 709.1 703.1 698.1 693.1 688.1 683.1 678.1 672.1 668.1 663.1 659.1 653.1 649.1 644.1 640.1 635.1 631.1 627.1 622.1 618.1 614.1 610.1 606.1 602.1 597.1 594.1 590.1 586.1 582.1 578.1 575.1 571.1 567.1 564.1 561.1 557.1 553.1 550.1 547.1 543.1 540.1 537.1 534.1 530.1 527.1 524.1 521.1 518.1 515.1 512.1 509.1 506.1 503.1 500.1 497.1 495.1 491.1 489.1 486.1 483.1 481.1 478.1 475.1 473.1 470.1 468.1 465.1 463.1 460.1 458.1 455.1 453.1 451.1 448.1 446.1 444.1 441.1 439.1 436.1 434.1 432.1 430.1 428.1 426.1 424.1 422.1 419.1 417.1 415.1 413.1 411.1 409.1 407.1 405.1 403.1 401.1 400.1 398.1 396.1 394.1 392.1 390.1 388.1 386.1 385.1 383.1 381.1 379.1 378.1 376.1 374.1 373.1 371.1 369.1 367.1 366.1 364.1 363.1 361.1 359.1 357.1 356.1 355.1 353.1 351.1 350.1 349.1 347.1 345.1 344.1 343.1 341.1 340.1 338.1 337.1 335.1 334.1 333.1 332.1 330.1 328.1 327.1 326.1 324.1 323.1 322.1 320.1 319.1 318.1 316.1 315.1 314.1 312.1 312.1 310.1 309.1 308.1 306.1 305.1 304.1 303.1 302.1 301.1 299.1 298.1 297.1 296.1 295.1 294.1 292.1 291.1 291.1 289.1 288.1 287.1 286.1 285.1 283.1 283.1 282.1 281.1 280.1 278.1 278.1 277.1 276.1 275.1 274.1 273.1 272.1 271.1 270.1 269.1 268.1 266.1 266.1 265.1 264.1 263.1 262.1 261.1 260.1 259.1 258.1 258.1 257.1 255.1 255.1 254.1 253.1 252.1 251.1 250.1 250.1 249.1 248.1 247.1 246.1 245.1 245.1 244.1 243.1 242.1 242.1 241.1 240.1 239.1 238.1 238.1 237.1 236.1 235.1 235.1 234.1 233.1 232.1 231.1 230.1 230.1 229.1 228.1 228.1 227.1 226.1 225.1 225.1 224.1 223.1 223.1 222.1 222.1 220.1 220.1 219.1 219.1 218.1 217.1 216.1 216.1 215.1 215.1 214.1 213.1 213.1 212.1 212.1 211.1 210.1 209.1 209.1 208.1 208.1 207.1 206.1 206.1 205.1 205.1 204.1 203.1 202.1 202.1 202.1 201.1 201.1 200.1 199.1 199.1 198.1 197.1 197.1 196.1 195.1 195.1 195.1 194.1 193.1 193.1 192.1 192.1 192.1 191.1 190.1 190.1 189.1 189.1 188.1 187.1 187.1 186.1 186.1 185.1 185.1 185.1 183.1 183.1 183.1 182.1 182.1 181.1 181.1 180.1 180.1 179.1 179.1 179.1 178.1 178.1 177.1 176.1 176.1 175.1 175.1 175.1 174.1 173.1 173.1 173.1 172.1 172.1 171.1 171.1 170.1 170.1 169.1 169.1 169.1 168.1 168.1 167.1 167.1 167.1 166.1 165.1 165.1 165.1 164.1 164.1 163.1 163.1 162.1 162.1 162.1 161.1 161.1 160.1 160.1 160.1 160.1 159.1 158.1 158.1 158.1 157.1 157.1 156.1 156.1 156.1 155.1 155.1 155.1 154.1 154.1 153.1 153.1 152.1 152.1 152.1 151.1 151.1 151.1 150.1 150.1 149.1 149.1 149.1 149.1 148.1 147.1 148.1 147.1 147.1 146.1 146.1 146.1 145.1 145.1 145.1 144.1 144.1 144.1 143.1 143.1 142.1 142.1 142.1 142.1 141.1 141.1 140.1 140.1 140.1 139.1 139.1 139.1 138.1 138.1 138.1 138.1 137.1 137.1 136.1 136.1 136.1 136.1 135.1 135.1 135.1 134.1 134.1 134.1 134.1 133.1 133.1 133.1 132.1 132.1 132.1 132.1 131.1 131.1 130.1 130.1 130.1 130.1 129.1 129.1 128.1 128.1 128.1 128.1 127.1 127.1 127.1 127.1 127.1 126.1 126.1 126.1 125.1 125.1 125.1 125.1 124.1 124.1 124.1 123.1 123.1 123.1 123.1 122.1 122.1 122.1 122.1 121.1 121.1 121.1 121.1 120.1 120.1 120.1 120.1 119.1 119.1 119.1 119.1 118.1 118.1 118.1 118.1 117.1 117.1 117.1 117.1 116.1 116.1 116.1 116.1 115.1 115.1 114.1 115.1 115.1 114.1 114.1 114.1 114.1 113.1 113.1 113.1 112.1 112.1 112.1 112.1 111.1 111.1 111.1 111.1 111.1 110.1 110.1 110.1 110.1 110.1 109.1 109.1 109.1 109.1 109.1 108.1 108.1 108.1 108.1 108.1 107.1 107.1 107.1 107.1 107.1 106.1 106.1 106.1 105.1 105.1 105.1 105.1 105.1 104.1 104.1 104.1 104.1 104.1 104.1 103.1 103.1 103.1 103.1 103.1 103.1 102.1 102.1 102.1 102.1 101.1 101.1 101.1 101.1 100.1 100.1 100.1 100.1 100.1 100.1 99.1 99.1 99.1 99.1 99.1 98.1 98.1 98.1 98.1 98.1 98.1 97.1 97.1 97.1 97.1 96.1 96.1 96.1 96.1 96.1 96.1 95.1 95.1 95.1 95.1 94.1 95.1 95.1 94.1 94.1 94.1 94.1 93.1 93.1 93.1 93.1 93.1 93.1 92.1 92.1 92.1 92.1 92.1 92.1 91.1 91.1 91.1 91.1 91.1 90.1 90.1 90.1 90.1 90.1 90.1 90.1 90.1 89.1 89.1 89.1 88.1 88.1 88.1 88.1 88.1 87.1 88.1 88.1 87.1 87.1 87.1 87.1 87.1 87.1 87.1 86.1 86.1 86.1 86.1 86.1 85.1 85.1 85.1 85.1 85.1 85.1 84.1 85.1 84.1 84.1 84.1 84.1 84.1 83.1 83.1 83.1 83.1 83.1 83.1 82.1 82.1 83.1 82.1 82.1 82.1 82.1 82.1 81.1 81.1 81.1 81.1 81.1 81.1 80.1 81.1 80.1 80.1 80.1 80.1 79.1 79.1 79.1 79.1 79.1 79.1 79.1 79.1 79.1 78.1 78.1 78.1 78.1 78.1 78.1 78.1 78.1 78.1 77.1 77.1 77.1 77.1 77.1 76.1 76.1 77.1 76.1 76.1 76.1 76.1 76.1 76.1 75.1 75.1 75.1 75.1 75.1 75.1 75.1 75.1 74.1 74.1 74.1 74.1 74.1 74.1 73.1 74.1 74.1 73.1 73.1 73.1 73.1 73.1 73.1 72.1 73.1 72.1 72.1 72.1 72.1 72.1 72.1 71.1 72.1 72.1 71.1 71.1 71.1 71.1 71.1 71.1 71.1 70.1 70.1 70.1 70.1 70.1 70.1 70.1 70.1 69.1 70.1 69.1 69.1 69.1 69.1 69.1 69.1 69.1 69.1 68.1 68.1 68.1 68.1 68.1 68.1 68.1 67.1 68.1 67.1 67.1 67.1 67.1 67.1 67.1 67.1 67.1 67.1 67.1 66.1 66.1 66.1 66.1 66.1 66.1 66.1 66.1 66.1 65.1 66.1 65.1 65.1 65.1 65.1 65.1 65.1 65.1 65.1 65.1 64.1 64.1 64.1 64.1 64.1 64.1 64.1 63.1 63.1 63.1 63.1 63.1 63.1 63.1 63.1 63.1 63.1 63.1 63.1 62.1 62.1 62.1 62.1 62.1 62.1 62.1 62.1 62.1 61.1 61.1 61.1 61.1 61.1 61.1 61.1 61.1 61.1 61.1 61.1 60.1 60.1 60.1 60.1 60.1 60.1 60.1 60.1 60.1 60.1 59.1 59.1 59.1 59.1 59.1 59.1 59.1 59.1 59.1 58.1 59.1 58.1 58.1 59.1 58.1 58.1 58.1 58.1 58.1 58.1 58.1 58.1 57.1 57.1 57.1 57.1 57.1 57.1 57.1 57.1 57.1 56.1 56.1 56.1 56.1 56.1 56.1 56.1 56.1 56.1 56.1 56.1 55.1 55.1 56.1 55.1 55.1 55.1 55.1 55.1 55.1 55.1 55.1 54.1 55.1 55.1 54.1 55.1 54.1 54.1 54.1 54.1 54.1 54.1 54.1 53.1 54.1 53.1 54.1 53.1 54.1 53.1 53.1 53.1 53.1 53.1 53.1 53.1 53.1 53.1 52.1 52.1 52.1 52.1 52.1 52.1 52.1 52.1 52.1 52.1 51.1 52.1 52.1 51.1 51.1 51.1 51.1 51.1 51.1 51.1 51.1 50.1 51.1 51.1 51.1 50.1 50.1 50.1 50.1 50.1 50.1 50.1 50.1 50.1 50.1 50.1 50.1 49.1 50.1 49.1 49.1 49.1 49.1 50.1 49.1 49.1 49.1 49.1 49.1 48.1 49.1 48.1 48.1 48.1 48.1 48.1 48.1 48.1 48.1 48.1 48.1 48.1 48.1 48.1 48.1 47.1 48.1 47.1 47.1 48.1 47.1 47.1 47.1 47.1 47.1 47.1 47.1 47.1 47.1 47.1 46.1 46.1 46.1 46.1 46.1 46.1 46.1 46.1 46.1 46.1 46.1 46.1 46.1 46.1 45.1 45.1 46.1 45.1 45.1 45.1 45.1 45.1 45.1 45.1 45.1 45.1 45.1 45.1 44.1 44.1 44.1 44.1 44.1 44.1 44.1 44.1 45.1 44.1 44.1 44.1 44.1 44.1 44.1 44.1 44.1 43.1 43.1 43.1 44.1 43.1 43.1 43.1 43.1 43.1 43.1 43.1 43.1 42.1 43.1 43.1 42.1 42.1 42.1 42.1 42.1 42.1 42.1 42.1 42.1 42.1 42.1 42.1 42.1 41.1 42.1 42.1 42.1 41.1 41.1 41.1 41.1 41.1 41.1 41.1 41.1 41.1 41.1 41.1 41.1 41.1 41.1 41.1 41.1 40.1 40.1 41.1 40.1 40.1 40.1 40.1 40.1 40.1 40.1 40.1 40.1 40.1 40.1 40.1 39.1 39.1 39.1 39.1 39.1 39.1 39.1 39.1 39.1 39.1 39.1 39.1 39.1 39.1 39.1 39.1 39.1 39.1 39.1 39.1 38.1 38.1 38.1 38.1 38.1 38.1 38.1 38.1 38.1 38.1 38.1 38.1 38.1 37.1 38.1 38.1 37.1 38.1 37.1 38.1 37.1 37.1 37.1 37.1 37.1 37.1 37.1 37.1 37.1 37.1 37.1 37.1 37.1 37.1 36.1 36.1 36.1 36.1 37.1 36.1 36.1 36.1 36.1 36.1 36.1 36.1 36.1 36.1 36.1 36.1 35.1 36.1 36.1 35.1 36.1 35.1 35.1 36.1 35.1 35.1 35.1 35.1 35.1 35.1 35.1 35.1 35.1 35.1 35.1 35.1 35.1 35.1 34.1 34.1 34.1 34.1 34.1 34.1 34.1 34.1 34.1 34.1 34.1 34.1 34.1 34.1 33.1 34.1 34.1 34.1 34.1 33.1 33.1 34.1 33.1 33.1 33.1 33.1 33.1 33.1 33.1 33.1 33.1 33.1 33.1 33.1 33.1 33.1 33.1 33.1 33.1 32.1 33.1 32.1 32.1 32.1 32.1 32.1 32.1 32.1 32.1 32.1 32.1 32.1 32.1 32.1 32.1 32.1 32.1 31.1 32.1 32.1 32.1 31.1 32.1 32.1 31.1 31.1 31.1 31.1 31.1 31.1 31.1 31.1 31.1 31.1 31.1 31.1 31.1 31.1 31.1
4 9 8 - 1 5 - 7
-1.6667 -2.6667 -2.6667 -2.6667 -2.6667 12.333 172.33 535.33 983.33 1422.3 1815.3 2156.3 2449.3 2705.3 2926.3 3097.3 3157.3 3036.3 2748.3 2361.3 1956.3 1586.3 1279.3 1033.3 842.33 703.33 589.33 498.33 429.33 376.33 334.33 298.33 267.33 241.33 220.33 201.33 184.33 171.33 159.33 149.33 138.33 130.33 123.33 116.33 110.33 104.33 98.333 94.333 89.333 85.333 82.333 78.333 75.333 72.333 70.333 67.333 65.333 62.333 60.333 58.333 57.333 55.333 52.333 51.333 50.333 48.333 47.333 45.333 44.333 43.333 42.333 40.333 40.333 38.333 37.333 36.333 36.333 34.333 34.333 33.333 32.333 32.333 31.333 30.333 30.333 29.333 29.333 28.333 27.333 26.333 26.333 25.333 25.333 25.333 24.333 23.333 23.333 22.333 22.333 22.333 21.333 21.333 21.333 20.333 20.333 19.333 19.333 19.333 19.333 18.333 18.333 17.333 17.333 17.333 17.333 16.333 16.333 16.333 15.333 15.333 15.333 14.333 15.333 15.333 14.333 14.333 14.333 14.333 14.333 13.333 13.333 13.333 13.333 13.333 12.333 12.333 12.333 12.333 12.333 11.333 12.333 12.333 12.333 11.333 11.333 10.333 11.333 10.333 11.333 10.333 10.333 10.333 10.333 10.333 9.3333 9.3333 9.3333 9.3333 9.3333 9.3333 9.3333 9.3333 9.3333 8.3333 8.3333 9.3333 8.3333 8.3333 8.3333 8.3333 8.3333 8.3333 7.3333 8.3333 7.3333 7.3333 8.3333 7.3333 7.3333 7.3333 7.3333 7.3333 7.3333 7.3333 7.3333 7.3333 6.3333 7.3333 6.3333 7.3333 6.3333 6.3333 6.3333 6.3333 6.3333 6.3333 6.3333 6.3333 6.3333 5.3333 6.3333 5.3333 5.3333 5.3333 6.3333 6.3333 5.3333 5.3333 5.3333 5.3333 5.3333 5.3333 5.3333 5.3333 4.3333 5.3333 5.3333 5.3333 5.3333 4.3333 4.3333 4.3333 4.3333 4.3333 5.3333 4.3333 4.3333 4.3333 4.3333 4.3333 4.3333 4.3333 4.3333 4.3333 4.3333 4.3333 4.3333 4.3333 4.3333 4.3333 4.3333 4.3333 4.3333 4.3333 3.3333 3.3333 3.3333 3.3333 4.3333 3.3333 4.3333 3.3333 3.3333 3.3333 3.3333 3.3333 3.3333 3.3333 3.3333 3.3333 3.3333 3.3333 3.3333 3.3333 3.3333 3.3333 3.3333 3.3333 3.3333 3.3333 3.3333 3.3333 2.3333 2.3333 3.3333 3.3333 3.3333 2.3333 2.3333 3.3333 3.3333 2.3333 3.3333 3.3333 2.3333 2.3333 3.3333 2.3333 2.3333 3.3333 2.3333 2.3333 3.3333 2.3333 2.3333 2.3333 2.3333 2.3333 2.3333 2.3333 2.3333 2.3333 2.3333 2.3333 2.3333 2.3333 2.3333 2.3333 2.3333 2.3333 2.3333 1.3333 2.3333 2.3333 1.3333 1.3333 2.3333 1.3333 2.3333 2.3333 1.3333 2.3333 1.3333 2.3333 1.3333 2.3333 2.3333 1.3333 1.3333 1.3333 1.3333 1.3333 1.3333 1.3333 1.3333 2.3333 1.3333 1.3333 1.3333 1.3333 2.3333 1.3333 1.3333 1.3333 2.3333 2.3333 1.3333 1.3333 1.3333 1.3333 1.3333 1.3333 1.3333 1.3333 1.3333 1.3333 1.3333 1.3333 1.3333 1.3333 1.3333 1.3333 0.33333 1.3333 1.3333 1.3333 0.33333 1.3333 1.3333 0.33333 1.3333 0.33333 1.3333 0.33333 1.3333 1.3333 1.3333 0.33333 1.3333 0.33333 1.3333 0.33333 0.33333 1.3333 0.33333 1.3333 0.33333 0.33333 1.3333 1.3333 0.33333 1.3333 1.3333 1.3333 0.33333 0.33333 1.3333 0.33333 0.33333 0.33333 0.33333 1.3333 0.33333 0.33333 0.33333 0.33333 0.33333 0.33333 0.33333 0.33333 0.33333 0.33333 0.33333 0.33333 0.33333 0.33333 1.3333 1.3333 1.3333 1.3333 0.33333 1.3333 0.33333 0.33333 0.33333 1.3333 0.33333 0.33333 -0.66667 0.33333 0.33333 0.33333 0.33333 0.33333 0.33333 0.33333 0.33333 0.33333 0.33333 0.33333 1.3333 0.33333 0.33333 0.33333 0.33333 1.3333 0.33333 0.33333 0.33333 0.33333 0.33333 0.33333 0.33333 0.33333 0.33333 0.33333 -0.66667 0.33333 0.33333 0.33333 0.33333 -0.66667 0.33333 -0.66667 0.33333 0.33333 0.33333 0.33333 -0.66667 -0.66667 0.33333 0.33333 0.33333 0.33333 0.33333 0.33333 0.33333 -0.66667 -0.66667 0.33333 0.33333 0.33333 -0.66667 0.33333 -0.66667 0.33333 0.33333 0.33333 -0.66667 0.33333 0.33333 0.33333 0.33333 0.33333 -0.66667 0.33333 0.33333 0.33333 0.33333 -0.66667 0.33333 0.33333 0.33333 -0.66667 0.33333 0.33333 0.33333 -0.66667 0.33333 0.33333 0.33333 0.33333 0.33333 0.33333 0.33333 -0.66667 0.33333 -0.66667 -0.66667 0.33333 0.33333 0.33333 0.33333 0.33333 0.33333 -0.66667 -0.66667 -0.66667 -0.66667 -0.66667 -0.66667 -0.66667 0.33333 0.33333 0.33333 0.33333 0.33333 -0.66667 -0.66667 -0.66667 -0.66667 -0.66667 -0.66667 -0.66667 -0.66667 0.33333 -0.66667 -0.66667 -0.66667 -0.66667 -0.66667 -0.66667 -0.66667 -0.66667 -0.66667 -0.66667 0.33333 -0.66667 -0.66667 -0.66667 -0.66667 0.33333 -0.66667 -0.66667 -0.66667 -0.66667 -0.66667 -0.66667 0.33333 0.33333 0.33333 -0.66667 -0.66667 0.33333 0.33333 -0.66667 -0.66667 -0.66667 -0.66667 -0.66667 -0.66667 0.33333 0.33333 0.33333 0.33333 -0.66667 -0.66667 -0.66667 -0.66667 -0.66667 0.33333 -0.66667 -0.66667 0.33333 -0.66667 -0.66667 -0.66667 -0.66667 -0.66667 -0.66667 -0.66667 -0.66667 -0.66667 -0.66667 0.33333 -0.66667 -0.66667 -0.66667 -0.66667 -0.66667 -0.66667 -0.66667 -0.66667 -0.66667 -0.66667 -0.66667 -0.66667 -0.66667 -0.66667 -0.66667 -0.66667 -0.66667 -0.66667 -0.66667 -0.66667 -0.66667 -0.66667 0.33333 -0.66667 -0.66667 -0.66667 -0.66667 0.33333 -0.66667 -0.66667 -0.66667 -0.66667 -0.66667 -0.66667 -0.66667 -0.66667 -0.66667 -0.66667 -0.66667 -0.66667 -0.66667 -0.66667 -0.66667 0.33333 -0.66667 -0.66667 -0.66667 -0.66667 -0.66667 -1.6667 -0.66667 -1.6667 -0.66667 -0.66667 -0.66667 -0.66667 -0.66667 -0.66667 -0.66667 -0.66667 -0.66667 -0.66667 -0.66667 -0.66667 -0.66667 -1.6667 -0.66667 -0.66667 -0.66667 -1.6667 -0.66667 -1.6667 -1.6667 -1.6667 -0.66667 -0.66667 -0.66667 -1.6667 -1.6667 -1.6667 -1.6667 -1.6667 -0.66667 -0.66667 -1.6667 -1.6667 -1.6667 -0.66667 -0.66667 -0.66667 -0.66667 -0.66667 -1.6667 -0.66667 -0.66667 -0.66667 -0.66667 -0.66667 -1.6667 -0.66667 -0.66667 -0.66667 -1.6667 -1.6667 -1.6667 -0.66667 -0.66667 -0.66667 -0.66667 -0.66667 -1.6667 -1.6667 -1.6667 -0.66667 -0.66667 -0.66667 -1.6667 -0.66667 -0.66667 -0.66667 -0.66667 -0.66667 -0.66667 -0.66667 -1.6667 -0.66667 -0.66667 -0.66667 -0.66667 -0.66667 -1.6667 -0.66667 -0.66667 -0.66667 -0.66667 -0.66667 -0.66667 -0.66667 -0.66667 -0.66667 -0.66667 -0.66667 -1.6667 -0.66667 -0.66667 -1.6667 -1.6667 -0.66667 -1.6667 -1.6667 -1.6667 -1.6667 -1.6667 -1.6667 -1.6667 -0.66667 -1.6667 -0.66667 -0.66667 -0.66667 -0.66667 -0.66667 -0.66667 -0.66667 -0.66667 -0.66667 -0.66667 -0.66667 -0.66667 -0.66667 -0.66667 -0.66667 -0.66667 -0.66667 -0.66667 -1.6667 -0.66667 -0.66667 -1.6667 -1.6667 -1.6667 -1.6667 -1.6667 -1.6667 -1.6667 -1.6667 -1.6667 -1.6667 -1.6667 -1.6667 -0.66667 -1.6667 -1.6667 -0.66667 -0.66667 -1.6667 -0.66667 -0.66667 -1.6667 -1.6667 -0.66667 -0.66667 -0.66667 -1.6667 -2.6667 -1.6667 -1.6667 -1.6667 -1.6667 -1.6667 -1.6667 -1.6667 -1.6667 -1.6667 -1.6667 -1.6667 -1.6667 -1.6667 -0.66667 -1.6667 -1.6667 -1.6667 -0.66667 -1.6667 -1.6667 -0.66667 -1.6667 -1.6667 -1.6667 -1.6667 -1.6667 -0.66667 -0.66667 -1.6667 -1.6667 -1.6667 -1.6667 -1.6667 -1.6667 -1.6667 -1.6667 -1.6667 -0.66667 -1.6667 -1.6667 -0.66667 -1.6667 -1.6667 -1.6667 -1.6667 -2.6667 -1.6667 -1.6667 -1.6667 -0.66667 -1.6667 -0.66667 -1.6667 -0.66667 -1.6667 -0.66667 -1.6667 -1.6667 -0.66667 -1.6667 -1.6667 -1.6667 -0.66667 -1.6667 -1.6667 -0.66667 -0.66667 -1.6667 -0.66667 -1.6667 -0.66667 -0.66667 -1.6667 -1.6667 -1.6667 -1.6667 -1.6667 -1.6667 -0.66667 -1.6667 -1.6667 -0.66667 -0.66667 -1.6667 -1.6667 -0.66667 -1.6667 -1.6667 -0.66667 -1.6667 -1.6667 -0.66667 -0.66667 -1.6667 -1.6667 -1.6667 -1.6667 -1.6667 -1.6667 -1.6667 -1.6667 -1.6667 -0.66667 -1.6667 -1.6667 -1.6667 -0.66667 -0.66667 -1.6667 -0.66667 -0.66667 -1.6667 -1.6667 -0.66667 -1.6667 -1.6667 -1.6667 -1.6667 -0.66667 -0.66667 -1.6667 -1.6667 -1.6667 -0.66667 -1.6667 -1.6667 -1.6667 -1.6667 -1.6667 -1.6667 -1.6667 -1.6667 -1.6667 -0.66667 -1.6667 -0.66667 -1.6667 -1.6667 -1.6667 -1.6667 -1.6667 -1.6667 -1.6667 -1.6667 -1.6667 -0.66667 -1.6667 -1.6667 -1.6667 -0.66667 -1.6667 -1.6667 -1.6667 -0.66667 -0.66667 -1.6667 -1.6667 -1.6667 -1.6667 -1.6667 -0.66667 -1.6667 -1.6667 -1.6667 -1.6667 -1.6667 -0.66667 -0.66667 -1.6667 -0.66667 -1.6667 -1.6667 -1.6667 -1.6667 -1.6667 -1.6667 -1.6667 -0.66667 -1.6667 -1.6667 -0.66667 -1.6667 -1.6667 -1.6667 -1.6667 -1.6667 -1.6667 -2.6667 -1.6667 -1.6667 -0.66667 -1.6667 -1.6667 -1.6667 -1.6667 -0.66667 -1.6667 -1.6667 -1.6667 -1.6667 -1.6667 -0.66667 -0.66667 -1.6667 -0.66667 -1.6667 -0.66667 -1.6667 -1.6667 -0.66667 -1.6667 -0.66667 -1.6667 -0.66667 -1.6667 -1.6667 -1.6667 -1.6667 -1.6667 -1.6667 -1.6667 -0.66667 -1.6667 -1.6667 -1.6667 -0.66667 -1.6667 -1.6667 -1.6667 -1.6667 -1.6667 -1.6667 -1.6667 -1.6667 -1.6667 -1.6667 -1.6667 -0.66667 -1.6667 -1.6667 -1.6667 -0.66667 -1.6667 -1.6667 -1.6667 -0.66667 -1.6667 -0.66667 -0.66667 -1.6667 -1.6667 -1.6667 -1.6667 -1.6667 -1.6667 -0.66667 -1.6667 -0.66667 -1.6667 -0.66667 -1.6667 -1.6667 -1.6667 -1.6667 -1.6667 -0.66667 -1.6667 -1.6667 -1.6667 -1.6667 -1.6667 -1.6667 -0.66667 -1.6667 -1.6667 -1.6667 -1.6667 -1.6667 -1.6667 -1.6667 -1.6667 -0.66667 -1.6667 -0.66667 -1.6667 -0.66667 -0.66667 -1.6667 -1.6667 -1.6667 -0.66667 -0.66667 -1.6667 -0.66667 -1.6667 -0.66667 -1.6667 -1.6667 -0.66667 -0.66667 -1.6667 -1.6667 -0.66667 -1.6667 -1.6667 -1.6667 -1.6667 -0.66667 -0.66667 -0.66667 -0.66667 -0.66667 -0.66667 -0.66667 -1.6667 -1.6667 -1.6667 -0.66667 -0.66667 -0.66667 -0.66667 -1.6667 -1.6667 -1.6667 -1.6667 -1.6667 -1.6667 -0.66667 -1.6667 -1.6667 -1.6667 -1.6667 -1.6667 -1.6667 -0.66667 -1.6667 -1.6667 -0.66667 -0.66667 -0.66667 -0.66667 -0.66667 -0.66667 -0.66667 -0.66667 -0.66667 -0.66667 -0.66667 -0.66667 -1.6667 -1.6667 -0.66667 -1.6667 -1.6667 -0.66667 -1.6667 -1.6667 -0.66667 -1.6667 -0.66667 -0.66667 -1.6667 -1.6667 -1.6667 -1.6667 -1.6667 -0.66667 -1.6667 -1.6667 -1.6667 -0.66667 -1.6667 -1.6667 -0.66667 -1.6667 -1.6667 -1.6667 -0.66667 -0.66667 -0.66667 -1.6667 -0.66667 -0.66667 -0.66667 -0.66667 -1.6667 -1.6667 -0.66667 -0.66667 -1.6667 -1.6667 -1.6667 -1.6667 -0.66667 -1.6667 -0.66667 -0.66667 -1.6667 -1.6667 -0.66667 -0.66667 -0.66667 -0.66667 -1.6667 -1.6667 -1.6667 -1.6667 -0.66667 -0.66667 -0.66667 -0.66667 -0.66667 -0.66667 -0.66667 -0.66667 -1.6667 -1.6667 -1.6667 -0.66667 -1.6667 -1.6667 -1.6667 -1.6667 -1.6667 -1.6667 -1.6667 -0.66667 -1.6667 -1.6667 -1.6667 -1.6667 -1.6667 -0.66667 -1.6667 -0.66667 -1.6667 -1.6667 -1.6667 -0.66667 -1.6667 -0.66667 -0.66667 -1.6667 -1.6667 -0.66667 -0.66667 -0.66667 -0.66667 -1.6667 -1.6667 -0.66667 -1.6667 -1.6667 -1.6667 -1.6667 -0.66667 -0.66667 -0.66667 -0.66667 -1.6667 -1.6667 -0.66667 -1.6667 -1.6667 -1.6667 -1.6667 -1.6667 -1.6667 -1.6667 -1.6667 -1.6667 -0.66667 -1.6667 -1.6667 -1.6667 -1.6667 -0.66667 -0.66667 -1.6667 -1.6667 -1.6667 -1.6667 -0.66667 -0.66667 -1.6667 -0.66667 -1.6667 -1.6667 -1.6667 -1.6667 -1.6667 -1.6667 -0.66667 -0.66667 -0.66667 -0.66667 -1.6667 -0.66667 -0.66667 -1.6667 -1.6667 -1.6667 -0.66667 -0.66667 -0.66667 -0.66667 -1.6667 -1.6667 -0.66667 -0.66667 -1.6667 -1.6667 -0.66667 -1.6667 -1.6667 -0.66667 -0.66667 -0.66667 -0.66667 -1.6667 -1.6667 -0.66667 -1.6667 -0.66667 -1.6667 -1.6667 -1.6667 -1.6667 -1.6667 -0.66667 -1.6667 -1.6667 -0.66667 -0.66667 -1.6667 -1.6667 -0.66667 -0.66667 -0.66667 -1.6667 -1.6667 -0.66667 -0.66667 -0.66667 -0.66667 -0.66667 -0.66667 -1.6667 -1.6667 -1.6667 -1.6667 -1.6667 -1.6667 -1.6667 -1.6667 -1.6667 -1.6667 -1.6667 -1.6667 -1.6667 -1.6667 -1.6667 -1.6667 -1.6667 -1.6667 -1.6667 -0.66667 -1.6667 -0.66667 -1.6667 -1.6667 -1.6667 -1.6667 -1.6667 -1.6667 -1.6667 -1.6667 -0.66667 -1.6667 -1.6667 -1.6667 -1.6667 -1.6667 -0.66667 -1.6667 -1.6667 -1.6667 -2.6667 -1.6667 -2.6667 -2.6667 -1.6667 -1.6667 -1.6667 -0.66667 -1.6667 -1.6667 -1.6667 -0.66667 -1.6667 -1.6667 -0.66667 -0.66667 -0.66667 -1.6667 -1.6667 -0.66667 -1.6667 -1.6667 -0.66667 -1.6667 -0.66667 -1.6667 -1.6667 -1.6667 -1.6667 -1.6667 -0.66667 -1.6667 -1.6667 -1.6667 -1.6667 -1.6667 -0.66667 -1.6667 -1.6667 -1.6667 -1.6667 -1.6667 -1.6667 -0.66667 -1.6667 -0.66667 -1.6667 -0.66667 -1.6667 -0.66667 -1.6667 -0.66667 -1.6667 -0.66667 -1.6667 -1.6667 -1.6667 -0.66667 -1.6667 -1.6667 -0.66667 -0.66667 -1.6667 -0.66667 -1.6667 -1.6667 -1.6667 -1.6667 -1.6667 -1.6667 -1.6667 -1.6667 -1.6667 -1.6667 -1.6667 -1.6667 -1.6667 -1.6667 -0.66667 -1.6667 -1.6667 -0.66667 -0.66667 -1.6667 -1.6667 -1.6667 -2.6667 -1.6667 -1.6667 -1.6667 -1.6667 -0.66667 -0.66667 -1.6667 -1.6667 -0.66667 -1.6667 -1.6667 -0.66667 -1.6667 -1.6667 -1.6667
-7.6667 -6.6667 -7.6667 -7.6667 -7.6667 37.333 285.33 670.33 1070.3 1436.3 1756.3 2032.3 2271.3 2478.3 2655.3 2751.3 2666.3 2406.3 2064.3 1714.3 1398.3 1134.3 924.33 761.33 636.33 546.33 468.33 408.33 362.33 327.33 296.33 270.33 248.33 229.33 213.33 198.33 187.33 176.33 165.33 157.33 150.33 142.33 136.33 130.33 124.33 119.33 115.33 111.33 107.33 102.33 99.333 95.333 92.333 90.333 86.333 84.333 81.333 79.333 77.333 74.333 72.333 71.333 69.333 67.333 65.333 63.333 61.333 60.333 59.333 57.333 56.333 55.333 53.333 52.333 51.333 49.333 48.333 47.333 47.333 45.333 44.333 43.333 42.333 42.333 41.333 39.333 39.333 38.333 38.333 36.333 36.333 35.333 34.333 34.333 33.333 33.333 32.333 31.333 31.333 30.333 30.333 30.333 29.333 28.333 28.333 27.333 27.333 26.333 26.333 25.333 25.333 25.333 24.333 24.333 23.333 23.333 22.333 22.333 22.333 22.333 21.333 21.333 21.333 20.333 20.333 19.333 19.333 19.333 18.333 19.333 19.333 18.333 17.333 18.333 18.333 17.333 17.333 17.333 16.333 16.333 16.333 16.333 15.333 15.333 14.333 15.333 14.333 14.333 14.333 14.333 13.333 14.333 13.333 13.333 13.333 12.333 13.333 12.333 13.333 12.333 12.333 11.333 11.333 12.333 11.333 11.333 11.333 11.333 10.333 11.333 10.333 10.333 10.333 10.333 10.333 10.333 9.3333 10.333 10.333 9.3333 9.3333 9.3333 9.3333 9.3333 9.3333 9.3333 9.3333 9.3333 8.3333 8.3333 8.3333 8.3333 8.3333 8.3333 7.3333 7.3333 7.3333 8.3333 7.3333 7.3333 7.3333 7.3333 7.3333 7.3333 6.3333 7.3333 6.3333 7.3333 6.3333 6.3333 6.3333 6.3333 6.3333 5.3333 6.3333 5.3333 6.3333 5.3333 6.3333 5.3333 6.3333 5.3333 5.3333 5.3333 5.3333 5.3333 5.3333 5.3333 5.3333 5.3333 4.3333 5.3333 5.3333 4.3333 5.3333 4.3333 5.3333 4.3333 4.3333 4.3333 4.3333 4.3333 4.3333 4.3333 3.3333 3.3333 4.3333 4.3333 4.3333 3.3333 3.3333 3.3333 3.3333 3.3333 3.3333 4.3333 3.3333 3.3333 3.3333 3.3333 3.3333 2.3333 2.3333 2.3333 2.3333 2.3333 2.3333 3.3333 2.3333 3.3333 2.3333 2.3333 2.3333 2.3333 2.3333 2.3333 2.3333 2.3333 2.3333 2.3333 2.3333 2.3333 2.3333 1.3333 1.3333 2.3333 2.3333 2.3333 1.3333 1.3333 1.3333 1.3333 2.3333 1.3333 1.3333 1.3333 1.3333 1.3333 1.3333 1.3333 1.3333 1.3333 1.3333 1.3333 1.3333 1.3333 1.3333 1.3333 1.3333 0.33333 1.3333 1.3333 0.33333 1.3333 1.3333 1.3333 0.33333 1.3333 0.33333 1.3333 1.3333 0.33333 1.3333 1.3333 0.33333 0.33333 0.33333 0.33333 0.33333 0.33333 0.33333 0.33333 0.33333 0.33333 0.33333 0.33333 0.33333 0.33333 0.33333 -0.66667 0.33333 -0.66667 0.33333 0.33333 -0.66667 0.33333 0.33333 -0.66667 0.33333 -0.66667 -0.66667 0.33333 0.33333 -0.66667 -0.66667 0.33333 0.33333 0.33333 -0.66667 -0.66667 -0.66667 -0.66667 -0.66667 -0.66667 -0.66667 -0.66667 -0.66667 -0.66667 0.33333 -0.66667 -0.66667 -1.6667 -0.66667 -0.66667 -0.66667 -0.66667 -0.66667 -0.66667 -0.66667 -0.66667 -0.66667 -1.6667 -0.66667 -0.66667 -0.66667 -0.66667 -0.66667 -1.6667 -0.66667 -1.6667 -0.66667 -0.66667 -0.66667 -1.6667 -0.66667 -0.66667 -0.66667 -0.66667 -0.66667 -0.66667 -0.66667 -1.6667 -1.6667 -1.6667 -1.6667 -1.6667 -0.66667 -0.66667 -0.66667 -1.6667 -1.6667 -0.66667 -0.66667 -1.6667 -1.6667 -1.6667 -1.6667 -1.6667 -1.6667 -1.6667 -1.6667 -1.6667 -1.6667 -1.6667 -1.6667 -1.6667 -1.6667 -1.6667 -1.6667 -1.6667 -1.6667 -1.6667 -1.6667 -1.6667 -2.6667 -1.6667 -1.6667 -1.6667 -1.6667 -1.6667 -1.6667 -1.6667 -1.6667 -1.6667 -1.6667 -1.6667 -1.6667 -1.6667 -1.6667 -1.6667 -1.6667 -1.6667 -1.6667 -1.6667 -2.6667 -2.6667 -1.6667 -1.6667 -1.6667 -1.6667 -1.6667 -1.6667 -2.6667 -2.6667 -1.6667 -1.6667 -2.6667 -1.6667 -2.6667 -2.6667 -1.6667 -2.6667 -1.6667 -2.6667 -2.6667 -1.6667 -2.6667 -2.6667 -2.6667 -1.6667 -2.6667 -1.6667 -2.6667 -2.6667 -2.6667 -2.6667 -1.6667 -2.6667 -2.6667 -2.6667 -2.6667 -2.6667 -2.6667 -2.6667 -3.6667 -2.6667 -2.6667 -2.6667 -2.6667 -2.6667 -2.6667 -2.6667 -2.6667 -2.6667 -2.6667 -2.6667 -2.6667 -2.6667 -2.6667 -2.6667 -3.6667 -3.6667 -2.6667 -2.6667 -3.6667 -3.6667 -3.6667 -2.6667 -2.6667 -2.6667 -2.6667 -2.6667 -2.6667 -2.6667 -2.6667 -2.6667 -2.6667 -2.6667 -2.6667 -2.6667 -2.6667 -2.6667 -2.6667 -3.6667 -2.6667 -2.6667 -2.6667 -3.6667 -2.6667 -2.6667 -2.6667 -3.6667 -3.6667 -3.6667 -3.6667 -2.6667 -3.6667 -3.6667 -3.6667 -3.6667 -3.6667 -3.6667 -2.6667 -2.6667 -3.6667 -2.6667 -3.6667 -2.6667 -2.6667 -3.6667 -2.6667 -3.6667 -2.6667 -3.6667 -3.6667 -3.6667 -3.6667 -3.6667 -3.6667 -3.6667 -2.6667 -3.6667 -3.6667 -3.6667 -2.6667 -3.6667 -3.6667 -2.6667 -2.6667 -3.6667 -3.6667 -2.6667 -3.6667 -3.6667 -3.6667 -3.6667 -3.6667 -3.6667 -3.6667 -3.6667 -3.6667 -3.6667 -3.6667 -3.6667 -3.6667 -3.6667 -3.6667 -3.6667 -3.6667 -3.6667 -3.6667 -3.6667 -3.6667 -3.6667 -3.6667 -3.6667 -3.6667 -3.6667 -3.6667 -3.6667 -3.6667 -3.6667 -3.6667 -3.6667 -4.6667 -4.6667 -4.6667 -3.6667 -3.6667 -3.6667 -3.6667 -3.6667 -4.6667 -4.6667 -3.6667 -3.6667 -4.6667 -4.6667 -3.6667 -4.6667 -4.6667 -3.6667 -3.6667 -4.6667 -3.6667 -4.6667 -3.6667 -3.6667 -4.6667 -3.6667 -4.6667 -3.6667 -4.6667 -3.6667 -4.6667 -3.6667 -4.6667 -3.6667 -4.6667 -3.6667 -4.6667 -3.6667 -4.6667 -3.6667 -4.6667 -3.6667 -4.6667 -3.6667 -4.6667 -4.6667 -4.6667 -3.6667 -4.6667 -3.6667 -3.6667 -4.6667 -3.6667 -4.6667 -3.6667 -3.6667 -4.6667 -3.6667 -4.6667 -3.6667 -3.6667 -4.6667 -4.6667 -3.6667 -4.6667 -4.6667 -3.6667 -4.6667 -4.6667 -3.6667 -4.6667 -4.6667 -3.6667 -4.6667 -4.6667 -4.6667 -3.6667 -4.6667 -4.6667 -3.6667 -4.6667 -3.6667 -4.6667 -4.6667 -4.6667 -4.6667 -3.6667 -3.6667 -4.6667 -4.6667 -4.6667 -4.6667 -4.6667 -4.6667 -3.6667 -4.6667 -3.6667 -4.6667 -4.6667 -4.6667 -4.6667 -4.6667 -4.6667 -4.6667 -4.6667 -4.6667 -4.6667 -4.6667 -4.6667 -4.6667 -3.6667 -4.6667 -4.6667 -4.6667 -3.6667 -4.6667 -4.6667 -4.6667 -4.6667 -3.6667 -3.6667 -4.6667 -4.6667 -4.6667 -4.6667 -4.6667 -4.6667 -4.6667 -4.6667 -4.6667 -4.6667 -5.6667 -4.6667 -4.6667 -4.6667 -4.6667 -4.6667 -4.6667 -4.6667 -4.6667 -5.6667 -4.6667 -4.6667 -5.6667 -4.6667 -4.6667 -4.6667 -5.6667 -4.6667 -4.6667 -4.6667 -4.6667 -4.6667 -4.6667 -4.6667 -4.6667 -4.6667 -4.6667 -4.6667 -5.6667 -4.6667 -4.6667 -4.6667 -4.6667 -4.6667 -4.6667 -4.6667 -5.6667 -4.6667 -4.6667 -4.6667 -4.6667 -4.6667 -5.6667 -4.6667 -4.6667 -5.6667 -4.6667 -5.6667 -4.6667 -4.6667 -5.6667 -4.6667 -4.6667 -4.6667 -5.6667 -4.6667 -4.6667 -4.6667 -4.6667 -4.6667 -5.6667 -5.6667 -4.6667 -5.6667 -4.6667 -5.6667 -4.6667 -4.6667 -4.6667 -4.6667 -4.6667 -4.6667 -5.6667 -4.6667 -4.6667 -4.6667 -4.6667 -5.6667 -4.6667 -5.6667 -4.6667 -5.6667 -4.6667 -5.6667 -4.6667 -5.6667 -5.6667 -4.6667 -5.6667 -4.6667 -5.6667 -4.6667 -4.6667 -5.6667 -4.6667 -5.6667 -5.6667 -4.6667 -5.6667 -4.6667 -5.6667 -5.6667 -4.6667 -4.6667 -5.6667 -4.6667 -4.6667 -5.6667 -4.6667 -4.6667 -5.6667 -5.6667 -4.6667 -5.6667 -4.6667 -4.6667 -4.6667 -5.6667 -4.6667 -4.6667 -5.6667 -5.6667 -5.6667 -4.6667 -4.6667 -5.6667 -4.6667 -5.6667 -5.6667 -5.6667 -5.6667 -5.6667 -5.6667 -4.6667 -4.6667 -5.6667 -5.6667 -5.6667 -4.6667 -4.6667 -5.6667 -5.6667 -5.6667 -4.6667 -4.6667 -5.6667 -5.6667 -5.6667 -5.6667 -5.6667 -5.6667 -5.6667 -5.6667 -5.6667 -4.6667 -4.6667 -4.6667 -4.6667 -5.6667 -5.6667 -5.6667 -5.6667 -5.6667 -5.6667 -5.6667 -5.6667 -5.6667 -5.6667 -5.6667 -5.6667 -5.6667 -5.6667 -5.6667 -5.6667 -4.6667 -4.6667 -4.6667 -5.6667 -5.6667 -5.6667 -5.6667 -5.6667 -5.6667 -5.6667 -5.6667 -5.6667 -5.6667 -4.6667 -4.6667 -5.6667 -5.6667 -5.6667 -4.6667 -5.6667 -5.6667 -5.6667 -5.6667 -4.6667 -5.6667 -5.6667 -5.6667 -4.6667 -5.6667 -5.6667 -5.6667 -5.6667 -5.6667 -5.6667 -5.6667 -5.6667 -5.6667 -5.6667 -5.6667 -5.6667 -5.6667 -5.6667 -5.6667 -5.6667 -5.6667 -5.6667 -4.6667 -5.6667 -5.6667 -4.6667 -5.6667 -5.6667 -5.6667 -5.6667 -5.6667 -6.6667 -5.6667 -5.6667 -5.6667 -5.6667 -5.6667 -5.6667 -4.6667 -5.6667 -5.6667 -5.6667 -5.6667 -5.6667 -5.6667 -5.6667 -5.6667 -5.6667 -5.6667 -5.6667 -5.6667 -5.6667 -5.6667 -5.6667 -5.6667 -5.6667 -5.6667 -5.6667 -6.6667 -5.6667 -5.6667 -5.6667 -5.6667 -5.6667 -5.6667 -5.6667 -5.6667 -5.6667 -5.6667 -5.6667 -5.6667 -5.6667 -5.6667 -5.6667 -5.6667 -5.6667 -5.6667 -5.6667 -5.6667 -6.6667 -5.6667 -5.6667 -5.6667 -5.6667 -5.6667 -5.6667 -5.6667 -5.6667 -5.6667 -5.6667 -5.6667 -5.6667 -5.6667 -5.6667 -5.6667 -5.6667 -5.6667 -5.6667 -5.6667 -6.6667 -5.6667 -5.6667 -5.6667 -5.6667 -5.6667 -5.6667 -5.6667 -5.6667 -5.6667 -5.6667 -6.6667 -5.6667 -5.6667 -5.6667 -5.6667 -5.6667 -6.6667 -5.6667 -5.6667 -5.6667 -5.6667 -5.6667 -6.6667 -5.6667 -5.6667 -6.6667 -5.6667 -5.6667 -5.6667 -5.6667 -5.6667 -6.6667 -5.6667 -5.6667 -6.6667 -5.6667 -5.6667 -6.6667 -5.6667 -5.6667 -6.6667 -6.6667 -5.6667 -5.6667 -6.6667 -5.6667 -6.6667 -5.6667 -6.6667 -5.6667 -5.6667 -5.6667 -5.6667 -5.6667 -6.6667 -5.6667 -5.6667 -5.6667 -6.6667 -5.6667 -5.6667 -5.6667 -6.6667 -5.6667 -5.6667 -5.6667 -5.6667 -6.6667 -5.6667 -5.6667 -6.6667 -5.6667 -6.6667 -5.6667 -5.6667 -5.6667 -5.6667 -6.6667 -5.6667 -5.6667 -5.6667 -5.6667 -6.6667 -5.6667 -5.6667 -5.6667 -5.6667 -5.6667 -6.6667 -5.6667 -5.6667 -5.6667 -5.6667 -5.6667 -6.6667 -6.6667 -5.6667 -6.6667 -6.6667 -5.6667 -5.6667 -5.6667 -5.6667 -5.6667 -5.6667 -6.6667 -6.6667 -5.6667 -5.6667 -5.6667 -6.6667 -6.6667 -5.6667 -5.6667 -5.6667 -5.6667 -5.6667 -5.6667 -5.6667 -5.6667 -6.6667 -6.6667 -6.6667 -6.6667 -6.6667 -5.6667 -5.6667 -5.6667 -5.6667 -5.6667 -6.6667 -6.6667 -6.6667 -6.6667 -5.6667 -5.6667 -5.6667 -5.6667 -5.6667 -6.6667 -6.6667 -5.6667 -6.6667 -5.6667 -5.6667 -5.6667 -5.6667 -5.6667 -5.6667 -5.6667 -5.6667 -5.6667 -5.6667 -5.6667 -5.6667 -5.6667 -6.6667 -5.6667 -6.6667 -6.6667 -5.6667 -5.6667 -5.6667 -5.6667 -6.6667 -6.6667 -5.6667 -5.6667 -5.6667 -5.6667 -6.6667 -6.6667 -5.6667 -5.6667 -5.6667 -6.6667 -5.6667 -5.6667 -5.6667 -5.6667 -6.6667 -5.6667 -5.6667 -5.6667 -5.6667 -6.6667 -6.6667 -6.6667 -6.6667 -6.6667 -6.6667 -5.6667 -5.6667 -6.6667 -6.6667 -6.6667 -6.6667 -6.6667 -5.6667 -6.6667 -6.6667 -6.6667 -6.6667 -6.6667 -6.6667 -6.6667 -6.6667 -6.6667 -5.6667 -6.6667 -6.6667 -6.6667 -6.6667 -5.6667 -5.6667 -6.6667 -6.6667 -6.6667 -5.6667 -5.6667 -5.6667 -6.6667 -6.6667 -6.6667 -5.6667 -5.6667 -6.6667 -6.6667 -5.6667 -5.6667 -6.6667 -6.6667 -6.6667 -5.6667 -6.6667 -6.6667 -6.6667 -5.6667 -6.6667 -6.6667 -5.6667 -6.6667 -6.6667 -5.6667 -6.6667 -6.6667 -6.6667 -5.6667 -6.6667 -6.6667 -6.6667 -5.6667 -6.6667 -6.6667 -6.6667 -6.6667 -6.6667 -6.6667 -6.6667 -6.6667 -6.6667 -6.6667 -6.6667 -6.6667 -6.6667 -6.6667 -6.6667 -6.6667 -6.6667 -6.6667 -5.6667 -6.6667 -6.6667 -6.6667 -6.6667 -6.6667 -6.6667 -6.6667 -6.6667 -6.6667 -6.6667 -6.6667 -6.6667 -6.6667 -6.6667 -6.6667 -6.6667 -7.6667 -6.6667 -6.6667 -6.6667 -6.6667 -6.6667 -6.6667 -6.6667 -6.6667 -6.6667 -6.6667 -6.6667 -6.6667 -6.6667 -6.6667 -6.6667 -6.6667 -6.6667 -6.6667 -7.6667 -6.6667 -6.6667 -6.6667 -6.6667 -6.6667 -6.6667 -6.6667 -6.6667 -6.6667 -6.6667 -6.6667 -6.6667 -6.6667 -6.6667 -6.6667 -6.6667 -6.6667 -6.6667 -6.6667 -6.6667 -6.6667 -6.6667 -6.6667 -6.6667 -6.6667 -6.6667 -6.6667 -6.6667 -6.6667 -6.6667 -6.6667 -6.6667 -6.6667 -6.6667 -6.6667 -7.6667 -6.6667 -6.6667 -6.6667 -7.6667 -6.6667 -6.6667 -6.6667 -6.6667 -6.6667 -7.6667 -6.6667 -6.6667 -6.6667 -6.6667 -7.6667 -6.6667 -6.6667 -6.6667 -7.6667 -6.6667 -6.6667 -6.6667 -6.6667 -6.6667 -6.6667 -6.6667 -6.6667 -6.6667 -7.6667 -6.6667 -6.6667 -6.6667 -6.6667 -6.6667 -6.6667 -6.6667 -6.6667 -6.6667 -6.6667 -6.6667 -6.6667 -6.6667 -6.6667 -6.6667 -6.6667 -7.6667 -7.6667 -7.6667 -6.6667 -6.6667 -6.6667 -6.6667 -6.6667 -6.6667 -6.6667 -7.6667 -7.6667 -6.6667 -7.6667 -7.6667 -6.6667 -6.6667 -7.6667 -7.6667 -6.6667 -6.6667 -6.6667 -7.6667 -7.6667 -7.6667 -6.6667 -6.6667 -7.6667 -6.6667 -6.6667 -6.6667 -6.6667 -6.6667 -7.6667 -7.6667 -6.6667 -6.6667 -6.6667 -7.6667 -7.6667 -6.6667 -6.6667 -6.6667 -6.6667 -6.6667 -6.6667 -6.6667 -6.6667 -6.6667 -6.6667 -6.6667 -6.6667 -6.6667 -7.6667 -7.6667 -7.6667 -7.6667 -7.6667 -7.6667 -7.6667 -7.6667 -6.6667 -6.6667 -6.6667 -6.6667 -7.6667 -7.6667 -7.6667
-2.1667 -1.1667 -1.1667 -1.1667 -1.1667 6.8333 33.833 84.833 157.83 224.83 271.83 302.83 323.83 339.83 352.83 355.83 343.83 317.83 286.83 254.83 225.83 198.83 175.83 156.83 140.83 126.83 115.83 104.83 96.833 90.833 83.833 78.833 73.833 69.833 65.833 61.833 58.833 55.833 53.833 50.833 48.833 46.833 44.833 42.833 40.833 39.833 38.833 36.833 35.833 34.833 33.833 32.833 30.833 30.833 29.833 29.833 27.833 27.833 26.833 26.833 25.833 24.833 24.833 23.833 22.833 22.833 21.833 21.833 21.833 20.833 19.833 19.833 19.833 19.833 18.833 18.833 17.833 17.833 17.833 16.833 16.833 16.833 15.833 15.833 15.833 15.833 15.833 14.833 14.833 14.833 14.833 13.833 14.833 13.833 13.833 12.833 13.833 12.833 12.833 12.833 12.833 12.833 11.833 11.833 11.833 11.833 11.833 10.833 11.833 10.833 10.833 10.833 10.833 10.833 10.833 10.833 10.833 9.8333 9.8333 9.8333 9.8333 9.8333 9.8333 9.8333 8.8333 9.8333 8.8333 8.8333 9.8333 8.8333 8.8333 8.8333 8.8333 8.8333 7.8333 8.8333 8.8333 8.8333 8.8333 8.8333 7.8333 7.8333 7.8333 7.8333 7.8333 6.8333 7.8333 6.8333 7.8333 6.8333 6.8333 7.8333 7.8333 7.8333 6.8333 6.8333 6.8333 6.8333 7.8333 6.8333 6.8333 6.8333 6.8333 6.8333 6.8333 6.8333 6.8333 6.8333 5.8333 5.8333 6.8333 6.8333 5.8333 5.8333 5.8333 6.8333 5.8333 5.8333 5.8333 5.8333 5.8333 5.8333 5.8333 5.8333 5.8333 5.8333 5.8333 5.8333 5.8333 5.8333 5.8333 5.8333 5.8333 4.8333 4.8333 4.8333 5.8333 4.8333 5.8333 5.8333 4.8333 4.8333 4.8333 4.8333 4.8333 4.8333 4.8333 4.8333 4.8333 4.8333 4.8333 4.8333 3.8333 3.8333 3.8333 3.8333 4.8333 4.8333 3.8333 3.8333 4.8333 3.8333 3.8333 4.8333 3.8333 3.8333 3.8333 4.8333 3.8333 3.8333 3.8333 4.8333 3.8333 3.8333 3.8333 3.8333 3.8333 3.8333 3.8333 3.8333 3.8333 4.8333 3.8333 2.8333 3.8333 3.8333 3.8333 2.8333 3.8333 3.8333 2.8333 3.8333 3.8333 3.8333 3.8333 2.8333 3.8333 3.8333 2.8333 2.8333 3.8333 2.8333 3.8333 2.8333 2.8333 3.8333 2.8333 3.8333 2.8333 3.8333 2.8333 3.8333 3.8333 2.8333 2.8333 2.8333 2.8333 3.8333 3.8333 2.8333 2.8333 3.8333 3.8333 2.8333 2.8333 2.8333 2.8333 2.8333 2.8333 2.8333 3.8333 3.8333 3.8333 2.8333 2.8333 2.8333 2.8333 2.8333 2.8333 2.8333 2.8333 2.8333 2.8333 2.8333 2.8333 2.8333 2.8333 2.8333 2.8333 2.8333 2.8333 2.8333 2.8333 1.8333 2.8333 2.8333 1.8333 2.8333 1.8333 2.8333 2.8333 2.8333 2.8333 2.8333 1.8333 1.8333 2.8333 2.8333 1.8333 2.8333 1.8333 2.8333 2.8333 1.8333 1.8333 2.8333 1.8333 2.8333 2.8333 2.8333 1.8333 2.8333 1.8333 1.8333 1.8333 2.8333 1.8333 1.8333 1.8333 1.8333 2.8333 1.8333 1.8333 1.8333 1.8333 1.8333 2.8333 2.8333 2.8333 2.8333 2.8333 1.8333 1.8333 2.8333 2.8333 2.8333 1.8333 1.8333 2.8333 1.8333 1.8333 1.8333 1.8333 1.8333 1.8333 2.8333 1.8333 1.8333 1.8333 1.8333 2.8333 1.8333 1.8333 1.8333 1.8333 1.8333 1.8333 1.8333 1.8333 1.8333 1.8333 1.8333 1.8333 1.8333 1.8333 1.8333 1.8333 1.8333 1.8333 0.83333 1.8333 1.8333 1.8333 1.8333 1.8333 1.8333 0.83333 1.8333 1.8333 1.8333 1.8333 1.8333 1.8333 0.83333 1.8333 1.8333 1.8333 1.8333 1.8333 0.83333 1.8333 0.83333 0.83333 1.8333 1.8333 1.8333 1.8333 1.8333 0.83333 0.83333 1.8333 0.83333 0.83333 1.8333 1.8333 1.8333 0.83333 0.83333 1.8333 1.8333 1.8333 0.83333 0.83333 0.83333 0.83333 0.83333 1.8333 1.8333 1.8333 0.83333 0.83333 0.83333 0.83333 0.83333 0.83333 0.83333 1.8333 1.8333 1.8333 0.83333 0.83333 0.83333 1.8333 1.8333 1.8333 0.83333 0.83333 1.8333 1.8333 0.83333 0.83333 0.83333 0.83333 0.83333 0.83333 0.83333 0.83333 0.83333 0.83333 0.83333 1.8333 1.8333 1.8333 1.8333 0.83333 0.83333 0.83333 0.83333 0.83333 1.8333 0.83333 0.83333 0.83333 0.83333 1.8333 0.83333 0.83333 0.83333 0.83333 1.8333 0.83333 0.83333 0.83333 1.8333 0.83333 0.83333 0.83333 0.83333 0.83333 1.8333 0.83333 0.83333 0.83333 0.83333 0.83333 0.83333 0.83333 0.83333 1.8333 0.83333 0.83333 0.83333 0.83333 0.83333 0.83333 0.83333 0.83333 0.83333 1.8333 0.83333 0.83333 0.83333 0.83333 0.83333 0.83333 0.83333 0.83333 0.83333 0.83333 0.83333 0.83333 0.83333 0.83333 0.83333 0.83333 0.83333 0.83333 0.83333 0.83333 0.83333 0.83333 0.83333 0.83333 0.83333 0.83333 0.83333 0.83333 0.83333 0.83333 0.83333 -0.16667 0.83333 0.83333 0.83333 0.83333 0.83333 0.83333 0.83333 -0.16667 0.83333 0.83333 0.83333 -0.16667 0.83333 0.83333 -0.16667 0.83333 0.83333 0.83333 0.83333 0.83333 0.83333 -0.16667 0.83333 0.83333 0.83333 -0.16667 0.83333 0.83333 0.83333 -0.16667 0.83333 0.83333 0.83333 -0.16667 -0.16667 -0.16667 0.83333 0.83333 0.83333 0.83333 0.83333 -0.16667 0.83333 0.83333 0.83333 0.83333 0.83333 0.83333 -0.16667 -0.16667 -0.16667 -0.16667 0.83333 0.83333 0.83333 0.83333 0.83333 0.83333 -0.16667 -0.16667 -0.16667 -0.16667 -0.16667 0.83333 0.83333 0.83333 0.83333 -0.16667 0.83333 0.83333 0.83333 0.83333 0.83333 0.83333 0.83333 0.83333 0.83333 0.83333 0.83333 0.83333 0.83333 0.83333 0.83333 0.83333 0.83333 0.83333 0.83333 0.83333 0.83333 0.83333 0.83333 0.83333 -0.16667 0.83333 0.83333 -0.16667 -0.16667 -0.16667 -0.16667 -0.16667 -0.16667 0.83333 0.83333 -0.16667 0.83333 0.83333 0.83333 0.83333 0.83333 0.83333 0.83333 -0.16667 -0.16667 -0.16667 -0.16667 -0.16667 0.83333 0.83333 -0.16667 0.83333 0.83333 -0.16667 -0.16667 -0.16667 -0.16667 0.83333 0.83333 -0.16667 0.83333 -0.16667 -0.16667 0.83333 -0.16667 -0.16667 -0.16667 0.83333 0.83333 -0.16667 -0.16667 -0.16667 0.83333 -0.16667 -0.16667 -0.16667 0.83333 -0.16667 -0.16667 0.83333 -0.16667 -0.16667 -0.16667 0.83333 -0.16667 -0.16667 -0.16667 -0.16667 -0.16667 0.83333 -0.16667 -0.16667 -0.16667 -0.16667 -0.16667 0.83333 0.83333 -0.16667 -0.16667 0.83333 -0.16667 -0.16667 0.83333 -0.16667 -0.16667 0.83333 0.83333 -0.16667 0.83333 -0.16667 0.83333 0.83333 -0.16667 0.83333 -0.16667 0.83333 0.83333 -0.16667 0.83333 -0.16667 0.83333 -0.16667 -0.16667 -0.16667 -0.16667 -0.16667 -0.16667 -0.16667 -0.16667 -0.16667 -0.16667 -0.16667 0.83333 -0.16667 0.83333 -0.16667 0.83333 -0.16667 -0.16667 -0.16667 -0.16667 -0.16667 -0.16667 -0.16667 -0.16667 -0.16667 -0.16667 -0.16667 0.83333 -0.16667 0.83333 -0.16667 -0.16667 -0.16667 0.83333 -0.16667 0.83333 -0.16667 -0.16667 -0.16667 -0.16667 -0.16667 -0.16667 -0.16667 -0.16667 -0.16667 0.83333 -0.16667 -0.16667 -0.16667 0.83333 -0.16667 -0.16667 -0.16667 0.83333 -0.16667 -0.16667 -0.16667 -0.16667 -0.16667 -0.16667 -0.16667 -0.16667 -0.16667 -0.16667 -0.16667 -0.16667 -0.16667 0.83333 -0.16667 -0.16667 0.83333 -0.16667 -0.16667 -0.16667 -0.16667 -0.16667 -0.16667 -0.16667 -0.16667 -0.16667 -0.16667 -0.16667 -0.16667 -0.16667 -0.16667 -0.16667 -0.16667 -0.16667 -0.16667 -0.16667 -0.16667 -0.16667 -0.16667 -0.16667 -0.16667 -0.16667 -0.16667 -0.16667 -0.16667 -0.16667 -0.16667 -0.16667 0.83333 -0.16667 -0.16667 -0.16667 -0.16667 -0.16667 -0.16667 -0.16667 -0.16667 -0.16667 -0.16667 -0.16667 -0.16667 -0.16667 -0.16667 -0.16667 -0.16667 -0.16667 -0.16667 -0.16667 -0.16667 -1.1667 -0.16667 -0.16667 -0.16667 -0.16667 -0.16667 -0.16667 -0.16667 -0.16667 -0.16667 -0.16667 -0.16667 -0.16667 -0.16667 -0.16667 -0.16667 -0.16667 -0.16667 -0.16667 -0.16667 -0.16667 -0.16667 -0.16667 -0.16667 -0.16667 -0.16667 -0.16667 -0.16667 -0.16667 -0.16667 -0.16667 -0.16667 -0.16667 -1.1667 -0.16667 -0.16667 -0.16667 -0.16667 -0.16667 -0.16667 -0.16667 -0.16667 -0.16667 -0.16667 -0.16667 -0.16667 -0.16667 -0.16667 -0.16667 -0.16667 -0.16667 -1.1667 -0.16667 -0.16667 -0.16667 -0.16667 -0.16667 -1.1667 -0.16667 -0.16667 -0.16667 -0.16667 -0.16667 -0.16667 -0.16667 -0.16667 -0.16667 -0.16667 -0.16667 -0.16667 -0.16667 -0.16667 -0.16667 -0.16667 -0.16667 -0.16667 -0.16667 -0.16667 -0.16667 -1.1667 -0.16667 -0.16667 -0.16667 -0.16667 -0.16667 -0.16667 -1.1667 -0.16667 -0.16667 -0.16667 -0.16667 -0.16667 -0.16667 -0.16667 -0.16667 -0.16667 -0.16667 -0.16667 -0.16667 -1.1667 -1.1667 -0.16667 -0.16667 -0.16667 -0.16667 -0.16667 -0.16667 -0.16667 -0.16667 -0.16667 -0.16667 -0.16667 -1.1667 -1.1667 -0.16667 -0.16667 -0.16667 -0.16667 -0.16667 -0.16667 -0.16667 -0.16667 -0.16667 -0.16667 -0.16667 -0.16667 -0.16667 -0.16667 -1.1667 -0.16667 -0.16667 -0.16667 -0.16667 -0.16667 -0.16667 -0.16667 -0.16667 -0.16667 -0.16667 -0.16667 -0.16667 -0.16667 -0.16667 -0.16667 -1.1667 -1.1667 -0.16667 -0.16667 -0.16667 -0.16667 -1.1667 -1.1667 -0.16667 -0.16667 -0.16667 -0.16667 -0.16667 -0.16667 -0.16667 -1.1667 -0.16667 -0.16667 -1.1667 -1.1667 -0.16667 -0.16667 -1.1667 -1.1667 -1.1667 -0.16667 -0.16667 -0.16667 -1.1667 -1.1667 -0.16667 -1.1667 -0.16667 -0.16667 -0.16667 -0.16667 -0.16667 -0.16667 -0.16667 -0.16667 -1.1667 -0.16667 -0.16667 -1.1667 -1.1667 -0.16667 -1.1667 -1.1667 -0.16667 -0.16667 -0.16667 -0.16667 -0.16667 -0.16667 -1.1667 -1.1667 -1.1667 -0.16667 -0.16667 -0.16667 -1.1667 -1.1667 -1.1667 -0.16667 -0.16667 -0.16667 -1.1667 -1.1667 -0.16667 -0.16667 -1.1667 -0.16667 -1.1667 -0.16667 -0.16667 -1.1667 -0.16667 -1.1667 -0.16667 -0.16667 -0.16667 -1.1667 -0.16667 -1.1667 -1.1667 -0.16667 -0.16667 -0.16667 -0.16667 -1.1667 -0.16667 -0.16667 -0.16667 -0.16667 -1.1667 -0.16667 -0.16667 -0.16667 -1.1667 -1.1667 -0.16667 -1.1667 -0.16667 -1.1667 -0.16667 -0.16667 -1.1667 -0.16667 -1.1667 -0.16667 -0.16667 -1.1667 -1.1667 -1.1667 -0.16667 -0.16667 -1.1667 -1.1667 -1.1667 -0.16667 -0.16667 -1.1667 -1.1667 -0.16667 -0.16667 -1.1667 -0.16667 -1.1667 -0.16667 -0.16667 -1.1667 -0.16667 -0.16667 -0.16667 -1.1667 -0.16667 -0.16667 -1.1667 -1.1667 -0.16667 -0.16667 -1.1667 -0.16667 -0.16667 -0.16667 -1.1667 -0.16667 -0.16667 -0.16667 -0.16667 -1.1667 -0.16667 -0.16667 -0.16667 -1.1667 -0.16667 -0.16667 -1.1667 -1.1667 -0.16667 -0.16667 -1.1667 -0.16667 -1.1667 -0.16667 -1.1667 -1.1667 -0.16667 -0.16667 -1.1667 -1.1667 -0.16667 -1.1667 -1.1667 -1.1667 -0.16667 -1.1667 -0.16667 -0.16667 -0.16667 -1.1667 -0.16667 -0.16667 -0.16667 -0.16667 -0.16667 -1.1667 -1.1667 -0.16667 -1.1667 -1.1667 -0.16667 -0.16667 -1.1667 -0.16667 -0.16667 -0.16667 -0.16667 -0.16667 -0.16667 -0.16667 -0.16667 -0.16667 -1.1667 -0.16667 -0.16667 -0.16667 -1.1667 -1.1667 -1.1667 -1.1667 -0.16667 -0.16667 -0.16667 -0.16667 -0.16667 -1.1667 -1.1667 -0.16667 -0.16667 -1.1667 -1.1667 -0.16667 -1.1667 -1.1667 -0.16667 -1.1667 -0.16667 -1.1667 -1.1667 -1.1667 -0.16667 -1.1667 -0.16667 -0.16667 -0.16667 -1.1667 -0.16667 -1.1667 -1.1667 -0.16667 -0.16667 -1.1667 -0.16667 -0.16667 -1.1667 -0.16667 -1.1667 -1.1667 -1.1667 -0.16667 -1.1667 -0.16667 -1.1667 -1.1667 -0.16667 -1.1667 -0.16667 -1.1667 -1.1667 -0.16667 -1.1667 -0.16667 -1.1667 -1.1667 -0.16667 -1.1667 -0.16667 -1.1667 -1.1667 -1.1667 -0.16667 -1.1667 -0.16667 -0.16667 -1.1667 -0.16667 -1.1667 -0.16667 -1.1667 -1.1667 -1.1667 -0.16667 -1.1667 -1.1667 -0.16667 -1.1667 -0.16667 -1.1667 -1.1667 -0.16667 -1.1667 -1.1667 -1.1667 -0.16667 -1.1667 -0.16667 -1.1667 -0.16667 -1.1667 -1.1667 -1.1667 -0.16667 -1.1667 -0.16667 -0.16667 -1.1667 -1.1667 -0.16667 -1.1667 -0.16667 -1.1667 -1.1667 -0.16667 -1.1667 -1.1667 -1.1667 -0.16667 -1.1667 -1.1667 -1.1667 -0.16667 -1.1667 -1.1667 -0.16667 -0.16667 -1.1667 -1.1667 -0.16667 -1.1667 -1.1667 -1.1667 -0.16667 -1.1667 -1.1667 -1.1667 -1.1667 -0.16667 -1.1667 -0.16667 -0.16667 -1.1667 -1.1667 -0.16667 -1.1667 -1.1667 -1.1667 -0.16667 -1.1667 -0.16667 -0.16667 -1.1667 -1.1667 -0.16667 -1.1667 -0.16667 -1.1667 -1.1667 -0.16667 -1.1667 -0.16667 -1.1667 -1.1667 -1.1667 -1.1667 -0.16667 -1.1667 -1.1667 -0.16667 -1.1667 -0.16667 -1.1667 -1.1667 -0.16667 -1.1667 -1.1667 -0.16667 -1.1667 -1.1667 -1.1667 -1.1667 -1.1667 -0.16667 -1.1667 -1.1667 -1.1667 -1.1667 -1.1667 -1.1667 -0.16667 -1.1667 -1.1667 -0.16667 -1.1667 -1.1667 -1.1667 -1.1667 -1.1667 -1.1667 -1.1667 -0.16667 -1.1667 -0.16667 -1.1667 -1.1667 -1.1667 -1.1667 -1.1667 -1.1667 -0.16667 -1.1667 -1.1667 -1.1667 -0.16667 -1.1667 -1.1667 -1.1667 -1.1667 -1.1667 -1.1667 -1.1667 -1.1667 -1.1667 -1.1667 -1.1667 -1.1667 -1.1667 -1.1667 -1.1667 -1.1667 -1.1667 -1.1667 -1.1667 -1.1667 -1.1667 -1.1667 -1.1667 -1.1667 -1.1667 -1.1667 -1.1667 -1.1667 -1.1667 -1.1667 -1.1667 -1.1667 -1.1667 -1.1667 -1.1667 -1.1667 -1.1667 -1.1667 -1.1667 -1.1667 -1.1667 -1.1667 -1.1667 -1.1667 -1.1667 -1.1667 -1.1667 -1.1667 -1.1667 -1.1667 -1.1667 -0.16667 -1.1667 -1.1667 -1.1667 -1.1667 -1.1667 -1.1667 -1.1667 -0.16667 -1.1667 -1.1667 -1.1667 -1.1667 -1.1667 -1.1667 -1.1667 -1.1667
-2.2 -2.2 -2.2 -1.2 7.8 212.8 702.8 1276.8 1820.8 2299.8 2707.8 3057.8 3366.8 3636.8 3838.8 3812.8 3462.8 2938.8 2397.8 1915.8 1522.8 1217.8 986.8 813.8 682.8 589.8 506.8 445.8 399.8 361.8 327.8 299.8 274.8 253.8 236.8 220.8 207.8 195.8 184.8 174.8 165.8 158.8 151.8 144.8 138.8 133.8 128.8 122.8 118.8 115.8 110.8 106.8 104.8 100.8 98.8 94.8 92.8 90.8 87.8 84.8 82.8 80.8 79.8 76.8 75.8 73.8 72.8 69.8 68.8 67.8 65.8 64.8 63.8 61.8 60.8 59.8 58.8 57.8 56.8 54.8 54.8 53.8 52.8 51.8 50.8 49.8 48.8 47.8 47.8 46.8 45.8 45.8 44.8 43.8 43.8 42.8 42.8 41.8 40.8 39.8 39.8 39.8 38.8 37.8 37.8 36.8 36.8 36.8 35.8 35.8 34.8 34.8 34.8 34.8 32.8 33.8 32.8 31.8 31.8 31.8 30.8 30.8 30.8 29.8 29.8 29.8 29.8 28.8 28.8 28.8 27.8 27.8 27.8 26.8 26.8 26.8 25.8 25.8 25.8 25.8 25.8 24.8 24.8 23.8 23.8 23.8 23.8 23.8 23.8 22.8 23.8 22.8 22.8 21.8 22.8 21.8 21.8 21.8 21.8 20.8 20.8 20.8 20.8 20.8 20.8 20.8 20.8 19.8 19.8 19.8 19.8 19.8 19.8 18.8 18.8 18.8 18.8 18.8 18.8 17.8 18.8 17.8 17.8 17.8 17.8 17.8 16.8 16.8 17.8 16.8 16.8 16.8 16.8 16.8 15.8 15.8 15.8 15.8 15.8 15.8 14.8 15.8 15.8 14.8 15.8 14.8 14.8 14.8 14.8 14.8 14.8 14.8 13.8 14.8 13.8 14.8 13.8 13.8 13.8 13.8 13.8 13.8 13.8 13.8 13.8 12.8 13.8 13.8 12.8 13.8 12.8 12.8 12.8 12.8 12.8 12.8 11.8 12.8 11.8 11.8 11.8 12.8 11.8 11.8 11.8 11.8 11.8 11.8 11.8 11.8 11.8 11.8 11.8 10.8 11.8 10.8 10.8 10.8 10.8 11.8 11.8 10.8 10.8 10.8 10.8 10.8 10.8 10.8 9.8 10.8 10.8 9.8 9.8 9.8 9.8 9.8 9.8 9.8 10.8 9.8 9.8 9.8 9.8 9.8 9.8 9.8 9.8 9.8 9.8 9.8 9.8 9.8 8.8 8.8 8.8 8.8 9.8 8.8 8.8 8.8 8.8 9.8 8.8 8.8 9.8 8.8 8.8 8.8 7.8 8.8 8.8 8.8 8.8 7.8 7.8 7.8 8.8 8.8 7.8 8.8 8.8 7.8 8.8 7.8 7.8 7.8 7.8 7.8 8.8 7.8 7.8 7.8 7.8 7.8 7.8 7.8 7.8 7.8 7.8 7.8 6.8 7.8 7.8 7.8 7.8 7.8 6.8 7.8 6.8 7.8 6.8 7.8 6.8 6.8 6.8 7.8 6.8 6.8 6.8 6.8 6.8 7.8 7.8 6.8 6.8 6.8 6.8 6.8 6.8 6.8 6.8 6.8 5.8 6.8 6.8 6.8 6.8 6.8 5.8 6.8 5.8 6.8 6.8 5.8 5.8 5.8 6.8 5.8 5.8 5.8 5.8 5.8 5.8 5.8 5.8 5.8 5.8 5.8 5.8 5.8 5.8 5.8 5.8 5.8 5.8 5.8 5.8 5.8 5.8 5.8 5.8 5.8 5.8 5.8 5.8 5.8 5.8 5.8 5.8 4.8 4.8 5.8 5.8 5.8 5.8 5.8 4.8 4.8 4.8 4.8 4.8 4.8 4.8 4.8 4.8 5.8 5.8 5.8 4.8 4.8 4.8 5.8 4.8 4.8 5.8 4.8 4.8 4.8 4.8 4.8 4.8 4.8 4.8 4.8 4.8 4.8 4.8 4.8 4.8 4.8 4.8 4.8 4.8 4.8 4.8 4.8 3.8 4.8 4.8 4.8 4.8 4.8 3.8 3.8 3.8 3.8 3.8 4.8 4.8 4.8 4.8 4.8 4.8 4.8 3.8 3.8 4.8 4.8 4.8 3.8 3.8 4.8 4.8 4.8 3.8 4.8 3.8 3.8 4.8 3.8 4.8 3.8 3.8 4.8 3.8 3.8 3.8 3.8 3.8 3.8 4.8 3.8 3.8 3.8 3.8 3.8 3.8 3.8 3.8 4.8 3.8 3.8 3.8 3.8 3.8 3.8 3.8 3.8 2.8 3.8 3.8 3.8 3.8 3.8 3.8 3.8 3.8 3.8 3.8 3.8 3.8 3.8 2.8 3.8 2.8 2.8 3.8 3.8 3.8 3.8 3.8 2.8 3.8 3.8 3.8 2.8 3.8 2.8 2.8 3.8 2.8 2.8 3.8 3.8 2.8 3.8 2.8 3.8 3.8 2.8 3.8 2.8 2.8 2.8 3.8 2.8 2.8 3.8 3.8 2.8 2.8 3.8 2.8 3.8 2.8 2.8 2.8 3.8 2.8 2.8 3.8 2.8 2.8 2.8 3.8 2.8 2.8 2.8 2.8 2.8 2.8 3.8 2.8 2.8 2.8 2.8 2.8 2.8 2.8 2.8 2.8 2.8 2.8 2.8 2.8 2.8 2.8 2.8 2.8 2.8 2.8 2.8 1.8 2.8 2.8 2.8 2.8 2.8 1.8 1.8 2.8 2.8 2.8 2.8 2.8 2.8 2.8 2.8 2.8 2.8 1.8 2.8 2.8 1.8 1.8 2.8 1.8 2.8 2.8 1.8 2.8 1.8 2.8 1.8 1.8 2.8 1.8 2.8 2.8 2.8 1.8 2.8 1.8 1.8 1.8 2.8 2.8 1.8 2.8 1.8 2.8 1.8 2.8 2.8 1.8 2.8 1.8 1.8 2.8 1.8 1.8 2.8 2.8 1.8 2.8 2.8 1.8 1.8 1.8 2.8 2.8 1.8 1.8 1.8 1.8 1.8 1.8 2.8 2.8 1.8 1.8 1.8 1.8 1.8 1.8 1.8 1.8 1.8 1.8 1.8 1.8 1.8 1.8 1.8 1.8 1.8 2.8 1.8 1.8 1.8 1.8 1.8 1.8 1.8 1.8 1.8 1.8 1.8 1.8 1.8 1.8 1.8 1.8 1.8 1.8 1.8 1.8 1.8 1.8 0.8 1.8 1.8 1.8 1.8 1.8 1.8 0.8 1.8 1.8 1.8 1.8 1.8 1.8 1.8 1.8 1.8 0.8 1.8 1.8 1.8 1.8 0.8 1.8 0.8 1.8 1.8 1.8 0.8 1.8 0.8 1.8 1.8 1.8 1.8 1.8 0.8 1.8 0.8 1.8 0.8 1.8 0.8 1.8 1.8 0.8 1.8 0.8 1.8 1.8 0.8 1.8 0.8 0.8 1.8 1.8 0.8 1.8 0.8 0.8 1.8 1.8 0.8 1.8 1.8 1.8 0.8 1.8 1.8 1.8 0.8 0.8 1.8 1.8 1.8 1.8 0.8 0.8 1.8 1.8 1.8 1.8 0.8 0.8 1.8 1.8 1.8 0.8 0.8 0.8 0.8 0.8 0.8 0.8 0.8 0.8 0.8 0.8 1.8 1.8 1.8 1.8 1.8 1.8 1.8 0.8 0.8 0.8 0.8 0.8 0.8 0.8 0.8 0.8 0.8 1.8 1.8 1.8 1.8 0.8 0.8 0.8 0.8 0.8 0.8 0.8 0.8 0.8 0.8 0.8 1.8 0.8 0.8 0.8 1.8 0.8 0.8 0.8 1.8 0.8 0.8 0.8 1.8 0.8 0.8 0.8 1.8 1.8 0.8 0.8 1.8 0.8 0.8 0.8 0.8 0.8 0.8 0.8 0.8 0.8 0.8 0.8 0.8 0.8 0.8 0.8 0.8 0.8 0.8 0.8 0.8 0.8 0.8 0.8 -0.2 0.8 -0.2 0.8 0.8 0.8 -0.2 0.8 0.8 0.8 -0.2 0.8 0.8 0.8 0.8 0.8 0.8 0.8 0.8 0.8 0.8 0.8 0.8 0.8 0.8 0.8 -0.2 0.8 0.8 0.8 0.8 0.8 0.8 0.8 0.8 0.8 0.8 0.8 0.8 -0.2 0.8 0.8 -0.2 0.8 -0.2 0.8 0.8 -0.2 0.8 0.8 0.8 0.8 0.8 -0.2 0.8 0.8 -0.2 0.8 0.8 -0.2 -0.2 0.8 0.8 0.8 0.8 0.8 0.8 0.8 -0.2 0.8 0.8 0.8 0.8 -0.2 -0.2 0.8 0.8 0.8 0.8 -0.2 -0.2 -0.2 -0.2 -0.2 0.8 0.8 0.8 0.8 0.8 0.8 0.8 0.8 0.8 0.8 -0.2 0.8 0.8 0.8 0.8 0.8 0.8 0.8 0.8 0.8 -0.2 -0.2 -0.2 -0.2 -0.2 -0.2 -0.2 -0.2 -0.2 -0.2 -0.2 -0.2 -0.2 0.8 0.8 0.8 0.8 0.8 -0.2 -0.2 -0.2 -0.2 -0.2 -0.2 -0.2 -0.2 -0.2 -0.2 -0.2 0.8 0.8 0.8 -0.2 -0.2 -0.2 0.8 -0.2 0.8 0.8 -0.2 -0.2 -0.2 -0.2 -0.2 0.8 -0.2 0.8 -0.2 -0.2 -0.2 0.8 0.8 -0.2 -0.2 0.8 -0.2 -0.2 -0.2 0.8 -0.2 -0.2 0.8 0.8 -0.2 -0.2 -0.2 -0.2 -0.2 -0.2 -0.2 0.8 -0.2 -0.2 -0.2 -0.2 0.8 -0.2 -0.2 -0.2 -0.2 -0.2 -0.2 0.8 -0.2 -0.2 -0.2 -0.2 -0.2 -0.2 -0.2 0.8 -0.2 -0.2 -0.2 -0.2 -0.2 -0.2 -0.2 -0.2 -0.2 -0.2 0.8 -0.2 -0.2 -0.2 -0.2 -0.2 -0.2 0.8 -0.2 -0.2 -0.2 -0.2 -0.2 0.8 -0.2 -0.2 -0.2 0.8 -0.2 -0.2 -0.2 0.8 -0.2 -0.2 -0.2 -0.2 -0.2 -0.2 -0.2 -0.2 -0.2 -0.2 0.8 -0.2 -0.2 -0.2 -0.2 -0.2 -0.2 -0.2 -0.2 -0.2 -0.2 -0.2 -0.2 -0.2 -0.2 -0.2 -0.2 -0.2 -0.2 -0.2 -0.2 -0.2 -0.2 -0.2 -0.2 -0.2 -0.2 -0.2 -0.2 -0.2 -0.2 -1.2 -0.2 -0.2 -0.2 -0.2 -0.2 -0.2 -0.2 -0.2 -0.2 -0.2 -0.2 -0.2 -0.2 -0.2 -0.2 -1.2 -0.2 -0.2 -0.2 -0.2 -0.2 -0.2 -0.2 -0.2 -0.2 -0.2 -0.2 -0.2 -0.2 -0.2 -0.2 -0.2 -0.2 -0.2 -0.2 0.8 -0.2 -0.2 -0.2 0.8 -0.2 -0.2 -0.2 -0.2 -0.2 -0.2 -0.2 -0.2 -0.2 -0.2 -0.2 -0.2 -0.2 -0.2 -0.2 -0.2 -0.2 -0.2 -0.2 -0.2 -0.2 -0.2 -0.2 -0.2 -0.2 -0.2 -0.2 -0.2 -0.2 -0.2 -0.2 -0.2 -0.2 -0.2 -1.2 -0.2 -0.2 -0.2 -0.2 -0.2 -1.2 -1.2 -0.2 -0.2 -0.2 -0.2 -0.2 -0.2 -0.2 -1.2 -1.2 -1.2 -1.2 -0.2 -0.2 -0.2 -0.2 -0.2 -0.2 -0.2 -0.2 -0.2 -0.2 -0.2 -0.2 -0.2 -0.2 -0.2 -0.2 -0.2 -0.2 -0.2 -0.2 -0.2 -0.2 -0.2 -1.2 -1.2 -1.2 -1.2 -1.2 -1.2 -1.2 -1.2 -1.2 -1.2 -0.2 -0.2 -0.2 -0.2 -0.2 -0.2 -0.2 -1.2 -0.2 -1.2 -1.2 -1.2 -0.2 -0.2 -0.2 -0.2 -0.2 -1.2 -1.2 -0.2 -0.2 -1.2 -1.2 -0.2 -0.2 -0.2 -1.2 -1.2 -0.2 -0.2 -0.2 -1.2 -1.2 -0.2 -0.2 -0.2 -1.2 -1.2 -0.2 -0.2 -0.2 -1.2 -0.2 -0.2 -1.2 -1.2 -0.2 -0.2 -1.2 -1.2 -1.2 -0.2 -0.2 -1.2 -1.2 -1.2 -0.2 -1.2 -1.2 -1.2 -0.2 -1.2 -1.2 -0.2 -0.2 -1.2 -0.2 -1.2 -1.2 -0.2 -1.2 -0.2 -1.2 -1.2 -0.2 -1.2 -1.2 -0.2 -1.2 -1.2 -0.2 -1.2 -0.2 -1.2 -1.2 -1.2 -1.2 -1.2 -1.2 -0.2 -1.2 -1.2 -1.2 -1.2 -1.2 -0.2 -1.2 -0.2 -1.2 -0.2 -1.2 -1.2 -1.2 -1.2 -0.2 -1.2 -1.2 -1.2 -0.2 -1.2 -0.2 -1.2 -0.2 -1.2 -1.2 -1.2 -0.2 -1.2 -1.2 -0.2 -1.2 -1.2 -1.2 -1.2 -0.2 -1.2 -1.2 -1.2 -1.2 -1.2 -1.2 -1.2 -1.2 -1.2 -1.2 -0.2 -1.2 -1.2 -1.2 -1.2 -1.2 -0.2 -1.2 -1.2 -1.2 -1.2 -1.2 -1.2 -0.2 -1.2 -1.2 -1.2 -1.2 -1.2 -1.2 -1.2 -1.2 -1.2 -1.2 -1.2 -1.2 -2.2 -1.2 -1.2 -1.2 -1.2 -1.2 -1.2 -1.2 -1.2 -1.2 -1.2 -1.2 -1.2 -1.2 -1.2 -1.2 -1.2 -1.2 -1.2 -1.2 -1.2 -1.2 -1.2 -2.2 -1.2 -1.2 -1.2 -1.2 -1.2 -1.2
-3.4 -3.4 -3.4 -3.4 13.6 178.6 525.6 957.6 1388.6 1782.6 2132.6 2445.6 2724.6 2966.6 3134.6 3107.6 2869.6 2526.6 2162.6 1825.6 1533.6 1292.6 1096.6 938.6 812.6 713.6 629.6 562.6 507.6 461.6 422.6 387.6 358.6 332.6 309.6 290.6 273.6 257.6 243.6 231.6 220.6 210.6 200.6 192.6 184.6 176.6 170.6 164.6 157.6 152.6 147.6 142.6 138.6 133.6 129.6 125.6 122.6 117.6 115.6 111.6 108.6 105.6 103.6 100.6 97.6 95.6 93.6 91.6 88.6 86.6 84.6 83.6 80.6 78.6 77.6 75.6 73.6 72.6 70.6 69.6 68.6 67.6 65.6 64.6 63.6 61.6 60.6 59.6 58.6 57.6 56.6 55.6 54.6 53.6 52.6 52.6 51.6 50.6 49.6 49.6 47.6 47.6 46.6 46.6 45.6 44.6 43.6 43.6 42.6 42.6 41.6 40.6 40.6 39.6 38.6 38.6 37.6 37.6 36.6 36.6 36.6 36.6 35.6 34.6 34.6 33.6 33.6 33.6 33.6 32.6 31.6 31.6 30.6 30.6 30.6 30.6 29.6 28.6 29.6 28.6 28.6 28.6 27.6 27.6 27.6 26.6 26.6 26.6 25.6 25.6 25.6 25.6 25.6 24.6 24.6 23.6 23.6 24.6 24.6 23.6 22.6 23.6 22.6 22.6 22.6 21.6 22.6 21.6 21.6 21.6 21.6 20.6 20.6 20.6 20.6 19.6 19.6 20.6 19.6 19.6 19.6 18.6 19.6 19.6 18.6 18.6 18.6 17.6 18.6 17.6 17.6 18.6 18.6 17.6 16.6 17.6 16.6 16.6 16.6 17.6 16.6 16.6 16.6 15.6 16.6 16.6 16.6 15.6 15.6 14.6 15.6 15.6 14.6 14.6 14.6 14.6 14.6 14.6 14.6 14.6 14.6 14.6 13.6 14.6 14.6 13.6 13.6 13.6 13.6 13.6 13.6 12.6 13.6 12.6 12.6 12.6 12.6 12.6 12.6 12.6 12.6 12.6 11.6 12.6 12.6 11.6 11.6 11.6 11.6 11.6 12.6 11.6 11.6 10.6 10.6 11.6 11.6 10.6 11.6 10.6 10.6 10.6 10.6 11.6 10.6 10.6 10.6 10.6 10.6 10.6 10.6 10.6 10.6 10.6 10.6 9.6 9.6 10.6 9.6 9.6 9.6 9.6 9.6 9.6 9.6 9.6 9.6 9.6 9.6 9.6 8.6 9.6 9.6 8.6 8.6 8.6 9.6 8.6 8.6 8.6 8.6 8.6 8.6 8.6 8.6 8.6 8.6 8.6 7.6 8.6 7.6 8.6 7.6 8.6 7.6 7.6 8.6 8.6 7.6 7.6 7.6 7.6 7.6 7.6 7.6 7.6 7.6 7.6 7.6 6.6 7.6 7.6 7.6 6.6 7.6 7.6 7.6 6.6 7.6 7.6 6.6 7.6 6.6 6.6 6.6 6.6 7.6 6.6 6.6 6.6 6.6 6.6 6.6 6.6 6.6 6.6 6.6 6.6 6.6 5.6 6.6 6.6 6.6 5.6 6.6 6.6 5.6 6.6 6.6 6.6 6.6 5.6 5.6 5.6 6.6 5.6 5.6 6.6 5.6 5.6 5.6 6.6 5.6 5.6 5.6 6.6 5.6 5.6 5.6 5.6 5.6 5.6 5.6 5.6 4.6 4.6 5.6 5.6 5.6 5.6 5.6 4.6 4.6 4.6 5.6 5.6 4.6 5.6 4.6 4.6 5.6 5.6 4.6 4.6 4.6 4.6 4.6 4.6 4.6 4.6 4.6 4.6 4.6 4.6 4.6 4.6 3.6 4.6 4.6 4.6 4.6 3.6 3.6 3.6 3.6 3.6 4.6 4.6 4.6 3.6 4.6 3.6 3.6 4.6 4.6 3.6 3.6 3.6 4.6 3.6 4.6 4.6 3.6 4.6 3.6 3.6 3.6 4.6 3.6 3.6 3.6 3.6 3.6 3.6 3.6 3.6 3.6 4.6 3.6 3.6 3.6 3.6 3.6 3.6 3.6 3.6 3.6 3.6 3.6 3.6 3.6 3.6 3.6 3.6 2.6 3.6 3.6 3.6 3.6 3.6 2.6 3.6 2.6 3.6 3.6 2.6 3.6 3.6 3.6 3.6 3.6 3.6 2.6 2.6 3.6 2.6 3.6 3.6 2.6 2.6 3.6 3.6 3.6 2.6 2.6 2.6 3.6 2.6 3.6 3.6 2.6 2.6 2.6 3.6 2.6 2.6 2.6 2.6 2.6 2.6 2.6 2.6 2.6 2.6 2.6 2.6 2.6 2.6 2.6 2.6 2.6 2.6 2.6 1.6 2.6 2.6 2.6 2.6 1.6 2.6 2.6 2.6 2.6 2.6 1.6 2.6 1.6 2.6 2.6 1.6 2.6 2.6 2.6 2.6 2.6 1.6 2.6 2.6 2.6 1.6 1.6 2.6 2.6 2.6 1.6 1.6 2.6 2.6 2.6 2.6 1.6 1.6 1.6 2.6 1.6 1.6 1.6 1.6 2.6 2.6 2.6 2.6 2.6 1.6 1.6 1.6 1.6 1.6 1.6 1.6 1.6 1.6 2.6 1.6 1.6 1.6 1.6 1.6 1.6 1.6 1.6 1.6 1.6 1.6 1.6 1.6 1.6 1.6 1.6 1.6 1.6 1.6 1.6 1.6 1.6 1.6 1.6 1.6 1.6 0.6 1.6 1.6 1.6 1.6 1.6 1.6 1.6 0.6 1.6 1.6 1.6 1.6 1.6 1.6 1.6 0.6 1.6 1.6 0.6 1.6 0.6 1.6 1.6 1.6 1.6 1.6 1.6 0.6 0.6 0.6 0.6 0.6 1.6 1.6 0.6 0.6 1.6 1.6 1.6 0.6 0.6 1.6 1.6 1.6 0.6 0.6 0.6 0.6 0.6 1.6 1.6 1.6 1.6 0.6 0.6 1.6 1.6 0.6 0.6 1.6 0.6 0.6 0.6 1.6 0.6 0.6 1.6 0.6 0.6 0.6 0.6 1.6 0.6 0.6 0.6 0.6 1.6 0.6 0.6 0.6 1.6 0.6 0.6 0.6 0.6 0.6 0.6 0.6 0.6 0.6 0.6 0.6 0.6 0.6 0.6 0.6 0.6 0.6 0.6 0.6 0.6 0.6 0.6 0.6 0.6 0.6 0.6 0.6 0.6 0.6 0.6 0.6 0.6 0.6 0.6 0.6 0.6 -0.4 0.6 0.6 0.6 0.6 0.6 0.6 0.6 -0.4 0.6 0.6 -0.4 0.6 0.6 -0.4 0.6 0.6 0.6 0.6 -0.4 0.6 0.6 0.6 0.6 -0.4 0.6 0.6 0.6 0.6 -0.4 -0.4 -0.4 -0.4 -0.4 0.6 0.6 0.6 0.6 0.6 -0.4 -0.4 -0.4 -0.4 0.6 -0.4 -0.4 -0.4 -0.4 -0.4 0.6 -0.4 -0.4 -0.4 0.6 -0.4 -0.4 0.6 0.6 0.6 0.6 0.6 -0.4 -0.4 -0.4 -0.4 -0.4 0.6 -0.4 -0.4 -0.4 -0.4 0.6 -0.4 -0.4 -0.4 -0.4 0.6 0.6 -0.4 -0.4 -0.4 0.6 -0.4 0.6 -0.4 0.6 -0.4 -0.4 -0.4 -0.4 -0.4 0.6 -0.4 0.6 -0.4 -0.4 -0.4 -0.4 0.6 -0.4 -0.4 0.6 -0.4 0.6 0.6 -0.4 0.6 -0.4 -0.4 -0.4 -0.4 -0.4 -0.4 -0.4 -0.4 0.6 -0.4 -0.4 -0.4 0.6 -0.4 -0.4 -0.4 -0.4 -0.4 -0.4 -0.4 -0.4 -0.4 -0.4 -0.4 -0.4 -0.4 -0.4 -0.4 0.6 -0.4 -0.4 -0.4 -0.4 -0.4 -0.4 -0.4 -0.4 -0.4 -0.4 -0.4 -0.4 -0.4 -1.4 -0.4 -0.4 -0.4 -0.4 -0.4 -0.4 -0.4 -0.4 -0.4 -0.4 -0.4 -0.4 -0.4 -0.4 -0.4 -0.4 -0.4 -0.4 -0.4 -0.4 -0.4 -0.4 -0.4 -0.4 -0.4 -0.4 -0.4 -0.4 -0.4 -0.4 -0.4 -0.4 -0.4 -0.4 -0.4 -0.4 -1.4 -1.4 -1.4 -0.4 -0.4 -1.4 -1.4 -0.4 -0.4 -1.4 -1.4 -0.4 -0.4 -0.4 -1.4 -1.4 -0.4 -0.4 -0.4 -1.4 -0.4 -0.4 -0.4 -0.4 -0.4 -0.4 -0.4 -0.4 -0.4 -0.4 -0.4 -0.4 -1.4 -1.4 -0.4 -1.4 -1.4 -0.4 -0.4 -0.4 -0.4 -0.4 -1.4 -0.4 -1.4 -1.4 -0.4 -0.4 -1.4 -0.4 -1.4 -0.4 -1.4 -1.4 -1.4 -0.4 -1.4 -1.4 -0.4 -0.4 -1.4 -1.4 -0.4 -1.4 -1.4 -0.4 -1.4 -0.4 -1.4 -1.4 -1.4 -0.4 -1.4 -0.4 -0.4 -0.4 -1.4 -0.4 -1.4 -1.4 -1.4 -1.4 -1.4 -0.4 -0.4 -1.4 -0.4 -1.4 -0.4 -1.4 -1.4 -0.4 -1.4 -1.4 -0.4 -0.4 -1.4 -1.4 -1.4 -1.4 -1.4 -0.4 -1.4 -1.4 -0.4 -0.4 -1.4 -0.4 -1.4 -0.4 -0.4 -1.4 -1.4 -0.4 -1.4 -1.4 -1.4 -1.4 -1.4 -1.4 -1.4 -1.4 -0.4 -1.4 -1.4 -1.4 -0.4 -1.4 -1.4 -1.4 -1.4 -0.4 -1.4 -1.4 -1.4 -1.4 -1.4 -0.4 -1.4 -1.4 -1.4 -1.4 -1.4 -1.4 -1.4 -0.4 -1.4 -1.4 -1.4 -1.4 -1.4 -1.4 -1.4 -1.4 -1.4 -1.4 -1.4 -1.4 -1.4 -1.4 -1.4 -1.4 -1.4 -1.4 -1.4 -1.4 -1.4 -1.4 -1.4 -1.4 -1.4 -1.4 -1.4 -1.4 -1.4 -1.4 -1.4 -1.4 -1.4 -1.4 -2.4 -1.4 -1.4 -1.4 -1.4 -1.4 -1.4 -1.4 -1.4 -1.4 -1.4 -1.4 -1.4 -2.4 -1.4 -1.4 -1.4 -1.4 -1.4 -1.4 -2.4 -1.4 -1.4 -1.4 -1.4 -2.4 -1.4 -1.4 -1.4 -1.4 -2.4 -1.4 -1.4 -1.4 -2.4 -1.4 -1.4 -2.4 -1.4 -1.4 -1.4 -1.4 -1.4 -1.4 -1.4 -2.4 -1.4 -1.4 -1.4 -2.4 -1.4 -1.4 -2.4 -1.4 -1.4 -1.4 -1.4 -1.4 -1.4 -2.4 -1.4 -1.4 -2.4 -1.4 -1.4 -1.4 -2.4 -1.4 -2.4 -1.4 -1.4 -1.4 -1.4 -1.4 -2.4 -1.4 -1.4 -1.4 -1.4 -1.4 -2.4 -1.4 -2.4 -1.4 -1.4 -1.4 -1.4 -1.4 -1.4 -1.4 -1.4 -1.4 -1.4 -1.4 -1.4 -1.4 -1.4 -1.4 -1.4 -1.4 -1.4 -1.4 -1.4 -1.4 -1.4 -1.4 -1.4 -1.4 -1.4 -1.4 -1.4 -1.4 -1.4 -1.4 -1.4 -1.4 -1.4 -2.4 -1.4 -2.4 -1.4 -1.4 -2.4 -1.4 -2.4 -1.4 -2.4 -1.4 -1.4 -1.4 -2.4 -1.4 -2.4 -2.4 -1.4 -1.4 -1.4 -1.4 -1.4 -2.4 -1.4 -2.4 -1.4 -1.4 -2.4 -1.4 -1.4 -1.4 -2.4 -1.4 -2.4 -1.4 -2.4 -2.4 -1.4 -1.4 -2.4 -1.4 -1.4 -2.4 -2.4 -1.4 -2.4 -2.4 -1.4 -2.4 -2.4 -1.4 -1.4 -2.4 -1.4 -2.4 -2.4 -2.4 -2.4 -1.4 -2.4 -2.4 -2.4 -1.4 -2.4 -2.4 -1.4 -2.4 -1.4 -2.4 -2.4 -1.4 -1.4 -1.4 -2.4 -1.4 -1.4 -1.4 -2.4 -2.4 -1.4 -1.4 -1.4 -2.4 -2.4 -2.4 -1.4 -1.4 -1.4 -2.4 -2.4 -2.4 -1.4 -2.4 -1.4 -1.4 -2.4 -2.4 -2.4 -2.4 -1.4 -1.4 -1.4 -2.4 -2.4 -1.4 -1.4 -2.4 -2.4 -1.4 -2.4 -2.4 -2.4 -1.4 -2.4 -2.4 -2.4 -2.4 -2.4 -2.4 -2.4 -2.4 -2.4 -2.4 -1.4 -1.4 -1.4 -2.4 -2.4 -1.4 -1.4 -2.4 -2.4 -2.4 -1.4 -1.4 -2.4 -2.4 -2.4 -2.4 -2.4 -2.4 -2.4 -2.4 -2.4 -2.4 -2.4 -2.4 -2.4 -2.4 -2.4 -2.4 -2.4 -2.4 -2.4 -2.4 -2.4 -2.4 -2.4 -1.4 -2.4 -2.4 -2.4 -2.4 -2.4 -2.4 -2.4 -2.4 -2.4 -2.4 -2.4 -2.4 -2.4 -2.4 -2.4 -2.4 -2.4 -2.4 -2.4 -2.4 -2.4 -2.4 -2.4 -2.4 -2.4 -2.4 -2.4 -2.4 -2.4 -2.4 -2.4 -2.4 -2.4 -2.4 -2.4 -2.4 -3.4 -2.4 -2.4 -2.4 -2.4 -3.4 -2.4 -2.4 -2.4 -2.4 -2.4 -2.4 -2.4 -2.4 -2.4 -3.4 -2.4 -2.4 -2.4 -2.4 -2.4 -2.4 -2.4 -2.4 -3.4 -2.4 -2.4 -2.4 -3.4 -2.4 -2.4 -2.4 -2.4 -2.4 -3.4 -2.4 -3.4 -2.4 -3.4 -2.4 -2.4 -2.4 -2.4 -2.4 -2.4 -2.4 -3.4 -2.4 -3.4 -2.4 -2.4 -2.4 -2.4 -3.4 -3.4 -2.4 -3.4 -2.4 -3.4 -3.4 -2.4 -2.4 -3.4 -2.4 -2.4 -3.4 -2.4 -3.4 -2.4 -2.4 -2.4 -3.4 -2.4 -3.4
-6.4 -6.4 -7.4 -7.4 27.6 202.6 502.6 935.6 1489.6 2088.6 2671.6 3189.6 3624.6 3985.6 4189.6 4065.6 3699.6 3271.6 2853.6 2473.6 2143.6 1866.6 1638.6 1452.6 1300.6 1180.6 1073.6 989.6 917.6 854.6 799.6 750.6 706.6 667.6 632.6 600.6 572.6 546.6 523.6 501.6 481.6 463.6 445.6 429.6 415.6 400.6 387.6 376.6 364.6 354.6 343.6 334.6 325.6 316.6 308.6 299.6 291.6 285.6 278.6 271.6 265.6 258.6 252.6 247.6 241.6 237.6 231.6 226.6 222.6 217.6 213.6 208.6 204.6 200.6 197.6 193.6 189.6 186.6 182.6 179.6 176.6 174.6 170.6 168.6 165.6 162.6 159.6 156.6 154.6 151.6 149.6 147.6 144.6 142.6 140.6 138.6 136.6 133.6 132.6 130.6 127.6 126.6 124.6 122.6 121.6 119.6 117.6 116.6 114.6 112.6 111.6 110.6 108.6 107.6 106.6 104.6 103.6 102.6 100.6 99.6 98.6 96.6 95.6 94.6 93.6 92.6 91.6 90.6 89.6 87.6 86.6 85.6 85.6 83.6 82.6 82.6 81.6 80.6 78.6 78.6 77.6 76.6 75.6 74.6 73.6 73.6 72.6 70.6 70.6 69.6 69.6 68.6 67.6 67.6 67.6 65.6 65.6 64.6 64.6 62.6 62.6 61.6 61.6 60.6 59.6 59.6 58.6 58.6 57.6 56.6 56.6 56.6 55.6 54.6 54.6 54.6 53.6 52.6 52.6 51.6 51.6 51.6 50.6 50.6 49.6 48.6 48.6 48.6 48.6 47.6 46.6 46.6 45.6 45.6 45.6 44.6 44.6 43.6 43.6 43.6 43.6 42.6 41.6 41.6 41.6 40.6 41.6 40.6 39.6 39.6 39.6 38.6 38.6 38.6 38.6 37.6 37.6 36.6 36.6 36.6 35.6 35.6 35.6 35.6 35.6 34.6 34.6 34.6 33.6 33.6 33.6 33.6 33.6 33.6 32.6 31.6 31.6 32.6 31.6 31.6 31.6 30.6 31.6 30.6 29.6 29.6 29.6 29.6 29.6 28.6 28.6 27.6 28.6 27.6 27.6 27.6 27.6 27.6 26.6 27.6 26.6 25.6 25.6 25.6 25.6 25.6 25.6 25.6 25.6 24.6 24.6 24.6 24.6 24.6 24.6 23.6 23.6 23.6 23.6 23.6 23.6 22.6 22.6 22.6 22.6 22.6 22.6 22.6 22.6 22.6 21.6 21.6 20.6 20.6 20.6 20.6 21.6 20.6 19.6 20.6 20.6 19.6 19.6 19.6 19.6 19.6 19.6 19.6 18.6 18.6 19.6 18.6 18.6 18.6 17.6 18.6 18.6 17.6 17.6 17.6 17.6 16.6 17.6 17.6 17.6 17.6 16.6 16.6 15.6 15.6 15.6 15.6 16.6 15.6 15.6 15.6 15.6 14.6 14.6 15.6 15.6 14.6 15.6 14.6 14.6 15.6 14.6 14.6 14.6 14.6 14.6 14.6 13.6 13.6 13.6 13.6 13.6 13.6 13.6 13.6 13.6 13.6 13.6 13.6 12.6 12.6 12.6 12.6 12.6 11.6 11.6 11.6 11.6 11.6 11.6 11.6 11.6 11.6 10.6 11.6 11.6 11.6 11.6 11.6 11.6 11.6 11.6 10.6 10.6 10.6 10.6 10.6 10.6 10.6 10.6 10.6 10.6 10.6 10.6 9.6 10.6 9.6 10.6 9.6 10.6 10.6 9.6 9.6 9.6 9.6 9.6 9.6 9.6 8.6 9.6 8.6 9.6 9.6 8.6 8.6 8.6 8.6 8.6 7.6 8.6 7.6 8.6 7.6 8.6 8.6 7.6 7.6 7.6 7.6 7.6 7.6 7.6 8.6 7.6 7.6 7.6 7.6 6.6 7.6 7.6 6.6 7.6 7.6 7.6 7.6 7.6 7.6 6.6 7.6 6.6 7.6 6.6 6.6 6.6 6.6 5.6 5.6 6.6 6.6 5.6 5.6 5.6 5.6 6.6 5.6 6.6 5.6 5.6 6.6 5.6 5.6 5.6 5.6 5.6 5.6 5.6 5.6 5.6 5.6 4.6 5.6 5.6 5.6 5.6 4.6 5.6 5.6 4.6 5.6 4.6 4.6 5.6 4.6 5.6 4.6 4.6 4.6 4.6 4.6 4.6 4.6 4.6 3.6 4.6 4.6 4.6 3.6 4.6 3.6 4.6 4.6 3.6 3.6 3.6 3.6 3.6 3.6 3.6 3.6 3.6 3.6 4.6 3.6 3.6 3.6 3.6 3.6 3.6 2.6 2.6 2.6 3.6 3.6 3.6 2.6 2.6 2.6 2.6 3.6 3.6 3.6 2.6 2.6 2.6 2.6 3.6 2.6 2.6 2.6 2.6 2.6 3.6 2.6 2.6 2.6 2.6 3.6 2.6 1.6 2.6 2.6 2.6 2.6 2.6 2.6 2.6 2.6 2.6 1.6 2.6 2.6 2.6 2.6 2.6 2.6 2.6 2.6 1.6 1.6 2.6 2.6 2.6 2.6 2.6 1.6 2.6 2.6 2.6 2.6 1.6 1.6 1.6 1.6 2.6 1.6 1.6 1.6 1.6 1.6 1.6 1.6 1.6 2.6 1.6 2.6 1.6 1.6 1.6 0.6 0.6 0.6 0.6 0.6 0.6 0.6 0.6 0.6 0.6 1.6 0.6 0.6 -0.4 0.6 -0.4 0.6 0.6 -0.4 0.6 0.6 0.6 0.6 0.6 -0.4 0.6 0.6 -0.4 -0.4 0.6 -0.4 -0.4 0.6 -0.4 0.6 -0.4 -0.4 0.6 -0.4 0.6 0.6 -0.4 0.6 -0.4 -0.4 -0.4 -0.4 -0.4 -0.4 -0.4 -1.4 -0.4 -0.4 -1.4 -0.4 -0.4 -1.4 -0.4 -0.4 -1.4 -0.4 -0.4 -1.4 -0.4 -1.4 -0.4 -0.4 -0.4 -1.4 -0.4 -1.4 -0.4 -1.4 -1.4 -0.4 -1.4 -1.4 -1.4 -1.4 -1.4 -1.4 -0.4 -0.4 -0.4 -1.4 -1.4 -1.4 -1.4 -1.4 -1.4 -1.4 -1.4 -1.4 -1.4 -1.4 -0.4 -1.4 -1.4 -1.4 -1.4 -1.4 -1.4 -1.4 -1.4 -2.4 -1.4 -2.4 -1.4 -2.4 -1.4 -1.4 -1.4 -2.4 -1.4 -1.4 -2.4 -1.4 -1.4 -2.4 -1.4 -1.4 -2.4 -1.4 -1.4 -2.4 -1.4 -1.4 -2.4 -2.4 -1.4 -1.4 -1.4 -2.4 -2.4 -2.4 -2.4 -2.4 -2.4 -2.4 -1.4 -2.4 -2.4 -2.4 -2.4 -1.4 -1.4 -2.4 -2.4 -2.4 -2.4 -2.4 -2.4 -2.4 -2.4 -2.4 -2.4 -3.4 -3.4 -2.4 -2.4 -2.4 -2.4 -2.4 -2.4 -2.4 -2.4 -3.4 -2.4 -2.4 -3.4 -3.4 -3.4 -3.4 -2.4 -2.4 -2.4 -2.4 -3.4 -3.4 -3.4 -3.4 -3.4 -2.4 -2.4 -2.4 -2.4 -2.4 -2.4 -2.4 -2.4 -2.4 -2.4 -2.4 -3.4 -3.4 -3.4 -3.4 -2.4 -2.4 -2.4 -2.4 -3.4 -3.4 -3.4 -3.4 -2.4 -3.4 -3.4 -3.4 -3.4 -2.4 -2.4 -2.4 -2.4 -3.4 -3.4 -2.4 -3.4 -3.4 -3.4 -3.4 -3.4 -3.4 -3.4 -3.4 -3.4 -3.4 -3.4 -3.4 -3.4 -3.4 -3.4 -3.4 -3.4 -3.4 -3.4 -3.4 -3.4 -3.4 -3.4 -3.4 -3.4 -3.4 -3.4 -3.4 -3.4 -3.4 -3.4 -3.4 -3.4 -3.4 -3.4 -3.4 -3.4 -3.4 -4.4 -4.4 -4.4 -3.4 -3.4 -3.4 -4.4 -4.4 -3.4 -3.4 -4.4 -4.4 -3.4 -3.4 -3.4 -3.4 -3.4 -3.4 -3.4 -3.4 -3.4 -3.4 -3.4 -3.4 -4.4 -4.4 -3.4 -4.4 -4.4 -3.4 -3.4 -3.4 -4.4 -3.4 -3.4 -3.4 -4.4 -4.4 -3.4 -4.4 -4.4 -4.4 -3.4 -3.4 -3.4 -4.4 -4.4 -3.4 -4.4 -4.4 -3.4 -4.4 -3.4 -4.4 -3.4 -4.4 -4.4 -4.4 -4.4 -4.4 -4.4 -3.4 -4.4 -3.4 -4.4 -3.4 -4.4 -3.4 -4.4 -4.4 -4.4 -4.4 -4.4 -4.4 -3.4 -4.4 -4.4 -3.4 -4.4 -3.4 -4.4 -3.4 -4.4 -4.4 -4.4 -4.4 -4.4 -3.4 -4.4 -4.4 -4.4 -4.4 -3.4 -4.4 -4.4 -4.4 -4.4 -3.4 -4.4 -4.4 -3.4 -4.4 -4.4 -4.4 -3.4 -4.4 -4.4 -3.4 -4.4 -3.4 -4.4 -4.4 -3.4 -4.4 -4.4 -4.4 -4.4 -4.4 -4.4 -4.4 -4.4 -4.4 -4.4 -4.4 -4.4 -4.4 -4.4 -4.4 -4.4 -5.4 -4.4 -4.4 -4.4 -4.4 -4.4 -5.4 -4.4 -4.4 -5.4 -4.4 -4.4 -4.4 -5.4 -5.4 -4.4 -4.4 -4.4 -4.4 -5.4 -5.4 -4.4 -4.4 -4.4 -5.4 -4.4 -4.4 -4.4 -4.4 -5.4 -4.4 -4.4 -5.4 -4.4 -4.4 -5.4 -4.4 -5.4 -5.4 -4.4 -5.4 -4.4 -4.4 -5.4 -4.4 -4.4 -4.4 -5.4 -4.4 -4.4 -5.4 -5.4 -4.4 -5.4 -4.4 -4.4 -4.4 -5.4 -4.4 -4.4 -5.4 -4.4 -4.4 -5.4 -4.4 -4.4 -4.4 -5.4 -4.4 -5.4 -4.4 -5.4 -5.4 -5.4 -4.4 -5.4 -4.4 -5.4 -5.4 -4.4 -4.4 -5.4 -5.4 -4.4 -5.4 -5.4 -5.4 -5.4 -4.4 -5.4 -5.4 -5.4 -5.4 -5.4 -4.4 -5.4 -5.4 -4.4 -4.4 -5.4 -5.4 -5.4 -5.4 -5.4 -5.4 -5.4 -5.4 -5.4 -5.4 -5.4 -5.4 -5.4 -5.4 -5.4 -5.4 -5.4 -5.4 -6.4 -5.4 -5.4 -5.4 -5.4 -5.4 -5.4 -5.4 -5.4 -6.4 -5.4 -5.4 -5.4 -5.4 -5.4 -5.4 -5.4 -5.4 -5.4 -5.4 -5.4 -5.4 -5.4 -5.4 -5.4 -5.4 -5.4 -5.4 -5.4 -4.4 -5.4 -4.4 -5.4 -5.4 -5.4 -5.4 -5.4 -5.4 -5.4 -6.4 -5.4 -5.4 -5.4 -6.4 -5.4 -5.4 -5.4 -5.4 -5.4 -5.4 -5.4 -6.4 -5.4 -5.4 -5.4 -5.4 -5.4 -5.4 -5.4 -5.4 -5.4 -5.4 -5.4 -5.4 -5.4 -5.4 -5.4 -6.4 -5.4 -6.4 -5.4 -6.4 -5.4 -6.4 -5.4 -6.4 -5.4 -6.4 -5.4 -5.4 -5.4 -5.4 -5.4 -5.4 -5.4 -6.4 -5.4 -5.4 -5.4 -5.4 -6.4 -5.4 -6.4 -5.4 -6.4 -5.4 -6.4 -5.4 -6.4 -5.4 -6.4 -5.4 -6.4 -5.4 -6.4 -5.4 -6.4 -5.4 -5.4 -6.4 -5.4 -5.4 -6.4 -6.4 -5.4 -6.4 -6.4 -5.4 -5.4 -6.4 -6.4 -6.4 -6.4 -6.4 -6.4 -6.4 -5.4 -5.4 -6.4 -6.4 -6.4 -6.4 -6.4 -6.4 -6.4 -6.4 -6.4 -6.4 -6.4 -6.4 -6.4 -6.4 -6.4 -6.4 -6.4 -6.4 -6.4 -6.4 -6.4 -7.4 -6.4 -7.4 -6.4 -7.4 -6.4 -7.4 -6.4 -6.4 -6.4 -6.4 -6.4 -5.4 -6.4 -6.4 -6.4 -6.4 -6.4 -6.4 -6.4 -6.4 -6.4 -6.4 -7.4 -6.4 -7.4 -6.4 -6.4 -7.4 -6.4 -6.4 -6.4 -7.4 -6.4 -6.4 -6.4 -7.4 -6.4 -6.4 -7.4 -6.4 -6.4 -6.4 -6.4 -7.4 -6.4 -6.4 -6.4 -7.4 -7.4 -7.4 -6.4 -6.4 -7.4 -7.4 -7.4 -7.4 -6.4 -6.4 -6.4 -7.4 -6.4 -6.4 -6.4 -7.4 -7.4 -6.4 -6.4 -6.4 -7.4 -7.4 -6.4 -6.4 -6.4 -6.4 -6.4 -6.4 -6.4 -6.4 -7.4 -7.4 -7.4 -6.4 -6.4 -6.4 -6.4 -6.4 -7.4 -7.4 -7.4 -7.4 -7.4 -7.4 -7.4 -7.4 -6.4 -6.4 -6.4 -6.4 -6.4 -6.4 -6.4 -6.4 -6.4 -6.4 -7.4 -7.4 -7.4 -7.4 -7.4 -7.4 -7.4 -7.4 -7.4 -7.4 -6.4 -7.4 -7.4 -7.4 -7.4 -6.4 -6.4 -7.4 -7.4 -7.4 -7.4 -7.4 -7.4 -7.4 -7.4 -7.4 -7.4 -8.4 -7.4 -7.4 -7.4 -7.4 -7.4 -7.4 -7.4 -7.4 -7.4 -7.4 -7.4 -7.4 -8.4 -7.4 -7.4 -7.4 -8.4 -7.4 -7.4 -8.4 -7.4 -7.4 -7.4 -7.4 -7.4 -7.4 -7.4 -7.4 -7.4 -7.4 -7.4 -7.4 -7.4 -7.4 -7.4 -7.4 -7.4 -8.4 -7.4 -7.4 -7.4 -7.4 -8.4 -7.4 -7.4 -7.4 -8.4 -7.4 -7.4 -7.4 -7.4 -7.4 -7.4 -7.4 -7.4 -7.4 -7.4 -7.4 -7.4 -7.4 -7.4 -7.4 -8.4 -7.4 -7.4 -7.4 -7.4 -7.4 -8.4 -8.4 -8.4 -8.4 -8.4 -7.4 -7.4 -7.4 -7.4 -7.4 -7.4 -7.4 -7.4 -8.4 -8.4 -7.4 -7.4 -7.4 -7.4 -7.4 -7.4 -8.4 -8.4 -8.4 -8.4 -8.4 -7.4 -7.4 -7.4 -7.4 -7.4 -7.4 -7.4 -7.4 -7.4
-1.75 -2.75 -2.75 7.25 773.25 3104.3 5664.3 7938.3 9869.3 11513 12932 14168 15239 16042 15688 13354 10208 7478.3 5481.3 4100.3 3157.3 2506.3 2049.3 1717.3 1471.3 1296.3 1152.3 1028.3 938.25 852.25 777.25 714.25 661.25 615.25 575.25 541.25 510.25 482.25 457.25 435.25 415.25 397.25 379.25 363.25 348.25 335.25 322.25 311.25 301.25 290.25 280.25 271.25 263.25 255.25 247.25 240.25 232.25 227.25 220.25 214.25 209.25 204.25 198.25 193.25 188.25 184.25 180.25 175.25 171.25 168.25 165.25 161.25 157.25 154.25 151.25 149.25 145.25 143.25 140.25 137.25 135.25 132.25 130.25 128.25 125.25 123.25 121.25 119.25 116.25 115.25 113.25 111.25 110.25 108.25 106.25 105.25 103.25 102.25 100.25 98.25 97.25 96.25 94.25 93.25 92.25 91.25 89.25 88.25 87.25 86.25 85.25 83.25 82.25 81.25 80.25 79.25 79.25 78.25 76.25 75.25 75.25 73.25 73.25 72.25 71.25 71.25 69.25 69.25 68.25 67.25 66.25 65.25 65.25 64.25 63.25 63.25 62.25 61.25 61.25 60.25 59.25 59.25 58.25 58.25 57.25 56.25 56.25 55.25 56.25 54.25 55.25 53.25 53.25 53.25 53.25 52.25 52.25 51.25 50.25 50.25 49.25 49.25 49.25 48.25 47.25 47.25 47.25 46.25 46.25 45.25 45.25 45.25 45.25 44.25 44.25 44.25 44.25 43.25 43.25 42.25 42.25 42.25 42.25 41.25 41.25 40.25 40.25 40.25 39.25 39.25 39.25 39.25 38.25 38.25 38.25 37.25 37.25 36.25 37.25 36.25 36.25 36.25 35.25 35.25 35.25 35.25 35.25 35.25 34.25 33.25 34.25 33.25 33.25 33.25 33.25 33.25 32.25 32.25 31.25 32.25 32.25 31.25 31.25 31.25 30.25 30.25 30.25 30.25 30.25 30.25 29.25 29.25 29.25 30.25 29.25 29.25 28.25 29.25 28.25 28.25 28.25 28.25 27.25 27.25 27.25 27.25 27.25 27.25 27.25 27.25 27.25 26.25 26.25 26.25 25.25 25.25 25.25 25.25 25.25 25.25 25.25 25.25 25.25 25.25 24.25 24.25 24.25 24.25 24.25 23.25 24.25 24.25 23.25 23.25 23.25 23.25 23.25 23.25 23.25 23.25 23.25 23.25 22.25 23.25 22.25 22.25 22.25 22.25 22.25 22.25 22.25 22.25 21.25 21.25 21.25 21.25 21.25 21.25 21.25 21.25 20.25 21.25 20.25 20.25 20.25 20.25 20.25 20.25 20.25 20.25 19.25 20.25 19.25 20.25 19.25 19.25 19.25 19.25 19.25 18.25 19.25 18.25 19.25 18.25 18.25 18.25 18.25 18.25 18.25 18.25 18.25 18.25 17.25 18.25 17.25 17.25 17.25 17.25 17.25 17.25 17.25 17.25 17.25 17.25 16.25 17.25 17.25 16.25 16.25 17.25 17.25 16.25 16.25 16.25 16.25 16.25 16.25 16.25 16.25 16.25 15.25 15.25 16.25 16.25 16.25 16.25 15.25 15.25 16.25 15.25 15.25 15.25 16.25 15.25 15.25 15.25 15.25 15.25 15.25 15.25 15.25 15.25 14.25 14.25 15.25 14.25 15.25 14.25 14.25 14.25 14.25 14.25 14.25 14.25 14.25 14.25 14.25 14.25 13.25 14.25 14.25 14.25 14.25 13.25 14.25 14.25 13.25 13.25 13.25 14.25 14.25 13.25 13.25 13.25 13.25 13.25 13.25 13.25 12.25 13.25 12.25 13.25 13.25 12.25 13.25 13.25 13.25 12.25 12.25 12.25 12.25 12.25 12.25 13.25 12.25 12.25 12.25 12.25 12.25 12.25 12.25 12.25 12.25 12.25 11.25 12.25 12.25 12.25 12.25 12.25 11.25 12.25 12.25 12.25 12.25 11.25 11.25 12.25 11.25 11.25 11.25 12.25 11.25 11.25 11.25 11.25 11.25 11.25 11.25 11.25 11.25 11.25 11.25 10.25 11.25 11.25 11.25 11.25 11.25 11.25 11.25 11.25 10.25 10.25 11.25 11.25 10.25 11.25 10.25 10.25 11.25 10.25 10.25 10.25 10.25 10.25 10.25 10.25 10.25 10.25 10.25 10.25 10.25 10.25 10.25 10.25 10.25 10.25 10.25 10.25 10.25 9.25 10.25 10.25 10.25 9.25 10.25 9.25 9.25 10.25 9.25 10.25 9.25 9.25 10.25 9.25 9.25 10.25 9.25 9.25 9.25 9.25 9.25 10.25 9.25 9.25 9.25 9.25 8.25 8.25 9.25 9.25 9.25 9.25 9.25 9.25 8.25 9.25 9.25 9.25 9.25 9.25 8.25 9.25 8.25 9.25 8.25 9.25 9.25 8.25 9.25 8.25 9.25 9.25 8.25 8.25 9.25 9.25 9.25 8.25 8.25 8.25 8.25 8.25 8.25 8.25 8.25 8.25 8.25 8.25 8.25 8.25 8.25 8.25 8.25 7.25 8.25 8.25 8.25 8.25 7.25 8.25 8.25 8.25 7.25 8.25 7.25 8.25 8.25 8.25 7.25 8.25 8.25 8.25 7.25 7.25 8.25 8.25 8.25 8.25 7.25 7.25 7.25 7.25 7.25 7.25 7.25 7.25 7.25 8.25 7.25 7.25 7.25 7.25 8.25 7.25 7.25 7.25 7.25 7.25 7.25 7.25 7.25 7.25 7.25 7.25 7.25 6.25 7.25 7.25 7.25 7.25 7.25 7.25 6.25 7.25 7.25 6.25 7.25 7.25 7.25 6.25 7.25 7.25 7.25 7.25 6.25 6.25 7.25 6.25 7.25 7.25 7.25 7.25 7.25 7.25 7.25 7.25 6.25 7.25 7.25 7.25 7.25 7.25 6.25 6.25 6.25 6.25 7.25 6.25 6.25 7.25 6.25 6.25 7.25 6.25 6.25 7.25 6.25 6.25 6.25 6.25 6.25 6.25 6.25 6.25 6.25 6.25 6.25 5.25 6.25 6.25 5.25 6.25 6.25 6.25 6.25 6.25 6.25 6.25 6.25 6.25 6.25 6.25 5.25 6.25 6.25 6.25 6.25 6.25 6.25 6.25 6.25 6.25 6.25 5.25 5.25 5.25 5.25 5.25 6.25 6.25 5.25 5.25 6.25 5.25 5.25 5.25 6.25 5.25 6.25 5.25 5.25 6.25 5.25 6.25 5.25 6.25 5.25 6.25 5.25 5.25 5.25 5.25 5.25 5.25 5.25 5.25 5.25 6.25 5.25 5.25 6.25 5.25 5.25 5.25 6.25 5.25 5.25 5.25 5.25 5.25 5.25 5.25 5.25 5.25 4.25 5.25 5.25 5.25 5.25 5.25 5.25 5.25 5.25 5.25 5.25 5.25 5.25 5.25 5.25 5.25 5.25 5.25 5.25 4.25 5.25 5.25 5.25 5.25 4.25 5.25 5.25 5.25 5.25 4.25 5.25 4.25 4.25 5.25 4.25 5.25 4.25 4.25 5.25 4.25 5.25 4.25 5.25 4.25 5.25 4.25 5.25 4.25 4.25 4.25 5.25 4.25 5.25 4.25 4.25 5.25 4.25 5.25 4.25 4.25 5.25 5.25 4.25 4.25 5.25 4.25 4.25 4.25 5.25 4.25 4.25 4.25 4.25 4.25 4.25 4.25 4.25 5.25 4.25 4.25 4.25 4.25 4.25 4.25 4.25 4.25 4.25 4.25 4.25 4.25 4.25 4.25 4.25 4.25 4.25 4.25 3.25 4.25 4.25 4.25 3.25 4.25 4.25 4.25 4.25 4.25 4.25 4.25 4.25 3.25 4.25 4.25 4.25 3.25 4.25 4.25 4.25 4.25 3.25 4.25 3.25 4.25 3.25 4.25 4.25 3.25 4.25 3.25 4.25 4.25 4.25 3.25 4.25 3.25 4.25 3.25 3.25 4.25 3.25 4.25 3.25 3.25 3.25 4.25 3.25 3.25 3.25 4.25 3.25 3.25 4.25 4.25 3.25 3.25 4.25 3.25 3.25 3.25 3.25 4.25 4.25 4.25 3.25 3.25 3.25 3.25 3.25 3.25 3.25 3.25 4.25 4.25 4.25 3.25 3.25 3.25 4.25 3.25 3.25 3.25 3.25 3.25 3.25 3.25 3.25 3.25 4.25 4.25 3.25 3.25 3.25 3.25 3.25 3.25 3.25 3.25 3.25 3.25 3.25 3.25 3.25 3.25 3.25 3.25 3.25 3.25 3.25 3.25 3.25 3.25 3.25 2.25 3.25 3.25 3.25 3.25 2.25 3.25 3.25 3.25 3.25 3.25 3.25 3.25 3.25 3.25 2.25 3.25 3.25 3.25 3.25 3.25 3.25 3.25 3.25 2.25 2.25 3.25 2.25 3.25 2.25 2.25 3.25 2.25 3.25 3.25 2.25 3.25 3.25 2.25 2.25 3.25 3.25 3.25 2.25 2.25 3.25 3.25 3.25 2.25 2.25 3.25 3.25 3.25 2.25 2.25 3.25 3.25 3.25 2.25 2.25 2.25 2.25 2.25 2.25 3.25 3.25 3.25 3.25 3.25 3.25 2.25 2.25 2.25 2.25 2.25 2.25 2.25 2.25 2.25 2.25 2.25 2.25 2.25 3.25 3.25 3.25 2.25 2.25 2.25 2.25 3.25 3.25 2.25 2.25 2.25 2.25 2.25 2.25 2.25 3.25 2.25 2.25 3.25 2.25 2.25 2.25 2.25 2.25 2.25 2.25 3.25 2.25 2.25 2.25 2.25 2.25 2.25 2.25 2.25 2.25 2.25 2.25 2.25 2.25 2.25 2.25 2.25 2.25 2.25 2.25 2.25 2.25 2.25 2.25 2.25 2.25 2.25 1.25 2.25 2.25 2.25 2.25 2.25 2.25 2.25 2.25 2.25 2.25 2.25 2.25 1.25 2.25 2.25 2.25 2.25 1.25 2.25 2.25 2.25 2.25 1.25 2.25 2.25 2.25 2.25 2.25 2.25 1.25 2.25 2.25 2.25 1.25 2.25 2.25 2.25 1.25 2.25 2.25 2.25 2.25 1.25 2.25 2.25 2.25 2.25 1.25 1.25 2.25 1.25 2.25 2.25 2.25 1.25 2.25 1.25 1.25 2.25 2.25 2.25 2.25 2.25 2.25 2.25 2.25 2.25 2.25 2.25 1.25 2.25 2.25 1.25 1.25 1.25 1.25 2.25 2.25 2.25 1.25 2.25 1.25 2.25 2.25 2.25 2.25 1.25 1.25 2.25 2.25 2.25 2.25 1.25 2.25 2.25 2.25 2.25 2.25 1.25 1.25 1.25 1.25 1.25 1.25 1.25 1.25 1.25 1.25 1.25 1.25 2.25 1.25 1.25 1.25 1.25 2.25 1.25 2.25 1.25 1.25 1.25 1.25 1.25 2.25 1.25 1.25 2.25 1.25 1.25 2.25 1.25 2.25 1.25 1.25 2.25 1.25 2.25 1.25 1.25 1.25 1.25 1.25 1.25 1.25 1.25 1.25 1.25 1.25 1.25 1.25 1.25 1.25 1.25 1.25 1.25 1.25 1.25 1.25 1.25 1.25 1.25 0.25 1.25 1.25 1.25 1.25 1.25 1.25 1.25 1.25 1.25 1.25 1.25 1.25 1.25 1.25 1.25 1.25 1.25 1.25 1.25 1.25 1.25 1.25 1.25 1.25 1.25 1.25 1.25 1.25 1.25 1.25 1.25 1.25 0.25 1.25 1.25 1.25 1.25 1.25 1.25 1.25 1.25 1.25 1.25 1.25 1.25 1.25 1.25 1.25 1.25 0.25 1.25 1.25 0.25 0.25 1.25 0.25 0.25 0.25 1.25 1.25 0.25 0.25 0.25 0.25 0.25 1.25 1.25 1.25 1.25 0.25 1.25 1.25 1.25 1.25 1.25 1.25 1.25 1.25 1.25 1.25 1.25 0.25 0.25 0.25 0.25 1.25 1.25 0.25 0.25 1.25 0.25 0.25 0.25 1.25 1.25 0.25 1.25 1.25 1.25 0.25 1.25 1.25 0.25 0.25 1.25 0.25 1.25 0.25 0.25 1.25 0.25 1.25 0.25 0.25 1.25 0.25 0.25 0.25 1.25 0.25 1.25 0.25 1.25 0.25 1.25 0.25 0.25 0.25 1.25 0.25 1.25 0.25 0.25 0.25 1.25 0.25 0.25 0.25 0.25 0.25 0.25 0.25 0.25 0.25 1.25 0.25 0.25 1.25 0.25 0.25 0.25 0.25 0.25 1.25 0.25 0.25 0.25 1.25 0.25 0.25 0.25 1.25 0.25 0.25 0.25 0.25 0.25 0.25 0.25 0.25 0.25 0.25 0.25 0.25 0.25 0.25 0.25 0.25 0.25 0.25 -0.75 -0.75 0.25 0.25 -0.75 -0.75 0.25 -0.75 -0.75 0.25 0.25 0.25 -0.75 -0.75 -0.75 -0.75 -0.75 0.25 0.25 0.25 0.25 0.25 0.25 0.25 0.25 0.25 0.25 0.25 0.25 -0.75 -0.75 -0.75
-6.25 -5.25 -6.25 17.75 231.75 457.75 635.75 774.75 877.75 953.75 1014.8 1062.8 1098.8 1058.8 856.75 651.75 506.75 400.75 322.75 263.75 219.75 187.75 162.75 142.75 127.75 116.75 105.75 98.75 90.75 83.75 77.75 72.75 68.75 64.75 60.75 57.75 55.75 51.75 49.75 47.75 45.75 43.75 41.75 40.75 38.75 36.75 36.75 34.75 33.75 32.75 31.75 29.75 28.75 28.75 27.75 26.75 26.75 25.75 24.75 23.75 23.75 22.75 21.75 21.75 20.75 19.75 19.75 19.75 18.75 17.75 18.75 16.75 16.75 16.75 16.75 15.75 15.75 15.75 14.75 13.75 13.75 13.75 12.75 12.75 12.75 12.75 12.75 11.75 11.75 11.75 10.75 10.75 10.75 10.75 10.75 10.75 9.75 9.75 9.75 9.75 8.75 8.75 8.75 8.75 8.75 8.75 7.75 7.75 7.75 7.75 7.75 6.75 7.75 6.75 6.75 6.75 6.75 6.75 6.75 6.75 5.75 5.75 6.75 5.75 4.75 5.75 5.75 5.75 5.75 4.75 4.75 4.75 4.75 4.75 4.75 3.75 3.75 3.75 4.75 3.75 3.75 3.75 3.75 3.75 2.75 2.75 2.75 3.75 2.75 2.75 2.75 2.75 2.75 3.75 2.75 2.75 2.75 1.75 2.75 2.75 2.75 1.75 2.75 1.75 1.75 2.75 2.75 1.75 1.75 1.75 1.75 1.75 1.75 1.75 1.75 0.75 1.75 0.75 1.75 1.75 0.75 0.75 1.75 1.75 1.75 1.75 0.75 0.75 0.75 0.75 0.75 0.75 0.75 -0.25 0.75 0.75 -0.25 0.75 0.75 0.75 -0.25 -0.25 -0.25 -0.25 -0.25 -0.25 -0.25 -0.25 0.75 -0.25 0.75 -0.25 -0.25 -0.25 -0.25 -0.25 -0.25 -0.25 -0.25 -0.25 -0.25 -0.25 -1.25 -1.25 -1.25 -1.25 -1.25 -1.25 -1.25 -0.25 -0.25 -0.25 -0.25 -1.25 -0.25 -1.25 -1.25 -0.25 -1.25 -1.25 -1.25 -0.25 -1.25 -1.25 -1.25 -1.25 -1.25 -1.25 -1.25 -1.25 -1.25 -2.25 -1.25 -1.25 -1.25 -1.25 -1.25 -1.25 -1.25 -1.25 -1.25 -1.25 -2.25 -2.25 -1.25 -1.25 -1.25 -1.25 -2.25 -1.25 -2.25 -2.25 -1.25 -2.25 -2.25 -2.25 -2.25 -1.25 -2.25 -1.25 -1.25 -2.25 -1.25 -2.25 -2.25 -1.25 -2.25 -2.25 -1.25 -2.25 -2.25 -2.25 -2.25 -2.25 -2.25 -2.25 -2.25 -2.25 -2.25 -2.25 -2.25 -2.25 -2.25 -2.25 -2.25 -2.25 -2.25 -2.25 -2.25 -2.25 -3.25 -2.25 -2.25 -2.25 -2.25 -2.25 -2.25 -2.25 -3.25 -2.25 -3.25 -2.25 -2.25 -3.25 -2.25 -3.25 -2.25 -2.25 -3.25 -2.25 -2.25 -3.25 -2.25 -3.25 -2.25 -3.25 -3.25 -2.25 -3.25 -3.25 -2.25 -3.25 -3.25 -2.25 -3.25 -3.25 -3.25 -2.25 -3.25 -3.25 -3.25 -3.25 -2.25 -3.25 -3.25 -3.25 -3.25 -3.25 -3.25 -2.25 -2.25 -3.25 -2.25 -2.25 -3.25 -3.25 -3.25 -3.25 -3.25 -3.25 -3.25 -3.25 -3.25 -3.25 -3.25 -3.25 -3.25 -3.25 -3.25 -3.25 -3.25 -3.25 -3.25 -3.25 -3.25 -3.25 -3.25 -3.25 -3.25 -4.25 -3.25 -3.25 -3.25 -3.25 -3.25 -3.25 -4.25 -3.25 -3.25 -3.25 -3.25 -3.25 -4.25 -3.25 -4.25 -3.25 -3.25 -4.25 -3.25 -4.25 -3.25 -3.25 -4.25 -3.25 -3.25 -4.25 -4.25 -3.25 -3.25 -4.25 -3.25 -3.25 -3.25 -4.25 -4.25 -3.25 -3.25 -3.25 -4.25 -4.25 -3.25 -4.25 -3.25 -3.25 -4.25 -4.25 -4.25 -4.25 -4.25 -3.25 -3.25 -4.25 -3.25 -3.25 -3.25 -3.25 -3.25 -3.25 -3.25 -3.25 -3.25 -4.25 -4.25 -4.25 -4.25 -4.25 -4.25 -4.25 -4.25 -4.25 -4.25 -4.25 -3.25 -3.25 -3.25 -4.25 -4.25 -4.25 -4.25 -4.25 -3.25 -3.25 -4.25 -4.25 -4.25 -4.25 -3.25 -4.25 -4.25 -4.25 -4.25 -4.25 -4.25 -4.25 -4.25 -4.25 -4.25 -4.25 -4.25 -4.25 -4.25 -4.25 -4.25 -4.25 -4.25 -4.25 -4.25 -4.25 -4.25 -4.25 -4.25 -4.25 -4.25 -4.25 -5.25 -4.25 -4.25 -4.25 -4.25 -4.25 -4.25 -4.25 -5.25 -4.25 -4.25 -4.25 -4.25 -4.25 -5.25 -4.25 -5.25 -4.25 -5.25 -4.25 -4.25 -4.25 -4.25 -4.25 -4.25 -4.25 -4.25 -4.25 -5.25 -5.25 -4.25 -4.25 -4.25 -4.25 -4.25 -5.25 -4.25 -4.25 -5.25 -5.25 -4.25 -4.25 -4.25 -4.25 -4.25 -5.25 -4.25 -4.25 -4.25 -4.25 -5.25 -5.25 -4.25 -4.25 -4.25 -4.25 -5.25 -4.25 -4.25 -4.25 -4.25 -5.25 -4.25 -4.25 -4.25 -4.25 -5.25 -5.25 -4.25 -5.25 -4.25 -4.25 -4.25 -5.25 -5.25 -5.25 -5.25 -4.25 -4.25 -4.25 -4.25 -4.25 -4.25 -4.25 -4.25 -4.25 -4.25 -5.25 -5.25 -5.25 -5.25 -5.25 -5.25 -5.25 -5.25 -5.25 -5.25 -5.25 -5.25 -4.25 -5.25 -5.25 -5.25 -5.25 -5.25 -4.25 -4.25 -4.25 -4.25 -4.25 -5.25 -5.25 -5.25 -5.25 -5.25 -5.25 -5.25 -5.25 -4.25 -4.25 -5.25 -5.25 -5.25 -5.25 -5.25 -4.25 -4.25 -4.25 -4.25 -5.25 -5.25 -5.25 -4.25 -4.25 -4.25 -5.25 -5.25 -5.25 -5.25 -5.25 -5.25 -5.25 -5.25 -5.25 -5.25 -5.25 -5.25 -5.25 -5.25 -5.25 -5.25 -5.25 -5.25 -5.25 -4.25 -5.25 -5.25 -5.25 -4.25 -5.25 -5.25 -5.25 -4.25 -5.25 -5.25 -5.25 -4.25 -5.25 -5.25 -5.25 -5.25 -5.25 -5.25 -5.25 -4.25 -5.25 -5.25 -4.25 -5.25 -5.25 -4.25 -5.25 -5.25 -5.25 -5.25 -5.25 -4.25 -5.25 -5.25 -5.25 -5.25 -4.25 -5.25 -5.25 -4.25 -5.25 -4.25 -5.25 -5.25 -5.25 -5.25 -5.25 -5.25 -5.25 -5.25 -5.25 -5.25 -5.25 -5.25 -5.25 -5.25 -5.25 -5.25 -5.25 -5.25 -5.25 -5.25 -5.25 -5.25 -5.25 -5.25 -4.25 -5.25 -5.25 -5.25 -5.25 -5.25 -5.25 -5.25 -5.25 -5.25 -5.25 -5.25 -5.25 -5.25 -5.25 -5.25 -5.25 -5.25 -5.25 -5.25 -5.25 -5.25 -5.25 -5.25 -5.25 -5.25 -5.25 -5.25 -5.25 -5.25 -5.25 -5.25 -5.25 -5.25 -5.25 -5.25 -5.25 -5.25 -5.25 -5.25 -5.25 -5.25 -5.25 -5.25 -5.25 -5.25 -5.25 -5.25 -5.25 -5.25 -5.25 -6.25 -5.25 -5.25 -5.25 -5.25 -5.25 -5.25 -5.25 -5.25 -5.25 -5.25 -6.25 -5.25 -5.25 -5.25 -5.25 -5.25 -5.25 -5.25 -6.25 -5.25 -5.25 -5.25 -5.25 -5.25 -5.25 -6.25 -5.25 -5.25 -6.25 -5.25 -5.25 -5.25 -5.25 -5.25 -5.25 -5.25 -6.25 -5.25 -5.25 -5.25 -6.25 -5.25 -5.25 -5.25 -5.25 -5.25 -5.25 -6.25 -5.25 -5.25 -5.25 -6.25 -5.25 -5.25 -5.25 -5.25 -6.25 -5.25 -5.25 -5.25 -5.25 -6.25 -5.25 -5.25 -5.25 -5.25 -6.25 -5.25 -5.25 -5.25 -5.25 -6.25 -5.25 -5.25 -5.25 -5.25 -5.25 -6.25 -5.25 -5.25 -5.25 -5.25 -5.25 -5.25 -6.25 -5.25 -5.25 -5.25 -5.25 -5.25 -5.25 -6.25 -6.25 -5.25 -6.25 -6.25 -5.25 -5.25 -5.25 -5.25 -5.25 -5.25 -5.25 -6.25 -6.25 -5.25 -5.25 -5.25 -5.25 -5.25 -6.25 -6.25 -5.25 -5.25 -5.25 -5.25 -5.25 -5.25 -5.25 -5.25 -5.25 -5.25 -6.25 -5.25 -5.25 -5.25 -5.25 -5.25 -6.25 -6.25 -5.25 -6.25 -6.25 -6.25 -6.25 -6.25 -6.25 -6.25 -5.25 -5.25 -6.25 -6.25 -5.25 -5.25 -5.25 -6.25 -6.25 -5.25 -5.25 -5.25 -5.25 -5.25 -5.25 -5.25 -5.25 -5.25 -5.25 -5.25 -5.25 -5.25 -5.25 -5.25 -5.25 -5.25 -5.25 -5.25 -5.25 -5.25 -5.25 -5.25 -5.25 -5.25 -5.25 -5.25 -5.25 -5.25 -5.25 -5.25 -6.25 -6.25 -5.25 -6.25 -6.25 -5.25 -5.25 -5.25 -5.25 -5.25 -5.25 -5.25 -5.25 -5.25 -5.25 -5.25 -5.25 -5.25 -5.25 -5.25 -5.25 -5.25 -5.25 -5.25 -5.25 -5.25 -6.25 -5.25 -5.25 -5.25 -5.25 -5.25 -5.25 -6.25 -6.25 -5.25 -5.25 -6.25 -6.25 -6.25 -6.25 -6.25 -5.25 -5.25 -5.25 -5.25 -5.25 -6.25 -6.25 -5.25 -5.25 -5.25 -6.25 -6.25 -5.25 -5.25 -5.25 -6.25 -6.25 -6.25 -6.25 -6.25 -6.25 -6.25 -6.25 -6.25 -6.25 -6.25 -5.25 -5.25 -5.25 -5.25 -5.25 -6.25 -6.25 -6.25 -6.25 -5.25 -5.25 -5.25 -5.25 -5.25 -6.25 -6.25 -6.25 -6.25 -6.25 -6.25 -5.25 -5.25 -5.25 -5.25 -5.25 -6.25 -6.25 -6.25 -6.25 -6.25 -5.25 -5.25 -5.25 -5.25 -5.25 -6.25 -6.25 -6.25 -6.25 -5.25 -5.25 -5.25 -5.25 -6.25 -6.25 -5.25 -5.25 -5.25 -5.25 -6.25 -6.25 -5.25 -5.25 -5.25 -6.25 -6.25 -5.25 -5.25 -5.25 -6.25 -6.25 -5.25 -6.25 -6.25 -6.25 -5.25 -6.25 -6.25 -5.25 -5.25 -5.25 -6.25 -6.25 -5.25 -5.25 -5.25 -6.25 -6.25 -5.25 -5.25 -5.25 -6.25 -6.25 -5.25 -5.25 -5.25 -6.25 -5.25 -5.25 -6.25 -6.25 -5.25 -5.25 -6.25 -6.25 -6.25 -6.25 -6.25 -6.25 -6.25 -5.25 -6.25 -6.25 -6.25 -5.25 -5.25 -6.25 -6.25 -5.25 -5.25 -5.25 -6.25 -5.25 -5.25 -5.25 -6.25 -5.25 -5.25 -5.25 -6.25 -6.25 -5.25 -5.25 -6.25 -6.25 -6.25 -5.25 -6.25 -6.25 -5.25 -5.25 -6.25 -6.25 -5.25 -6.25 -6.25 -6.25 -6.25 -6.25 -6.25 -5.25 -5.25 -6.25 -6.25 -5.25 -5.25 -6.25 -6.25 -5.25 -6.25 -6.25 -6.25 -6.25 -6.25 -6.25 -5.25 -5.25 -6.25 -5.25 -5.25 -6.25 -6.25 -5.25 -6.25 -6.25 -6.25 -5.25 -6.25 -6.25 -5.25 -6.25 -6.25 -5.25 -5.25 -6.25 -6.25 -6.25 -5.25 -5.25 -5.25 -6.25 -6.25 -5.25 -5.25 -5.25 -5.25 -5.25 -5.25 -6.25 -6.25 -6.25 -6.25 -5.25 -6.25 -6.25 -6.25 -6.25 -6.25 -5.25 -6.25 -6.25 -6.25 -6.25 -5.25 -5.25 -5.25 -5.25 -5.25 -6.25 -6.25 -6.25 -5.25 -5.25 -6.25 -6.25 -5.25 -6.25 -6.25 -6.25 -6.25 -6.25 -5.25 -6.25 -5.25 -5.25 -6.25 -6.25 -5.25 -6.25 -6.25 -5.25 -5.25 -6.25 -5.25 -6.25 -6.25 -6.25 -5.25 -6.25 -5.25 -5.25 -6.25 -6.25 -6.25 -6.25 -5.25 -6.25 -6.25 -6.25 -6.25 -6.25 -5.25 -6.25 -5.25 -6.25 -6.25 -5.25 -6.25 -6.25 -5.25 -6.25 -6.25 -6.25 -6.25 -6.25 -6.25 -5.25 -6.25 -5.25 -6.25 -6.25 -5.25 -6.25 -5.25 -6.25 -6.25 -5.25 -6.25 -5.25 -6.25 -6.25 -5.25 -6.25 -5.25 -6.25 -6.25 -5.25 -6.25 -5.25 -6.25 -6.25 -5.25 -6.25 -6.25 -6.25 -5.25 -6.25 -6.25 -5.25 -6.25 -5.25 -6.25 -6.25 -6.25 -5.25 -6.25 -5.25 -6.25 -6.25 -6.25 -5.25 -6.25 -6.25 -5.25 -6.25 -6.25 -6.25 -5.25 -6.25 -5.25 -6.25 -6.25 -5.25 -6.25 -6.25 -6.25 -5.25 -6.25 -5.25 -6.25 -5.25 -6.25 -5.25 -6.25 -5.25 -6.25 -6.25 -5.25 -6.25 -5.25 -6.25 -6.25 -5.25 -6.25 -5.25 -6.25 -6.25 -6.25 -6.25 -6.25 -5.25 -6.25 -6.25 -6.25 -6.25 -6.25 -6.25 -6.25 -5.25 -6.25 -6.25 -6.25 -5.25 -6.25 -6.25 -6.25 -6.25 -6.25 -6.25 -6.25 -6.25 -6.25 -6.25 -6.25 -6.25 -6.25 -6.25 -6.25 -6.25 -6.25 -6.25 -6.25 -6.25 -6.25 -6.25 -6.25 -6.25 -5.25 -6.25 -5.25 -6.25 -6.25 -5.25 -6.25 -6.25 -6.25 -6.25 -5.25 -6.25 -5.25 -6.25 -6.25 -6.25 -6.25 -6.25 -5.25 -6.25 -6.25 -6.25 -6.25 -6.25 -6.25 -6.25 -6.25 -6.25 -6.25 -6.25 -6.25 -6.25 -6.25 -6.25 -6.25 -6.25 -6.25 -6.25 -6.25 -5.25 -6.25 -6.25 -6.25 -6.25 -6.25 -6.25 -6.25 -6.25 -6.25 -5.25 -6.25 -6.25 -6.25 -6.25 -6.25 -6.25 -6.25 -6.25 -6.25 -6.25 -6.25 -7.25 -6.25 -6.25 -6.25 -6.25 -6.25 -6.25 -6.25 -6.25 -6.25 -6.25 -6.25 -6.25 -6.25 -6.25 -6.25 -6.25 -6.25 -6.25 -6.25 -6.25 -6.25 -6.25 -6.25 -6.25 -6.25 -6.25 -6.25
-0.2 -0.2 -0.2 -0.2 0.8 -0.2 -0.2 -0.2 -0.2 0.8 1.8 8.8 24.8 60.8 122.8 216.8 340.8 487.8 648.8 816.8 991.8 1172.8 1362.8 1562.8 1772.8 1988.8 2207.8 2414.8 2617.8 2810.8 2991.8 3156.8 3302.8 3426.8 3530.8 3614.8 3678.8 3725.8 3756.8 3774.8 3779.8 3774.8 3759.8 3737.8 3707.8 3672.8 3633.8 3588.8 3541.8 3491.8 3439.8 3385.8 3330.8 3274.8 3218.8 3161.8 3104.8 3048.8 2992.8 2936.8 2881.8 2826.8 2773.8 2720.8 2668.8 2617.8 2568.8 2519.8 2472.8 2425.8 2380.8 2335.8 2292.8 2249.8 2209.8 2169.8 2130.8 2092.8 2054.8 2019.8 1984.8 1950.8 1917.8 1884.8 1853.8 1823.8 1793.8 1764.8 1735.8 1708.8 1681.8 1655.8 1630.8 1606.8 1581.8 1558.8 1536.8 1513.8 1492.8 1471.8 1450.8 1430.8 1411.8 1391.8 1373.8 1355.8 1337.8 1319.8 1303.8 1286.8 1270.8 1255.8 1239.8 1224.8 1209.8 1195.8 1181.8 1167.8 1153.8 1140.8 1127.8 1115.8 1103.8 1090.8 1078.8 1067.8 1055.8 1044.8 1034.8 1022.8 1012.8 1001.8 991.8 982.8 971.8 962.8 953.8 943.8 934.8 925.8 917.8 908.8 899.8 891.8 883.8 875.8 867.8 859.8 851.8 844.8 837.8 829.8 822.8 815.8 808.8 801.8 794.8 788.8 781.8 775.8 768.8 762.8 756.8 750.8 743.8 738.8 732.8 726.8 720.8 715.8 709.8 704.8 699.8 693.8 688.8 683.8 678.8 673.8 667.8 663.8 658.8 653.8 649.8 644.8 639.8 635.8 631.8 626.8 621.8 617.8 613.8 609.8 605.8 600.8 597.8 593.8 589.8 585.8 580.8 577.8 573.8 570.8 566.8 562.8 558.8 555.8 551.8 548.8 544.8 541.8 537.8 534.8 531.8 528.8 525.8 521.8 518.8 515.8 512.8 509.8 506.8 503.8 500.8 497.8 494.8 491.8 488.8 485.8 482.8 480.8 477.8 474.8 471.8 469.8 466.8 464.8 461.8 458.8 456.8 453.8 451.8 449.8 446.8 444.8 441.8 439.8 436.8 434.8 432.8 430.8 427.8 425.8 422.8 421.8 418.8 416.8 414.8 412.8 410.8 408.8 406.8 404.8 402.8 400.8 397.8 395.8 393.8 391.8 390.8 388.8 386.8 384.8 382.8 380.8 378.8 376.8 375.8 373.8 371.8 369.8 368.8 366.8 364.8 362.8 361.8 359.8 358.8 356.8 354.8 352.8 351.8 349.8 348.8 346.8 344.8 343.8 341.8 339.8 338.8 337.8 335.8 334.8 332.8 331.8 329.8 328.8 326.8 325.8 324.8 322.8 321.8 319.8 318.8 317.8 315.8 314.8 312.8 312.8 310.8 309.8 307.8 306.8 305.8 304.8 302.8 301.8 300.8 298.8 297.8 296.8 295.8 294.8 293.8 291.8 290.8 289.8 288.8 287.8 286.8 284.8 283.8 282.8 281.8 280.8 279.8 278.8 277.8 276.8 274.8 274.8 273.8 271.8 271.8 270.8 268.8 268.8 266.8 265.8 264.8 263.8 263.8 261.8 260.8 260.8 259.8 258.8 257.8 256.8 255.8 254.8 253.8 252.8 251.8 251.8 249.8 248.8 248.8 247.8 246.8 245.8 244.8 243.8 242.8 242.8 241.8 240.8 239.8 239.8 237.8 237.8 236.8 235.8 234.8 233.8 233.8 232.8 231.8 230.8 229.8 229.8 228.8 227.8 226.8 226.8 225.8 224.8 224.8 223.8 222.8 221.8 220.8 220.8 219.8 218.8 218.8 217.8 216.8 215.8 215.8 214.8 214.8 213.8 212.8 211.8 211.8 210.8 209.8 209.8 208.8 207.8 207.8 206.8 206.8 205.8 204.8 203.8 203.8 202.8 202.8 202.8 200.8 200.8 199.8 199.8 198.8 198.8 197.8 196.8 196.8 195.8 195.8 194.8 193.8 193.8 192.8 192.8 191.8 191.8 190.8 189.8 189.8 189.8 188.8 187.8 187.8 186.8 186.8 185.8 185.8 184.8 184.8 183.8 183.8 182.8 182.8 181.8 181.8 180.8 180.8 179.8 178.8 178.8 178.8 177.8 177.8 176.8 176.8 175.8 175.8 174.8 173.8 173.8 173.8 172.8 172.8 171.8 171.8 171.8 170.8 170.8 169.8 169.8 168.8 168.8 167.8 167.8 166.8 166.8 165.8 165.8 165.8 164.8 164.8 163.8 163.8 163.8 162.8 162.8 162.8 161.8 160.8 160.8 160.8 159.8 159.8 158.8 158.8 158.8 157.8 157.8 156.8 156.8 156.8 155.8 155.8 155.8 154.8 154.8 153.8 153.8 153.8 153.8 152.8 152.8 151.8 151.8 150.8 150.8 150.8 150.8 149.8 149.8 148.8 148.8 148.8 147.8 147.8 146.8 146.8 146.8 146.8 145.8 145.8 145.8 144.8 144.8 144.8 143.8 143.8 142.8 142.8 142.8 141.8 141.8 141.8 140.8 140.8 139.8 139.8 139.8 139.8 138.8 138.8 138.8 137.8 137.8 137.8 137.8 136.8 136.8 136.8 135.8 135.8 135.8 135.8 134.8 134.8 134.8 133.8 133.8 133.8 132.8 132.8 132.8 132.8 131.8 131.8 130.8 130.8 130.8 129.8 129.8 129.8 129.8 128.8 128.8 128.8 128.8 127.8 127.8 127.8 126.8 126.8 126.8 125.8 125.8 125.8 125.8 125.8 124.8 124.8 124.8 124.8 123.8 123.8 122.8 122.8 122.8 122.8 121.8 121.8 121.8 121.8 120.8 120.8 120.8 120.8 119.8 120.8 119.8 119.8 118.8 118.8 118.8 118.8 117.8 117.8 117.8 117.8 116.8 116.8 116.8 116.8 116.8 115.8 115.8 115.8 115.8 114.8 114.8 114.8 114.8 113.8 113.8 113.8 112.8 112.8 112.8 112.8 112.8 111.8 111.8 111.8 111.8 111.8 111.8 110.8 110.8 110.8 109.8 109.8 109.8 109.8 109.8 108.8 108.8 108.8 108.8 108.8 107.8 107.8 107.8 107.8 106.8 106.8 106.8 105.8 105.8 105.8 105.8 105.8 104.8 104.8 104.8 104.8 104.8 104.8 103.8 103.8 103.8 103.8 102.8 102.8 102.8 102.8 102.8 101.8 101.8 101.8 101.8 101.8 101.8 100.8 100.8 100.8 100.8 99.8 99.8 99.8 99.8 99.8 99.8 99.8 98.8 98.8 98.8 98.8 97.8 97.8 97.8 96.8 97.8 96.8 96.8 96.8 96.8 96.8 95.8 95.8 95.8 95.8 95.8 95.8 95.8 94.8 94.8 95.8 94.8 94.8 94.8 93.8 93.8 93.8 93.8 93.8 93.8 92.8 92.8 92.8 92.8 92.8 91.8 91.8 91.8 91.8 91.8 90.8 90.8 90.8 90.8 90.8 90.8 89.8 89.8 89.8 89.8 89.8 89.8 89.8 89.8 88.8 88.8 88.8 88.8 88.8 88.8 88.8 88.8 87.8 87.8 87.8 87.8 86.8 86.8 86.8 86.8 86.8 86.8 85.8 85.8 85.8 85.8 85.8 85.8 85.8 84.8 84.8 84.8 84.8 84.8 84.8 83.8 84.8 83.8 83.8 83.8 83.8 83.8 83.8 82.8 82.8 82.8 82.8 82.8 82.8 82.8 82.8 81.8 81.8 81.8 80.8 81.8 81.8 80.8 80.8 80.8 80.8 80.8 80.8 79.8 80.8 79.8 79.8 79.8 79.8 79.8 79.8 78.8 78.8 78.8 78.8 78.8 78.8 78.8 78.8 77.8 77.8 77.8 77.8 77.8 77.8 76.8 76.8 76.8 76.8 76.8 76.8 76.8 76.8 75.8 75.8 75.8 75.8 75.8 75.8 75.8 75.8 75.8 74.8 74.8 74.8 74.8 74.8 74.8 74.8 73.8 73.8 73.8 73.8 73.8 73.8 73.8 73.8 72.8 73.8 72.8 72.8 72.8 72.8 72.8 72.8 72.8 71.8 71.8 71.8 71.8 71.8 71.8 71.8 71.8 70.8 70.8 70.8 70.8 70.8 70.8 70.8 70.8 70.8 70.8 69.8 69.8 69.8 69.8 69.8 69.8 68.8 68.8 69.8 68.8 68.8 68.8 68.8 68.8 67.8 68.8 67.8 68.8 67.8 67.8 67.8 67.8 67.8 67.8 66.8 67.8 66.8 66.8 66.8 66.8 66.8 66.8 66.8 66.8 65.8 65.8 65.8 65.8 65.8 65.8 65.8 65.8 65.8 64.8 64.8 64.8 64.8 64.8 64.8 64.8 64.8 64.8 63.8 63.8 63.8 64.8 63.8 63.8 63.8 62.8 63.8 62.8 62.8 62.8 62.8 62.8 62.8 62.8 62.8 62.8 62.8 62.8 62.8 62.8 61.8 61.8 61.8 61.8 61.8 61.8 61.8 61.8 60.8 61.8 60.8 60.8 60.8 60.8 60.8 60.8 60.8 59.8 59.8 59.8 59.8 59.8 60.8 59.8 59.8 59.8 59.8 58.8 58.8 58.8 59.8 58.8 58.8 58.8 58.8 57.8 58.8 58.8 57.8 57.8 57.8 57.8 57.8 57.8 57.8 57.8 56.8 57.8 57.8 56.8 57.8 56.8 56.8 56.8 56.8 56.8 56.8 56.8 56.8 55.8 55.8 55.8 55.8 55.8 55.8 55.8 55.8 55.8 55.8 55.8 55.8 55.8 54.8 54.8 54.8 55.8 55.8 54.8 54.8 54.8 53.8 54.8 54.8 54.8 53.8 54.8 53.8 53.8 53.8 53.8 53.8 53.8 53.8 53.8 53.8 53.8 53.8 52.8 52.8 52.8 52.8 52.8 52.8 52.8 52.8 52.8 51.8 52.8 52.8 52.8 52.8 51.8 51.8 51.8 51.8 51.8 51.8 51.8 51.8 51.8 51.8 50.8 51.8 50.8 50.8 51.8 50.8 50.8 50.8 50.8 50.8 50.8 50.8 50.8 49.8 49.8 49.8 49.8 49.8 49.8 49.8 49.8 49.8 49.8 49.8 49.8 49.8 49.8 49.8 49.8 48.8 48.8 48.8 48.8 48.8 48.8 48.8 48.8 48.8 48.8 48.8 47.8 48.8 47.8 47.8 47.8 47.8 47.8 47.8 47.8 47.8 47.8 47.8 47.8 47.8 47.8 46.8 46.8 46.8 46.8 46.8 46.8 46.8 46.8 46.8 46.8 46.8 45.8 45.8 46.8 45.8 45.8 45.8 45.8 46.8 45.8 45.8 45.8 45.8 45.8 45.8 44.8 44.8 45.8 44.8 44.8 44.8 44.8 44.8 44.8 44.8 44.8 44.8 43.8 44.8 44.8 44.8 43.8 43.8 43.8 43.8 43.8 43.8 43.8 43.8 43.8 43.8 43.8 43.8 43.8 42.8 43.8 43.8 43.8 42.8 42.8 42.8 42.8 42.8 42.8 42.8 42.8 42.8 42.8 42.8 42.8 42.8 41.8 41.8 41.8 41.8 41.8 41.8 41.8 41.8 41.8 41.8 41.8 40.8 41.8 40.8 40.8 41.8 40.8 40.8 40.8 40.8 40.8 40.8 40.8 40.8 40.8 40.8 40.8 39.8 39.8 39.8 39.8 40.8 39.8 39.8 39.8 39.8 39.8 39.8 39.8 39.8 39.8 39.8 39.8 39.8 39.8 38.8 39.8 39.8 39.8 38.8 39.8 38.8 38.8 38.8 38.8 38.8 38.8 38.8 38.8 38.8 38.8 37.8 38.8 37.8 38.8 37.8 38.8 38.8 37.8 37.8 37.8 37.8 37.8 37.8 37.8 37.8 37.8 37.8 37.8 36.8 36.8 36.8 36.8 36.8 36.8 36.8 36.8 36.8 36.8 36.8 36.8 36.8 36.8 36.8 36.8 36.8 36.8 36.8 36.8 35.8 35.8 35.8 35.8 35.8 35.8 35.8 35.8 35.8 35.8 34.8 34.8 34.8 34.8 34.8 35.8 34.8 34.8 34.8 34.8 34.8 34.8 34.8 34.8 34.8 34.8 34.8 34.8 34.8 34.8 34.8 33.8 33.8 33.8 33.8 33.8 33.8 33.8 33.8 33.8 33.8 33.8 33.8 33.8 33.8 33.8 33.8 33.8 33.8 33.8 33.8 33.8 32.8 33.8 33.8 32.8 32.8 32.8 32.8 32.8 32.8 32.8 32.8 32.8 32.8 32.8 32.8 32.8 32.8 32.8 32.8 32.8 32.8 32.8 32.8 31.8 31.8 31.8 31.8 31.8 31.8 31.8 32.8 31.8 31.8 31.8 31.8 31.8 31.8 31.8 31.8 31.8 31.8 30.8 31.8 30.8 30.8 30.8 30.8 30.8 30.8 30.8 31.8 30.8 30.8 30.8 30.8 30.8 30.8 30.8 30.8 30.8 30.8 29.8 30.8 29.8 30.8 30.8 29.8 29.8 29.8 29.8 29.8 29.8 29.8 29.8 29.8 29.8 29.8 29.8 29.8 29.8 29.8 28.8 29.8 28.8 29.8 28.8 28.8
-0.5 -0.5 -0.5 -0.5 -0.5 -0.5 -0.5 -0.5 -0.5 4.5 21.5 60.5 122.5 204.5 303.5 415.5 532.5 648.5 758.5 858.5 946.5 1018.5 1072.5 1107.5 1125.5 1126.5 1114.5 1092.5 1060.5 1024.5 983.5 941.5 898.5 856.5 816.5 777.5 739.5 704.5 671.5 640.5 611.5 584.5 559.5 535.5 513.5 493.5 474.5 456.5 440.5 424.5 410.5 396.5 384.5 371.5 361.5 350.5 340.5 331.5 322.5 314.5 306.5 298.5 291.5 284.5 278.5 272.5 266.5 260.5 255.5 249.5 245.5 240.5 235.5 231.5 227.5 223.5 219.5 215.5 211.5 208.5 204.5 201.5 198.5 195.5 191.5 189.5 186.5 183.5 181.5 178.5 175.5 173.5 171.5 168.5 166.5 164.5 162.5 160.5 157.5 156.5 154.5 151.5 150.5 148.5 146.5 145.5 143.5 141.5 140.5 138.5 137.5 135.5 134.5 132.5 131.5 129.5 128.5 127.5 125.5 124.5 122.5 122.5 120.5 119.5 118.5 117.5 116.5 114.5 113.5 113.5 111.5 110.5 110.5 108.5 107.5 107.5 105.5 105.5 103.5 102.5 102.5 101.5 100.5 99.5 98.5 98.5 97.5 96.5 95.5 94.5 94.5 93.5 92.5 92.5 91.5 90.5 89.5 89.5 88.5 87.5 86.5 86.5 85.5 85.5 84.5 83.5 83.5 82.5 81.5 81.5 80.5 80.5 79.5 79.5 78.5 78.5 77.5 77.5 76.5 76.5 76.5 75.5 74.5 74.5 73.5 73.5 72.5 72.5 71.5 71.5 70.5 70.5 69.5 69.5 69.5 68.5 68.5 67.5 67.5 66.5 66.5 65.5 65.5 65.5 64.5 64.5 63.5 63.5 63.5 62.5 62.5 62.5 61.5 61.5 61.5 61.5 60.5 60.5 60.5 59.5 59.5 58.5 58.5 58.5 58.5 57.5 57.5 56.5 56.5 56.5 56.5 55.5 55.5 55.5 54.5 54.5 54.5 54.5 53.5 53.5 53.5 52.5 52.5 52.5 52.5 51.5 51.5 51.5 50.5 51.5 51.5 50.5 50.5 49.5 49.5 49.5 49.5 48.5 48.5 48.5 48.5 47.5 47.5 47.5 47.5 46.5 46.5 46.5 46.5 46.5 45.5 46.5 45.5 45.5 45.5 44.5 45.5 44.5 44.5 44.5 43.5 43.5 43.5 43.5 42.5 43.5 42.5 42.5 42.5 42.5 42.5 42.5 41.5 41.5 41.5 41.5 41.5 41.5 40.5 40.5 39.5 40.5 39.5 39.5 39.5 39.5 39.5 39.5 39.5 38.5 38.5 38.5 38.5 38.5 38.5 38.5 37.5 37.5 37.5 37.5 37.5 36.5 36.5 36.5 36.5 36.5 36.5 36.5 35.5 35.5 35.5 35.5 35.5 35.5 35.5 34.5 34.5 34.5 34.5 34.5 34.5 34.5 33.5 33.5 33.5 33.5 33.5 33.5 33.5 33.5 33.5 33.5 32.5 32.5 32.5 32.5 32.5 32.5 32.5 31.5 32.5 31.5 31.5 31.5 31.5 31.5 31.5 31.5 30.5 31.5 31.5 30.5 30.5 30.5 30.5 30.5 30.5 29.5 29.5 29.5 29.5 29.5 29.5 29.5 29.5 29.5 29.5 28.5 28.5 28.5 28.5 28.5 28.5 28.5 28.5 28.5 27.5 27.5 27.5 27.5 27.5 27.5 27.5 27.5 27.5 27.5 27.5 27.5 27.5 26.5 27.5 26.5 26.5 26.5 26.5 26.5 26.5 26.5 25.5 25.5 26.5 26.5 25.5 25.5 25.5 25.5 25.5 25.5 25.5 25.5 25.5 24.5 24.5 24.5 24.5 24.5 24.5 25.5 24.5 24.5 24.5 24.5 24.5 24.5 24.5 24.5 23.5 24.5 23.5 23.5 23.5 23.5 23.5 23.5 23.5 23.5 23.5 23.5 23.5 22.5 23.5 22.5 23.5 23.5 22.5 22.5 22.5 22.5 22.5 22.5 22.5 22.5 22.5 22.5 22.5 22.5 22.5 21.5 22.5 21.5 21.5 21.5 21.5 21.5 22.5 21.5 21.5 21.5 21.5 21.5 21.5 21.5 21.5 21.5 20.5 20.5 20.5 20.5 20.5 20.5 20.5 20.5 20.5 20.5 20.5 20.5 20.5 20.5 20.5 20.5 20.5 20.5 20.5 19.5 20.5 19.5 19.5 19.5 19.5 19.5 20.5 19.5 19.5 19.5 19.5 19.5 19.5 19.5 19.5 19.5 19.5 18.5 19.5 18.5 19.5 19.5 18.5 19.5 18.5 19.5 18.5 18.5 18.5 18.5 18.5 18.5 18.5 18.5 18.5 18.5 18.5 18.5 18.5 18.5 17.5 17.5 17.5 17.5 17.5 17.5 17.5 18.5 17.5 17.5 17.5 17.5 17.5 17.5 17.5 17.5 17.5 17.5 17.5 17.5 17.5 17.5 16.5 16.5 17.5 17.5 17.5 16.5 16.5 17.5 17.5 17.5 16.5 16.5 17.5 16.5 16.5 16.5 16.5 16.5 16.5 16.5 16.5 16.5 15.5 16.5 16.5 16.5 16.5 16.5 15.5 16.5 16.5 16.5 16.5 16.5 15.5 15.5 15.5 15.5 15.5 15.5 15.5 15.5 15.5 15.5 15.5 15.5 15.5 15.5 15.5 15.5 15.5 15.5 15.5 15.5 15.5 15.5 15.5 14.5 15.5 14.5 14.5 14.5 15.5 14.5 14.5 14.5 15.5 14.5 14.5 14.5 14.5 14.5 14.5 14.5 14.5 14.5 14.5 14.5 14.5 14.5 14.5 14.5 14.5 14.5 14.5 14.5 14.5 14.5 14.5 13.5 13.5 13.5 14.5 13.5 14.5 13.5 13.5 13.5 13.5 13.5 13.5 13.5 13.5 13.5 13.5 13.5 13.5 13.5 13.5 13.5 13.5 13.5 13.5 13.5 13.5 13.5 13.5 13.5 13.5 13.5 13.5 13.5 12.5 13.5 12.5 13.5 12.5 12.5 12.5 13.5 13.5 13.5 12.5 12.5 12.5 12.5 12.5 12.5 12.5 12.5 12.5 12.5 12.5 12.5 12.5 12.5 12.5 12.5 12.5 12.5 12.5 12.5 12.5 12.5 12.5 12.5 12.5 12.5 12.5 12.5 12.5 12.5 12.5 12.5 12.5 12.5 12.5 11.5 12.5 12.5 11.5 12.5 11.5 12.5 11.5 11.5 12.5 11.5 11.5 11.5 11.5 11.5 11.5 11.5 11.5 11.5 11.5 11.5 11.5 11.5 11.5 11.5 11.5 11.5 11.5 11.5 11.5 11.5 11.5 11.5 11.5 11.5 10.5 11.5 11.5 11.5 10.5 11.5 11.5 11.5 11.5 11.5 11.5 11.5 11.5 11.5 10.5 11.5 11.5 10.5 10.5 10.5 10.5 11.5 11.5 10.5 10.5 10.5 10.5 10.5 10.5 10.5 10.5 10.5 10.5 10.5 10.5 10.5 10.5 10.5 10.5 10.5 10.5 10.5 10.5 10.5 10.5 10.5 10.5 10.5 10.5 10.5 10.5 10.5 10.5 10.5 10.5 10.5 10.5 10.5 10.5 10.5 10.5 10.5 10.5 10.5 10.5 9.5 10.5 9.5 10.5 10.5 9.5 9.5 9.5 10.5 10.5 10.5 9.5 9.5 10.5 9.5 9.5 9.5 10.5 9.5 9.5 9.5 9.5 9.5 9.5 9.5 9.5 9.5 9.5 9.5 9.5 9.5 9.5 9.5 9.5 9.5 9.5 9.5 9.5 9.5 9.5 9.5 9.5 9.5 9.5 9.5 9.5 9.5 9.5 9.5 9.5 9.5 9.5 9.5 9.5 9.5 9.5 9.5 9.5 9.5 9.5 9.5 9.5 9.5 9.5 9.5 8.5 8.5 9.5 9.5 9.5 9.5 9.5 8.5 9.5 9.5 8.5 8.5 9.5 8.5 8.5 8.5 8.5 8.5 8.5 8.5 8.5 8.5 8.5 8.5 8.5 8.5 8.5 8.5 8.5 8.5 8.5 9.5 8.5 8.5 8.5 8.5 8.5 8.5 8.5 8.5 8.5 8.5 8.5 8.5 8.5 8.5 8.5 8.5 8.5 8.5 8.5 8.5 8.5 8.5 8.5 8.5 8.5 8.5 8.5 8.5 8.5 8.5 8.5 8.5 8.5 7.5 8.5 8.5 8.5 8.5 8.5 7.5 8.5 7.5 7.5 7.5 7.5 7.5 8.5 8.5 8.5 7.5 8.5 8.5 7.5 8.5 7.5 7.5 7.5 7.5 7.5 7.5 7.5 7.5 7.5 7.5 7.5 7.5 7.5 8.5 7.5 7.5 7.5 7.5 7.5 7.5 7.5 7.5 7.5 7.5 7.5 7.5 7.5 7.5 7.5 7.5 7.5 7.5 7.5 7.5 7.5 7.5 7.5 7.5 7.5 7.5 6.5 7.5 7.5 7.5 7.5 7.5 7.5 7.5 7.5 7.5 7.5 7.5 7.5 7.5 7.5 7.5 7.5 7.5 7.5 7.5 7.5 7.5 7.5 7.5 7.5 7.5 7.5 6.5 6.5 7.5 7.5 7.5 7.5 6.5 6.5 7.5 7.5 7.5 7.5 7.5 6.5 6.5 6.5 7.5 6.5 6.5 6.5 7.5 6.5 6.5 6.5 6.5 6.5 6.5 6.5 7.5 7.5 6.5 6.5 6.5 6.5 6.5 6.5 6.5 6.5 6.5 6.5 6.5 6.5 6.5 6.5 6.5 6.5 6.5 6.5 6.5 6.5 6.5 6.5 6.5 6.5 6.5 6.5 6.5 6.5 6.5 6.5 6.5 6.5 6.5 6.5 6.5 6.5 6.5 6.5 6.5 6.5 6.5 6.5 6.5 6.5 6.5 6.5 6.5 6.5 6.5 6.5 5.5 6.5 6.5 6.5 6.5 6.5 6.5 6.5 5.5 6.5 6.5 6.5 6.5 6.5 5.5 6.5 6.5 6.5 6.5 6.5 6.5 6.5 6.5 6.5 6.5 6.5 5.5 6.5 6.5 6.5 6.5 6.5 6.5 6.5 6.5 6.5 5.5 5.5 5.5 6.5 6.5 5.5 6.5 5.5 5.5 5.5 6.5 5.5 5.5 6.5 6.5 5.5 5.5 5.5 5.5 5.5 5.5 6.5 5.5 6.5 5.5 5.5 5.5 5.5 5.5 5.5 5.5 5.5 5.5 5.5 5.5 5.5 5.5 5.5 5.5 5.5 5.5 5.5 5.5 5.5 5.5 5.5 5.5 5.5 5.5 5.5 5.5 5.5 5.5 5.5 5.5 5.5 5.5 5.5 5.5 5.5 5.5 5.5 5.5 5.5 5.5 5.5 5.5 5.5 5.5 5.5 5.5 5.5 5.5 5.5 5.5 5.5 5.5 5.5 6.5 5.5 4.5 5.5 5.5 5.5 5.5 4.5 5.5 4.5 5.5 5.5 4.5 5.5 5.5 5.5 5.5 5.5 5.5 4.5 5.5 5.5 5.5 5.5 4.5 5.5 5.5 5.5 5.5 5.5 5.5 5.5 5.5 5.5 5.5 5.5 5.5 4.5 4.5 5.5 5.5 5.5 5.5 4.5 4.5 5.5 4.5 4.5 5.5 4.5 5.5 4.5 4.5 4.5 4.5 5.5 5.5 4.5 4.5 5.5 5.5 4.5 4.5 4.5 5.5 5.5 4.5 4.5 4.5 4.5 4.5 4.5 4.5 4.5 4.5 4.5 5.5 4.5 4.5 4.5 4.5 4.5 4.5 4.5 4.5 4.5 4.5 4.5 4.5 4.5 4.5 4.5 4.5 4.5 4.5 5.5 4.5 4.5 4.5 4.5 4.5 4.5 4.5 4.5 4.5 4.5 4.5 4.5 4.5 4.5 4.5 4.5 4.5 4.5 4.5 4.5 4.5 4.5 4.5 4.5 4.5 4.5 4.5 4.5 4.5 4.5 4.5 4.5 4.5 4.5 4.5 4.5 4.5 4.5 4.5 4.5 4.5 4.5 4.5 4.5 4.5 4.5 4.5 4.5 4.5 4.5 4.5 3.5 4.5 4.5 4.5 4.5 4.5 4.5 4.5 4.5 4.5 4.5 4.5 4.5 4.5 4.5 4.5 4.5 4.5 4.5 4.5 4.5 4.5 4.5 4.5 3.5 4.5 4.5 4.5 4.5 4.5 4.5 4.5 4.5 4.5 4.5 4.5 4.5 4.5 4.5 4.5 4.5 3.5 3.5 3.5 4.5 4.5 4.5 4.5 4.5 4.5 3.5 3.5 4.5 4.5 4.5 4.5 3.5 4.5 4.5 4.5 3.5 4.5 3.5 3.5 4.5 4.5 3.5 3.5 4.5 4.5 4.5 4.5 3.5 3.5 3.5 4.5 3.5 3.5 4.5 3.5 3.5 3.5 3.5 3.5 3.5 4.5 4.5 3.5 3.5 3.5 3.5 3.5 3.5 3.5 3.5 3.5 4.5
0 0 0 0 0 0 0 0 0 0 1 6 16 33 56 81 107 130 153 177 205 240 284 339 403 477 558 641 726 811 893 972 1046 1115 1178 1235 1286 1331 1369 1402 1429 1451 1467 1479 1486 1489 1490 1487 1481 1473 1463 1452 1438 1424 1409 1392 1375 1357 1339 1321 1302 1283 1265 1246 1227 1208 1189 1171 1153 1135 1117 1099 1082 1065 1047 1031 1014 998 982 967 952 937 922 908 894 880 866 853 840 827 814 802 790 778 767 756 745 734 723 713 703 692 683 673 663 654 645 636 628 619 611 603 594 587 579 572 564 557 550 543 536 529 522 517 510 504 497 492 486 480 474 469 463 458 453 448 443 438 433 428 423 419 414 410 406 401 397 393 389 385 381 377 373 369 366 362 359 355 352 349 345 342 339 335 332 329 326 323 320 317 314 311 309 306 303 301 298 296 293 291 288 286 284 281 279 277 274 272 270 268 266 264 262 260 258 256 254 252 250 248 246 244 242 241 239 238 236 234 233 231 229 227 226 225 224 222 221 219 217 216 214 213 211 210 209 207 206 205 204 202 201 200 199 197 196 195 194 192 192 190 189 188 187 186 185 184 182 182 181 180 178 177 176 176 175 174 173 172 171 170 169 168 167 166 165 165 164 163 162 161 160 159 159 158 157 156 156 155 154 153 153 152 151 150 149 149 148 147 147 146 145 144 144 143 143 142 141 140 140 139 139 138 137 137 136 135 135 134 133 133 132 132 131 131 130 130 130 129 128 127 127 127 126 125 125 125 124 123 123 122 122 121 121 120 120 120 119 119 118 117 117 117 116 115 115 114 114 114 113 113 112 112 112 111 111 110 110 109 109 109 108 108 108 107 107 106 106 105 105 105 104 104 104 103 103 103 102 102 102 101 101 100 100 100 100 99 99 98 98 97 97 97 97 96 96 95 95 95 95 94 94 94 93 93 92 92 92 92 92 91 91 90 90 90 90 89 89 89 88 88 88 88 87 87 87 87 86 86 86 85 85 85 85 84 84 84 84 83 83 83 83 82 82 82 81 82 81 81 81 80 80 80 80 79 79 79 79 79 78 78 78 78 77 77 77 77 77 76 76 76 76 76 75 75 75 74 74 74 74 74 73 73 73 73 73 72 72 72 72 72 72 71 71 71 71 71 70 70 70 70 69 69 69 69 69 69 68 68 68 68 68 67 68 67 67 67 67 66 66 66 66 66 66 65 65 65 65 65 65 65 64 64 64 64 64 63 64 63 63 63 63 63 62 62 62 62 62 62 62 61 61 61 61 60 60 60 60 60 60 60 59 59 59 59 59 59 59 58 58 58 58 58 58 58 58 57 57 57 57 57 57 57 57 57 56 56 56 56 56 56 55 55 55 55 55 55 55 55 55 55 54 54 54 54 54 53 54 53 53 53 53 53 53 52 52 52 52 52 52 52 52 52 51 51 51 51 51 51 51 51 51 50 50 50 50 50 50 50 50 50 49 50 49 49 49 49 49 49 48 49 49 48 48 48 48 48 48 48 48 48 47 48 47 47 47 47 47 47 47 47 46 46 46 46 46 46 46 46 45 46 45 45 45 45 45 45 45 45 45 45 45 44 44 44 44 44 44 44 44 44 44 44 43 43 43 43 43 43 43 43 43 42 42 42 42 42 42 42 42 42 42 42 42 42 42 42 41 41 41 41 41 41 41 41 41 40 41 41 41 40 40 40 40 40 40 40 40 39 40 39 39 39 39 39 39 39 39 39 39 38 39 38 38 38 38 38 38 38 38 38 38 38 38 38 38 38 37 38 38 37 37 37 37 37 37 37 37 37 37 37 37 36 36 37 36 36 36 36 36 36 36 36 36 36 36 36 36 35 35 35 35 35 35 35 35 35 35 35 35 35 34 35 35 34 35 34 34 34 34 34 34 34 34 34 34 34 34 34 33 33 33 33 33 33 33 33 33 33 33 33 33 33 33 33 33 33 32 32 33 32 32 32 32 32 32 32 32 32 32 32 32 32 31 32 31 32 32 31 31 31 31 31 31 31 31 31 31 31 31 31 31 31 31 31 31 30 30 30 30 30 30 30 30 30 30 30 30 30 30 30 30 30 29 29 29 29 29 29 29 29 29 29 29 29 29 29 29 29 29 29 28 29 29 28 29 28 28 28 29 28 28 28 28 28 28 28 28 28 28 28 28 27 27 28 27 28 27 28 28 27 27 27 27 27 27 27 27 27 27 27 27 27 26 26 26 27 27 26 26 26 26 26 26 26 26 26 26 26 26 26 26 26 26 26 25 26 26 25 26 26 25 25 26 25 25 25 25 25 25 25 25 25 25 25 25 25 25 25 24 24 24 25 25 24 25 25 24 24 24 24 24 24 24 24 24 24 24 24 24 24 24 24 24 24 24 23 23 24 23 23 23 23 23 23 23 23 23 23 23 23 23 23 23 23 23 23 23 23 23 23 23 23 22 22 23 22 22 22 22 22 22 23 22 22 22 22 22 22 22 22 22 22 22 22 22 22 22 22 21 22 22 21 21 22 22 21 22 21 21 21 21 22 21 21 21 21 21 21 21 21 21 21 21 21 21 21 21 21 21 21 21 21 21 21 21 20 21 21 20 20 20 21 21 20 20 20 20 20 20 20 20 20 20 20 20 20 20 20 20 20 20 20 20 20 20 20 20 19 19 20 19 20 20 20 19 20 19 19 19 19 19 19 19 19 19 19 19 19 19 19 19 19 19 19 19 19 19 19 19 19 19 18 18 19 19 19 18 18 18 18 18 18 18 18 18 18 18 18 18 18 18 18 18 18 18 18 18 18 18 18 18 18 18 18 18 18 18 17 17 17 17 18 18 17 17 18 17 17 17 17 17 17 17 17 17 17 17 17 17 17 17 17 17 17 17 17 17 17 17 17 17 17 17 17 17 16 16 17 17 16 17 17 17 17 16 16 16 16 16 16 16 16 16 16 16 16 16 16 16 16 16 16 16 15 16 16 16 16 16 16 15 16 16 15 16 16 15 15 15 15 15 16 15 16 15 15 15 15 15 15 15 15 15 15 15 15 15 15 15 15 15 15 15 15 15 15 15 15 15 15 15 15 14 15 14 15 14 15 14 15 14 14 14 15 14 14 14 14 14 14 14 14 14 14 14 14 14 14 14 14 14 14 14 14 14 14 14 14 14 14 14 14 14 14 14 14 14 14 14 14 14 14 13 13 14 14 13 14 14 14 13 13 13 13 13 13 14 13 13 13 13 13 13 13 13 13 13 13 13 13 13 13 13 13 13 13 13 13 13 13 13 13 13 13 13 13 13 13 13 13 13 13 13 12 12 13 13 13 12 12 13 13 13 13 12 13 12 12 13 12 12 13 12 12 12 12 12 12 12 12 12 12 12 12 12 12 12 12 12 12 12 12 12 12 12 12 12 12 12
-0.1 -0.1 -0.1 -0.1 -0.1 -0.1 -0.1 -0.1 -0.1 0.9 3.9 17.9 51.9 122.9 240.9 413.9 650.9 952.9 1312.9 1723.9 2148.9 2549.9 2890.9 3169.9 3387.9 3540.9 3598.9 3640.9 3669.9 3637.9 3564.9 3468.9 3356.9 3234.9 3107.9 2977.9 2846.9 2714.9 2579.9 2451.9 2326.9 2205.9 2089.9 1987.9 1893.9 1807.9 1728.9 1655.9 1586.9 1523.9 1464.9 1409.9 1359.9 1310.9 1266.9 1224.9 1184.9 1147.9 1112.9 1079.9 1047.9 1018.9 990.9 963.9 938.9 914.9 891.9 869.9 848.9 828.9 809.9 791.9 774.9 757.9 741.9 725.9 711.9 696.9 682.9 669.9 656.9 644.9 633.9 621.9 609.9 599.9 589.9 579.9 569.9 559.9 550.9 542.9 533.9 524.9 516.9 509.9 501.9 493.9 486.9 479.9 472.9 466.9 459.9 453.9 447.9 441.9 435.9 429.9 424.9 418.9 413.9 408.9 402.9 398.9 393.9 389.9 384.9 379.9 375.9 370.9 366.9 362.9 358.9 354.9 350.9 346.9 343.9 339.9 336.9 332.9 328.9 325.9 322.9 318.9 316.9 312.9 309.9 306.9 303.9 300.9 297.9 295.9 292.9 289.9 287.9 284.9 281.9 279.9 277.9 274.9 272.9 269.9 267.9 265.9 262.9 260.9 258.9 256.9 254.9 251.9 250.9 248.9 246.9 243.9 241.9 240.9 238.9 236.9 234.9 232.9 231.9 228.9 227.9 225.9 224.9 222.9 220.9 219.9 217.9 215.9 214.9 213.9 211.9 210.9 208.9 207.9 205.9 204.9 203.9 201.9 200.9 198.9 197.9 196.9 194.9 193.9 192.9 191.9 190.9 188.9 187.9 186.9 185.9 184.9 183.9 181.9 180.9 179.9 178.9 177.9 176.9 175.9 174.9 173.9 172.9 171.9 170.9 168.9 168.9 167.9 166.9 165.9 164.9 163.9 162.9 161.9 160.9 159.9 158.9 158.9 157.9 156.9 155.9 154.9 153.9 153.9 152.9 151.9 150.9 149.9 148.9 148.9 147.9 146.9 145.9 145.9 144.9 143.9 143.9 142.9 141.9 140.9 140.9 139.9 138.9 138.9 137.9 136.9 135.9 135.9 134.9 133.9 133.9 132.9 131.9 131.9 130.9 130.9 129.9 129.9 128.9 127.9 127.9 126.9 126.9 125.9 124.9 123.9 123.9 123.9 122.9 121.9 121.9 121.9 120.9 119.9 119.9 118.9 117.9 118.9 117.9 116.9 116.9 115.9 115.9 114.9 114.9 113.9 113.9 113.9 112.9 111.9 111.9 110.9 110.9 109.9 109.9 109.9 108.9 108.9 107.9 107.9 107.9 106.9 105.9 105.9 105.9 104.9 104.9 103.9 103.9 103.9 102.9 102.9 101.9 101.9 100.9 100.9 100.9 99.9 99.9 99.9 98.9 98.9 98.9 97.9 97.9 96.9 96.9 95.9 95.9 95.9 95.9 94.9 94.9 93.9 93.9 93.9 92.9 92.9 92.9 92.9 91.9 91.9 91.9 90.9 90.9 90.9 89.9 89.9 89.9 88.9 88.9 87.9 88.9 87.9 87.9 86.9 86.9 86.9 86.9 85.9 85.9 85.9 85.9 84.9 84.9 84.9 83.9 83.9 83.9 82.9 82.9 82.9 82.9 82.9 81.9 81.9 81.9 80.9 80.9 80.9 80.9 79.9 79.9 79.9 79.9 78.9 78.9 78.9 77.9 77.9 77.9 77.9 76.9 76.9 76.9 76.9 76.9 75.9 75.9 75.9 74.9 74.9 74.9 74.9 73.9 73.9 74.9 73.9 73.9 73.9 72.9 72.9 72.9 72.9 71.9 71.9 71.9 71.9 70.9 70.9 70.9 70.9 70.9 70.9 69.9 69.9 69.9 68.9 68.9 68.9 68.9 68.9 68.9 67.9 67.9 67.9 67.9 67.9 67.9 66.9 66.9 66.9 65.9 65.9 66.9 65.9 65.9 65.9 65.9 65.9 64.9 64.9 64.9 64.9 64.9 63.9 63.9 63.9 63.9 63.9 63.9 62.9 62.9 62.9 62.9 62.9 62.9 62.9 61.9 61.9 61.9 61.9 60.9 61.9 60.9 60.9 60.9 60.9 60.9 60.9 59.9 59.9 59.9 59.9 59.9 58.9 58.9 58.9 58.9 58.9 58.9 58.9 58.9 58.9 57.9 57.9 57.9 57.9 57.9 57.9 56.9 56.9 56.9 56.9 56.9 55.9 55.9 55.9 55.9 55.9 55.9 55.9 55.9 55.9 55.9 54.9 54.9 54.9 54.9 54.9 54.9 54.9 53.9 54.9 53.9 53.9 53.9 53.9 53.9 52.9 53.9 53.9 52.9 52.9 52.9 52.9 52.9 52.9 52.9 52.9 51.9 51.9 51.9 51.9 51.9 51.9 51.9 50.9 50.9 50.9 50.9 50.9 50.9 50.9 50.9 50.9 49.9 49.9 49.9 49.9 49.9 49.9 49.9 49.9 48.9 48.9 48.9 48.9 48.9 48.9 48.9 48.9 48.9 48.9 47.9 48.9 47.9 47.9 47.9 47.9 47.9 47.9 47.9 46.9 46.9 46.9 46.9 46.9 46.9 46.9 46.9 46.9 46.9 46.9 46.9 45.9 45.9 45.9 45.9 45.9 45.9 45.9 44.9 44.9 45.9 44.9 44.9 44.9 44.9 44.9 44.9 44.9 44.9 43.9 44.9 43.9 43.9 43.9 43.9 43.9 43.9 43.9 43.9 43.9 43.9 42.9 42.9 42.9 42.9 42.9 42.9 42.9 42.9 42.9 42.9 42.9 41.9 41.9 42.9 41.9 41.9 41.9 41.9 41.9 41.9 41.9 41.9 41.9 41.9 41.9 40.9 40.9 40.9 40.9 40.9 40.9 40.9 40.9 40.9 40.9 40.9 39.9 39.9 39.9 39.9 39.9 39.9 39.9 39.9 39.9 39.9 39.9 39.9 38.9 39.9 39.9 38.9 38.9 38.9 38.9 38.9 38.9 38.9 38.9 38.9 38.9 37.9 38.9 37.9 38.9 37.9 37.9 37.9 37.9 37.9 37.9 37.9 37.9 37.9 37.9 36.9 37.9 36.9 36.9 36.9 36.9 36.9 36.9 36.9 36.9 36.9 36.9 36.9 35.9 35.9 36.9 35.9 35.9 35.9 35.9 35.9 35.9 35.9 35.9 35.9 35.9 35.9 35.9 35.9 35.9 35.9 34.9 34.9 34.9 34.9 35.9 34.9 34.9 34.9 34.9 34.9 34.9 34.9 34.9 33.9 33.9 34.9 34.9 34.9 34.9 33.9 33.9 33.9 33.9 33.9 33.9 33.9 33.9 33.9 33.9 33.9 32.9 32.9 32.9 32.9 32.9 32.9 32.9 32.9 32.9 32.9 32.9 32.9 32.9 32.9 32.9 32.9 31.9 32.9 32.9 32.9 32.9 32.9 31.9 31.9 32.9 32.9 31.9 31.9 31.9 31.9 31.9 31.9 31.9 31.9 31.9 31.9 31.9 31.9 31.9 31.9 30.9 30.9 30.9 30.9 30.9 30.9 30.9 30.9 30.9 30.9 30.9 30.9 30.9 30.9 30.9 30.9 30.9 30.9 30.9 30.9 30.9 30.9 29.9 29.9 29.9 29.9 29.9 29.9 29.9 29.9 29.9 29.9 29.9 29.9 29.9 29.9 29.9 29.9 29.9 29.9 29.9 29.9 28.9 28.9 28.9 28.9 29.9 28.9 28.9 28.9 28.9 28.9 28.9 28.9 28.9 28.9 28.9 28.9 28.9 28.9 28.9 28.9 28.9 28.9 28.9 27.9 28.9 27.9 27.9 27.9 27.9 27.9 27.9 27.9 27.9 27.9 27.9 27.9 27.9 27.9 27.9 27.9 27.9 27.9 27.9 26.9 26.9 26.9 26.9 26.9 26.9 26.9 26.9 26.9 26.9 26.9 26.9 26.9 26.9 25.9 26.9 26.9 26.9 25.9 26.9 26.9 26.9 26.9 26.9 26.9 26.9 25.9 26.9 25.9 25.9 25.9 25.9 25.9 25.9 25.9 25.9 25.9 25.9 25.9 25.9 25.9 25.9 25.9 25.9 25.9 25.9 25.9 25.9 25.9 25.9 24.9 24.9 24.9 24.9 24.9 24.9 24.9 24.9 24.9 24.9 24.9 24.9 24.9 23.9 24.9 24.9 24.9 24.9 24.9 24.9 24.9 23.9 23.9 23.9 23.9 23.9 23.9 23.9 24.9 23.9 23.9 23.9 23.9 23.9 23.9 23.9 23.9 23.9 23.9 23.9 23.9 23.9 23.9 23.9 23.9 23.9 23.9 23.9 22.9 23.9 23.9 22.9 22.9 22.9 22.9 22.9 23.9 22.9 22.9 22.9 22.9 22.9 22.9 22.9 22.9 22.9 22.9 22.9 22.9 22.9 22.9 22.9 22.9 21.9 22.9 22.9 21.9 22.9 22.9 22.9 22.9 22.9 21.9 21.9 21.9 21.9 22.9 21.9 21.9 21.9 21.9 21.9 21.9 21.9 21.9 21.9 21.9 21.9 21.9 21.9 21.9 21.9 21.9 20.9 21.9 21.9 20.9 21.9 21.9 21.9 20.9 21.9 20.9 20.9 21.9 20.9 20.9 20.9 20.9 20.9 20.9 20.9 20.9 20.9 20.9 20.9 20.9 20.9 20.9 20.9 20.9 20.9 20.9 20.9 20.9 20.9 20.9 20.9 20.9 20.9 20.9 20.9 20.9 20.9 20.9 20.9 19.9 19.9 19.9 19.9 19.9 19.9 19.9 19.9 19.9 20.9 19.9 19.9 19.9 19.9 19.9 19.9 19.9 19.9 19.9 19.9 19.9 19.9 19.9 19.9 19.9 19.9 19.9 19.9 19.9 19.9 19.9 19.9 18.9 19.9 19.9 19.9 18.9 18.9 19.9 18.9 19.9 18.9 18.9 18.9 18.9 18.9 18.9 18.9 18.9 18.9 18.9 18.9 18.9 18.9 18.9 18.9 18.9 18.9 18.9 18.9 18.9 18.9 18.9 18.9 18.9 18.9 18.9 17.9 18.9 17.9 18.9 18.9 18.9 17.9 18.9 17.9 17.9 17.9 17.9 17.9 17.9 17.9 17.9 17.9 17.9 17.9 17.9 17.9 17.9 17.9 17.9 17.9 17.9 17.9 17.9 17.9 17.9 17.9 17.9 17.9 17.9 17.9 17.9 17.9 17.9 17.9 17.9 17.9 17.9 17.9 17.9 16.9 17.9 17.9 17.9 16.9 16.9 16.9 16.9 16.9 16.9 16.9 16.9 16.9 16.9 16.9 16.9 16.9 16.9 16.9 16.9 16.9 16.9 16.9 16.9 16.9 16.9 16.9 16.9 16.9 16.9 16.9 16.9 16.9 16.9 16.9 16.9 16.9 16.9 16.9 16.9 16.9 16.9 15.9 15.9 15.9 15.9 15.9 15.9 15.9 16.9 15.9 15.9 15.9 15.9 15.9 15.9 16.9 15.9 15.9 15.9 15.9 15.9 15.9 15.9 15.9 15.9 15.9 15.9 15.9 15.9 15.9 15.9 15.9 15.9 15.9 15.9 15.9 15.9 15.9 15.9 15.9 15.9 15.9 15.9 14.9 15.9 15.9 15.9 14.9 14.9 15.9 14.9 15.9 14.9 14.9 14.9 15.9 14.9 14.9 14.9 14.9 14.9 14.9 14.9 14.9 14.9 14.9 14.9 14.9 14.9 14.9 14.9 14.9 14.9 14.9 14.9 14.9 14.9 14.9 14.9 14.9 14.9 14.9 14.9 14.9 14.9 13.9 13.9 14.9 14.9 14.9 13.9 14.9 14.9 14.9 13.9 13.9 13.9 13.9 13.9 14.9 14.9 14.9 13.9 13.9 13.9 13.9 13.9 13.9 13.9 13.9 13.9 13.9 13.9 13.9 13.9 13.9 13.9 13.9 13.9 13.9 13.9 13.9 13.9 13.9 13.9 13.9 13.9 13.9 13.9 13.9 13.9 12.9 13.9 12.9 13.9 13.9 13.9 13.9 13.9 13.9 12.9 13.9 13.9 12.9 13.9 13.9 12.9 12.9 12.9 12.9 12.9 12.9 13.9 12.9 13.9 12.9 12.9 13.9 12.9 12.9 12.9 12.9 12.9 12.9 12.9 12.9 12.9 12.9 12.9 12.9 12.9 12.9 12.9 12.9 12.9 12.9 12.9 12.9 12.9 12.9 12.9 12.9 12.9 12.9 12.9 12.9 12.9 12.9 11.9 12.9 12.9 12.9 12.9 11.9 12.9 11.9 12.9 12.9 12.9 12.9 12.9 11.9 11.9 12.9 12.9 12.9 11.9 12.9 11.9 12.9 11.9 11.9 12.9 12.9 11.9 11.9 11.9 11.9 11.9 11.9 11.9 11.9 12.9 11.9 11.9 11.9 11.9 11.9 11.9 11.9 11.9 11.9 11.9 11.9 11.9 11.9 11.9 11.9 11.9 11.9 11.9 11.9 11.9 11.9 11.9 11.9 11.9 11.9 11.9 11.9 11.9 11.9 11.9
-0.9 0.1 0.1 0.1 0.1 0.1 0.1 0.1 0.1 0.1 2.1 8.1 23.1 54.1 107.1 188.1 300.1 449.1 638.1 868.1 1135.1 1432.1 1749.1 2072.1 2387.1 2683.1 2927.1 3109.1 3291.1 3442.1 3555.1 3628.1 3667.1 3677.1 3662.1 3630.1 3584.1 3527.1 3462.1 3394.1 3322.1 3249.1 3175.1 3101.1 3029.1 2957.1 2887.1 2818.1 2752.1 2687.1 2625.1 2564.1 2505.1 2449.1 2394.1 2341.1 2289.1 2239.1 2191.1 2145.1 2100.1 2056.1 2014.1 1974.1 1934.1 1896.1 1859.1 1823.1 1788.1 1754.1 1721.1 1690.1 1658.1 1628.1 1599.1 1570.1 1543.1 1515.1 1490.1 1464.1 1439.1 1415.1 1391.1 1368.1 1346.1 1324.1 1302.1 1281.1 1261.1 1241.1 1222.1 1203.1 1184.1 1166.1 1149.1 1132.1 1115.1 1098.1 1082.1 1066.1 1051.1 1036.1 1021.1 1007.1 993.1 979.1 965.1 952.1 939.1 927.1 914.1 902.1 890.1 879.1 867.1 856.1 845.1 835.1 824.1 814.1 804.1 794.1 784.1 775.1 766.1 756.1 748.1 739.1 730.1 722.1 714.1 705.1 698.1 690.1 682.1 675.1 667.1 660.1 653.1 646.1 639.1 632.1 625.1 619.1 613.1 607.1 600.1 594.1 588.1 582.1 577.1 571.1 566.1 560.1 555.1 550.1 544.1 539.1 534.1 529.1 524.1 520.1 515.1 510.1 505.1 501.1 497.1 493.1 488.1 484.1 480.1 476.1 472.1 468.1 464.1 460.1 456.1 452.1 449.1 445.1 442.1 438.1 435.1 431.1 428.1 424.1 421.1 418.1 415.1 412.1 409.1 406.1 403.1 400.1 397.1 394.1 391.1 388.1 386.1 383.1 380.1 377.1 375.1 372.1 370.1 367.1 365.1 362.1 360.1 357.1 355.1 352.1 350.1 348.1 346.1 343.1 341.1 339.1 337.1 335.1 333.1 330.1 329.1 327.1 325.1 323.1 320.1 319.1 317.1 315.1 313.1 311.1 309.1 308.1 305.1 303.1 302.1 300.1 299.1 297.1 295.1 293.1 292.1 291.1 288.1 287.1 286.1 284.1 282.1 281.1 279.1 277.1 276.1 275.1 273.1 272.1 271.1 269.1 268.1 266.1 265.1 264.1 262.1 261.1 259.1 258.1 257.1 256.1 254.1 253.1 252.1 251.1 249.1 248.1 247.1 246.1 245.1 243.1 242.1 241.1 240.1 239.1 238.1 236.1 235.1 234.1 233.1 232.1 231.1 230.1 229.1 228.1 227.1 226.1 225.1 224.1 223.1 222.1 221.1 220.1 219.1 218.1 217.1 216.1 215.1 214.1 213.1 212.1 212.1 211.1 209.1 209.1 208.1 207.1 206.1 205.1 204.1 203.1 203.1 202.1 201.1 200.1 200.1 198.1 198.1 198.1 196.1 196.1 195.1 194.1 193.1 193.1 192.1 191.1 190.1 190.1 189.1 188.1 187.1 186.1 186.1 185.1 184.1 184.1 183.1 182.1 182.1 181.1 180.1 180.1 179.1 178.1 178.1 177.1 176.1 176.1 175.1 175.1 174.1 173.1 172.1 172.1 172.1 171.1 170.1 170.1 169.1 168.1 168.1 167.1 167.1 166.1 166.1 165.1 164.1 164.1 163.1 163.1 162.1 162.1 161.1 161.1 160.1 159.1 159.1 158.1 158.1 157.1 157.1 156.1 156.1 155.1 155.1 154.1 154.1 153.1 153.1 153.1 152.1 151.1 151.1 150.1 150.1 150.1 149.1 149.1 148.1 147.1 147.1 147.1 147.1 146.1 145.1 145.1 144.1 144.1 144.1 143.1 143.1 142.1 142.1 141.1 141.1 140.1 141.1 140.1 139.1 139.1 138.1 138.1 138.1 137.1 137.1 136.1 136.1 136.1 135.1 135.1 135.1 134.1 134.1 133.1 133.1 133.1 132.1 132.1 132.1 131.1 131.1 130.1 130.1 130.1 129.1 129.1 129.1 128.1 128.1 128.1 127.1 127.1 127.1 126.1 126.1 126.1 125.1 125.1 124.1 124.1 124.1 123.1 123.1 123.1 123.1 122.1 122.1 121.1 121.1 121.1 121.1 121.1 120.1 120.1 119.1 119.1 119.1 119.1 118.1 118.1 118.1 117.1 117.1 117.1 116.1 116.1 116.1 116.1 116.1 115.1 115.1 115.1 115.1 114.1 114.1 113.1 113.1 113.1 113.1 112.1 112.1 112.1 112.1 111.1 111.1 111.1 110.1 110.1 110.1 110.1 109.1 109.1 109.1 109.1 108.1 108.1 108.1 108.1 107.1 107.1 107.1 107.1 106.1 106.1 106.1 106.1 106.1 105.1 105.1 105.1 105.1 104.1 104.1 104.1 104.1 103.1 103.1 103.1 103.1 103.1 102.1 102.1 102.1 102.1 101.1 101.1 101.1 101.1 100.1 100.1 100.1 100.1 99.1 99.1 99.1 99.1 99.1 99.1 98.1 98.1 98.1 98.1 97.1 97.1 97.1 97.1 97.1 97.1 97.1 96.1 96.1 96.1 96.1 96.1 95.1 95.1 94.1 95.1 94.1 94.1 94.1 94.1 94.1 93.1 93.1 93.1 93.1 93.1 93.1 92.1 92.1 92.1 92.1 92.1 91.1 91.1 91.1 91.1 91.1 90.1 90.1 90.1 90.1 90.1 89.1 89.1 89.1 89.1 89.1 89.1 89.1 88.1 88.1 88.1 88.1 88.1 87.1 87.1 87.1 87.1 87.1 87.1 86.1 86.1 86.1 86.1 86.1 86.1 85.1 86.1 85.1 85.1 85.1 85.1 85.1 84.1 84.1 84.1 84.1 84.1 84.1 83.1 83.1 83.1 83.1 83.1 83.1 83.1 82.1 82.1 83.1 82.1 82.1 82.1 81.1 81.1 81.1 81.1 81.1 81.1 81.1 80.1 80.1 80.1 80.1 80.1 79.1 80.1 80.1 79.1 79.1 79.1 79.1 79.1 79.1 78.1 78.1 78.1 78.1 78.1 78.1 78.1 77.1 77.1 77.1 77.1 77.1 77.1 77.1 77.1 76.1 76.1 76.1 76.1 76.1 76.1 76.1 75.1 76.1 75.1 75.1 75.1 75.1 74.1 75.1 74.1 74.1 74.1 74.1 74.1 74.1 74.1 74.1 73.1 73.1 73.1 73.1 73.1 73.1 73.1 72.1 72.1 72.1 72.1 72.1 72.1 72.1 72.1 72.1 72.1 71.1 71.1 71.1 71.1 71.1 71.1 71.1 71.1 71.1 70.1 70.1 70.1 70.1 70.1 70.1 70.1 70.1 69.1 70.1 69.1 69.1 69.1 69.1 69.1 69.1 69.1 69.1 68.1 68.1 68.1 68.1 68.1 68.1 68.1 68.1 68.1 68.1 67.1 67.1 68.1 67.1 67.1 67.1 67.1 67.1 67.1 66.1 67.1 66.1 66.1 66.1 66.1 66.1 66.1 66.1 66.1 66.1 65.1 65.1 65.1 65.1 65.1 65.1 65.1 65.1 65.1 65.1 65.1 64.1 64.1 64.1 64.1 64.1 64.1 64.1 64.1 64.1 63.1 63.1 63.1 63.1 63.1 63.1 63.1 63.1 63.1 63.1 63.1 63.1 63.1 63.1 62.1 62.1 62.1 62.1 62.1 62.1 62.1 62.1 62.1 61.1 62.1 61.1 61.1 61.1 61.1 61.1 61.1 61.1 61.1 61.1 61.1 61.1 60.1 61.1 60.1 60.1 60.1 60.1 60.1 60.1 60.1 60.1 60.1 59.1 59.1 59.1 60.1 59.1 59.1 59.1 59.1 59.1 59.1 59.1 59.1 59.1 59.1 59.1 58.1 58.1 58.1 58.1 58.1 58.1 58.1 58.1 58.1 57.1 58.1 57.1 57.1 57.1 58.1 57.1 57.1 57.1 57.1 57.1 57.1 57.1 57.1 57.1 57.1 56.1 56.1 56.1 56.1 56.1 56.1 56.1 56.1 56.1 56.1 56.1 56.1 56.1 55.1 55.1 55.1 55.1 55.1 55.1 55.1 55.1 55.1 55.1 55.1 55.1 55.1 54.1 54.1 54.1 54.1 54.1 54.1 54.1 54.1 54.1 54.1 54.1 54.1 53.1 54.1 53.1 53.1 53.1 53.1 53.1 53.1 53.1 53.1 53.1 53.1 53.1 53.1 52.1 52.1 52.1 53.1 52.1 52.1 52.1 52.1 52.1 52.1 52.1 52.1 52.1 52.1 52.1 52.1 51.1 51.1 51.1 52.1 51.1 51.1 51.1 51.1 51.1 51.1 51.1 51.1 51.1 51.1 50.1 50.1 50.1 51.1 50.1 50.1 51.1 50.1 50.1 50.1 50.1 50.1 50.1 50.1 50.1 49.1 50.1 49.1 50.1 49.1 49.1 49.1 49.1 49.1 49.1 49.1 49.1 49.1 49.1 49.1 49.1 49.1 48.1 49.1 48.1 48.1 48.1 48.1 48.1 48.1 48.1 48.1 48.1 48.1 48.1 48.1 48.1 48.1 48.1 48.1 48.1 47.1 47.1 47.1 47.1 47.1 47.1 47.1 47.1 47.1 47.1 47.1 47.1 46.1 47.1 47.1 47.1 47.1 46.1 46.1 46.1 47.1 46.1 46.1 46.1 46.1 46.1 46.1 46.1 45.1 45.1 46.1 46.1 45.1 46.1 45.1 45.1 45.1 46.1 45.1 45.1 45.1 45.1 45.1 45.1 45.1 45.1 45.1 45.1 45.1 45.1 45.1 44.1 44.1 44.1 44.1 44.1 44.1 44.1 44.1 44.1 44.1 44.1 44.1 44.1 44.1 44.1 44.1 44.1 44.1 44.1 44.1 43.1 43.1 43.1 44.1 43.1 43.1 44.1 43.1 43.1 43.1 43.1 43.1 43.1 43.1 43.1 43.1 43.1 43.1 43.1 43.1 43.1 43.1 42.1 42.1 43.1 42.1 42.1 42.1 42.1 42.1 42.1 42.1 42.1 42.1 42.1 42.1 42.1 42.1 42.1 42.1 42.1 42.1 41.1 42.1 42.1 41.1 41.1 42.1 42.1 41.1 41.1 41.1 41.1 41.1 41.1 41.1 41.1 41.1 41.1 41.1 41.1 40.1 41.1 41.1 41.1 40.1 41.1 40.1 40.1 40.1 40.1 40.1 40.1 40.1 40.1 40.1 40.1 40.1 40.1 40.1 40.1 40.1 39.1 40.1 39.1 39.1 40.1 40.1 40.1 40.1 39.1 39.1 40.1 39.1 39.1 39.1 39.1 39.1 39.1 39.1 39.1 39.1 39.1 39.1 39.1 39.1 38.1 39.1 39.1 38.1 38.1 38.1 38.1 38.1 38.1 38.1 38.1 38.1 38.1 38.1 38.1 38.1 38.1 38.1 38.1 37.1 38.1 38.1 38.1 38.1 37.1 38.1 38.1 37.1 37.1 37.1 37.1 37.1 37.1 37.1 37.1 37.1 37.1 37.1 37.1 37.1 37.1 37.1 37.1 37.1 37.1 37.1 37.1 37.1 36.1 36.1 37.1 36.1 37.1 36.1 36.1 36.1 36.1 36.1 36.1 36.1 36.1 36.1 36.1 36.1 36.1 36.1 36.1 36.1 36.1 36.1 36.1 36.1 36.1 36.1 35.1 35.1 35.1 35.1 35.1 35.1 35.1 35.1 35.1 35.1 35.1 35.1 35.1 35.1 35.1 35.1 35.1 35.1 35.1 35.1 35.1 35.1 35.1 34.1 34.1 35.1 35.1 34.1 35.1 35.1 34.1 34.1 34.1 34.1 34.1 34.1 34.1 34.1 34.1 34.1 34.1 34.1 34.1 34.1 34.1 34.1 34.1 34.1 33.1 34.1 34.1 34.1 33.1 34.1 33.1 33.1 33.1 33.1 34.1 33.1 33.1 33.1 33.1 33.1 33.1 33.1 33.1 33.1 33.1 33.1 33.1 33.1 33.1 33.1 33.1 33.1 32.1 32.1 32.1 33.1 32.1 32.1 32.1 32.1 32.1 32.1 32.1 32.1 32.1 32.1 32.1 32.1 32.1 32.1 32.1 32.1 32.1 32.1 32.1 32.1 32.1 32.1 32.1 32.1 32.1 31.1 32.1 31.1 31.1 32.1 31.1 31.1 31.1 31.1 31.1 32.1 31.1 31.1 31.1 31.1 31.1 31.1 31.1 31.1 31.1 31.1 31.1 31.1 31.1 31.1 31.1 31.1 31.1 30.1 31.1 31.1 30.1 30.1 30.1 31.1 30.1 30.1 31.1 30.1 30.1 30.1 30.1 30.1 30.1 30.1 30.1 30.1 30.1 30.1 30.1 30.1 30.1 30.1 30.1 30.1 30.1 30.1 30.1 29.1 30.1 30.1 30.1 30.1 29.1 29.1 29.1 30.1 30.1 29.1 29.1 29.1 29.1 29.1 29.1 29.1 29.1 29.1 29.1 29.1 29.1 29.1 29.1 29.1 29.1 29.1 29.1 28.1 29.1 29.1 29.1 29.1 28.1 29.1 29.1 28.1 28.1 29.1 28.1 28.1 28.1 28.1 28.1 28.1 28.1 28.1 28.1 28.1 28.1
-0.9 0.1 0.1 0.1 0.1 0.1 0.1 0.1 0.1 0.1 0.1 1.1 2.1 8.1 19.1 39.1 70.1 113.1 167.1 233.1 307.1 389.1 477.1 568.1 665.1 763.1 863.1 959.1 1056.1 1149.1 1237.1 1320.1 1395.1 1461.1 1518.1 1566.1 1606.1 1637.1 1661.1 1678.1 1688.1 1690.1 1689.1 1683.1 1673.1 1660.1 1643.1 1626.1 1606.1 1585.1 1562.1 1538.1 1514.1 1488.1 1464.1 1439.1 1412.1 1387.1 1361.1 1336.1 1311.1 1286.1 1262.1 1238.1 1214.1 1192.1 1169.1 1148.1 1126.1 1106.1 1085.1 1065.1 1047.1 1028.1 1009.1 991.1 975.1 958.1 941.1 926.1 911.1 897.1 882.1 867.1 855.1 840.1 828.1 815.1 803.1 791.1 780.1 768.1 758.1 746.1 736.1 726.1 716.1 707.1 697.1 688.1 679.1 670.1 662.1 654.1 646.1 638.1 630.1 622.1 616.1 608.1 601.1 595.1 588.1 581.1 575.1 568.1 562.1 557.1 551.1 545.1 539.1 534.1 528.1 523.1 518.1 512.1 508.1 503.1 498.1 493.1 488.1 484.1 480.1 475.1 471.1 466.1 462.1 458.1 454.1 451.1 447.1 443.1 439.1 436.1 432.1 429.1 425.1 421.1 418.1 415.1 411.1 408.1 405.1 402.1 399.1 396.1 393.1 389.1 386.1 384.1 382.1 379.1 375.1 372.1 370.1 368.1 364.1 362.1 360.1 357.1 355.1 353.1 350.1 348.1 346.1 343.1 341.1 339.1 336.1 334.1 332.1 330.1 328.1 325.1 324.1 321.1 319.1 318.1 316.1 314.1 311.1 310.1 308.1 306.1 304.1 303.1 301.1 299.1 297.1 296.1 294.1 292.1 290.1 289.1 287.1 285.1 284.1 282.1 281.1 279.1 278.1 276.1 274.1 273.1 272.1 270.1 269.1 267.1 266.1 265.1 263.1 262.1 260.1 259.1 258.1 257.1 255.1 254.1 253.1 252.1 250.1 249.1 248.1 246.1 245.1 244.1 243.1 242.1 240.1 239.1 238.1 237.1 236.1 235.1 233.1 233.1 231.1 230.1 229.1 228.1 227.1 226.1 225.1 223.1 223.1 222.1 221.1 220.1 219.1 218.1 217.1 216.1 215.1 214.1 213.1 212.1 211.1 210.1 209.1 208.1 208.1 207.1 206.1 205.1 204.1 203.1 202.1 201.1 200.1 199.1 199.1 198.1 197.1 196.1 196.1 194.1 194.1 193.1 192.1 191.1 191.1 190.1 189.1 188.1 187.1 187.1 186.1 185.1 185.1 183.1 183.1 183.1 182.1 181.1 180.1 179.1 179.1 178.1 177.1 177.1 176.1 175.1 175.1 174.1 174.1 172.1 172.1 171.1 170.1 170.1 169.1 169.1 168.1 168.1 167.1 166.1 166.1 165.1 164.1 164.1 163.1 162.1 162.1 161.1 161.1 160.1 159.1 159.1 158.1 158.1 157.1 157.1 156.1 156.1 155.1 155.1 154.1 153.1 153.1 152.1 152.1 151.1 151.1 150.1 150.1 149.1 149.1 148.1 148.1 147.1 147.1 146.1 146.1 146.1 145.1 144.1 144.1 143.1 143.1 142.1 142.1 141.1 141.1 140.1 140.1 140.1 139.1 139.1 138.1 138.1 137.1 137.1 136.1 136.1 136.1 135.1 134.1 134.1 134.1 133.1 133.1 133.1 133.1 132.1 131.1 131.1 131.1 130.1 129.1 130.1 129.1 129.1 128.1 128.1 128.1 127.1 126.1 126.1 126.1 125.1 125.1 125.1 124.1 124.1 123.1 123.1 123.1 122.1 122.1 122.1 121.1 121.1 121.1 120.1 120.1 119.1 119.1 119.1 118.1 118.1 118.1 118.1 117.1 117.1 116.1 116.1 116.1 115.1 115.1 115.1 114.1 114.1 114.1 113.1 113.1 113.1 112.1 112.1 112.1 111.1 111.1 110.1 110.1 110.1 110.1 110.1 109.1 110.1 109.1 108.1 108.1 107.1 108.1 107.1 107.1 107.1 106.1 106.1 106.1 106.1 105.1 105.1 105.1 104.1 104.1 104.1 104.1 103.1 103.1 103.1 103.1 102.1 102.1 102.1 101.1 101.1 101.1 100.1 100.1 100.1 100.1 100.1 100.1 99.1 99.1 99.1 98.1 98.1 98.1 97.1 97.1 97.1 97.1 97.1 96.1 96.1 96.1 96.1 95.1 95.1 95.1 94.1 95.1 94.1 94.1 94.1 93.1 94.1 93.1 93.1 92.1 92.1 92.1 92.1 91.1 92.1 91.1 91.1 91.1 91.1 90.1 90.1 90.1 90.1 90.1 89.1 89.1 88.1 88.1 89.1 88.1 88.1 88.1 87.1 87.1 87.1 87.1 87.1 87.1 87.1 86.1 86.1 86.1 86.1 86.1 85.1 85.1 85.1 84.1 85.1 84.1 84.1 84.1 84.1 84.1 83.1 83.1 82.1 83.1 83.1 82.1 82.1 82.1 81.1 82.1 81.1 81.1 81.1 81.1 81.1 81.1 80.1 80.1 80.1 80.1 79.1 79.1 79.1 79.1 79.1 79.1 78.1 79.1 78.1 78.1 78.1 78.1 77.1 77.1 77.1 77.1 77.1 77.1 76.1 77.1 76.1 76.1 76.1 76.1 75.1 76.1 75.1 74.1 75.1 74.1 75.1 74.1 74.1 74.1 74.1 73.1 73.1 73.1 73.1 73.1 72.1 72.1 72.1 72.1 72.1 72.1 72.1 72.1 71.1 71.1 71.1 71.1 71.1 71.1 71.1 70.1 70.1 70.1 70.1 70.1 70.1 69.1 70.1 69.1 69.1 69.1 69.1 69.1 69.1 68.1 69.1 68.1 68.1 67.1 68.1 68.1 67.1 67.1 67.1 67.1 67.1 67.1 66.1 66.1 66.1 66.1 66.1 66.1 66.1 65.1 65.1 66.1 65.1 65.1 65.1 65.1 65.1 65.1 65.1 64.1 64.1 64.1 64.1 64.1 64.1 64.1 64.1 63.1 63.1 63.1 63.1 63.1 63.1 62.1 63.1 63.1 62.1 62.1 62.1 62.1 61.1 61.1 61.1 61.1 61.1 61.1 61.1 61.1 61.1 61.1 61.1 60.1 60.1 60.1 60.1 60.1 60.1 60.1 59.1 59.1 59.1 59.1 59.1 59.1 59.1 59.1 58.1 59.1 58.1 58.1 58.1 58.1 58.1 58.1 58.1 58.1 57.1 57.1 57.1 57.1 57.1 57.1 57.1 56.1 57.1 56.1 57.1 56.1 57.1 57.1 56.1 56.1 56.1 55.1 55.1 56.1 55.1 55.1 55.1 55.1 55.1 55.1 55.1 54.1 55.1 54.1 54.1 54.1 54.1 54.1 54.1 54.1 54.1 53.1 54.1 54.1 54.1 53.1 53.1 53.1 53.1 53.1 53.1 53.1 53.1 52.1 52.1 52.1 52.1 52.1 52.1 52.1 52.1 52.1 52.1 52.1 52.1 51.1 51.1 51.1 51.1 51.1 51.1 51.1 51.1 51.1 51.1 51.1 50.1 51.1 50.1 50.1 50.1 50.1 50.1 50.1 49.1 50.1 50.1 49.1 50.1 49.1 50.1 49.1 49.1 49.1 49.1 49.1 49.1 48.1 48.1 48.1 48.1 48.1 48.1 48.1 48.1 48.1 48.1 48.1 48.1 48.1 47.1 48.1 48.1 47.1 47.1 47.1 47.1 47.1 47.1 47.1 47.1 47.1 47.1 47.1 46.1 46.1 46.1 47.1 46.1 46.1 46.1 46.1 46.1 46.1 46.1 46.1 46.1 45.1 45.1 45.1 45.1 45.1 45.1 45.1 45.1 45.1 45.1 45.1 45.1 44.1 45.1 44.1 44.1 44.1 44.1 44.1 44.1 44.1 44.1 44.1 44.1 44.1 43.1 44.1 44.1 44.1 43.1 43.1 43.1 43.1 43.1 43.1 43.1 42.1 43.1 43.1 43.1 42.1 43.1 42.1 42.1 42.1 42.1 42.1 42.1 42.1 42.1 42.1 42.1 42.1 42.1 41.1 41.1 42.1 41.1 41.1 41.1 41.1 41.1 41.1 41.1 41.1 41.1 41.1 40.1 40.1 41.1 40.1 40.1 40.1 40.1 40.1 40.1 40.1 40.1 40.1 40.1 40.1 39.1 40.1 39.1 40.1 40.1 39.1 40.1 39.1 39.1 39.1 39.1 39.1 39.1 39.1 39.1 39.1 39.1 38.1 39.1 38.1 38.1 38.1 38.1 38.1 38.1 38.1 38.1 38.1 38.1 38.1 37.1 37.1 38.1 38.1 37.1 37.1 37.1 37.1 37.1 37.1 37.1 37.1 37.1 37.1 37.1 37.1 36.1 37.1 37.1 37.1 37.1 36.1 37.1 36.1 36.1 36.1 36.1 36.1 36.1 36.1 36.1 36.1 35.1 36.1 36.1 36.1 35.1 36.1 36.1 35.1 35.1 36.1 36.1 35.1 35.1 35.1 35.1 35.1 35.1 35.1 35.1 35.1 35.1 35.1 35.1 34.1 35.1 34.1 35.1 34.1 34.1 34.1 34.1 34.1 34.1 34.1 34.1 34.1 34.1 34.1 34.1 34.1 33.1 34.1 33.1 33.1 34.1 33.1 33.1 34.1 33.1 33.1 33.1 33.1 33.1 33.1 33.1 33.1 33.1 32.1 33.1 33.1 33.1 33.1 32.1 32.1 32.1 32.1 32.1 33.1 32.1 32.1 32.1 32.1 32.1 32.1 32.1 32.1 32.1 32.1 32.1 32.1 32.1 32.1 32.1 32.1 32.1 31.1 32.1 32.1 31.1 31.1 32.1 31.1 31.1 31.1 31.1 31.1 31.1 31.1 31.1 31.1 31.1 31.1 31.1 30.1 31.1 30.1 31.1 30.1 30.1 30.1 30.1 30.1 30.1 30.1 30.1 30.1 30.1 30.1 30.1 29.1 30.1 30.1 30.1 30.1 30.1 29.1 29.1 29.1 29.1 29.1 29.1 29.1 29.1 29.1 29.1 29.1 29.1 29.1 29.1 29.1 29.1 29.1 29.1 29.1 29.1 29.1 29.1 28.1 28.1 29.1 28.1 28.1 28.1 28.1 28.1 28.1 28.1 29.1 28.1 28.1 28.1 28.1 28.1 28.1 28.1 28.1 28.1 27.1 28.1 28.1 28.1 28.1 28.1 27.1 28.1 28.1 27.1 27.1 27.1 27.1 27.1 27.1 27.1 27.1 27.1 27.1 27.1 27.1 27.1 27.1 27.1 27.1 27.1 27.1 27.1 27.1 26.1 27.1 26.1 26.1 26.1 26.1 27.1 26.1 26.1 26.1 26.1 26.1 26.1 26.1 26.1 26.1 26.1 26.1 25.1 26.1 26.1 26.1 26.1 26.1 25.1 25.1 26.1 25.1 26.1 25.1 26.1 25.1 25.1 26.1 26.1 25.1 25.1 25.1 25.1 25.1 25.1 25.1 25.1 25.1 25.1 25.1 25.1 24.1 24.1 25.1 25.1 24.1 24.1 24.1 25.1 25.1 25.1 24.1 25.1 24.1 25.1 24.1 24.1 24.1 24.1 24.1 24.1 24.1 24.1 24.1 24.1 24.1 24.1 24.1 24.1 24.1 24.1 24.1 23.1 24.1 24.1 23.1 24.1 23.1 23.1 23.1 23.1 23.1 23.1 23.1 23.1 23.1 23.1 23.1 23.1 22.1 23.1 23.1 23.1 23.1 23.1 22.1 23.1 23.1 23.1 23.1 22.1 23.1 23.1 22.1 22.1 23.1 22.1 22.1 22.1 22.1 22.1 23.1 22.1 21.1 22.1 22.1 22.1 22.1 22.1 22.1 22.1 22.1 22.1 22.1 22.1 22.1 22.1 22.1 22.1 22.1 21.1 22.1 21.1 22.1 21.1 22.1 21.1 21.1 21.1 21.1 21.1 21.1 22.1 21.1 21.1 21.1 21.1 21.1 21.1 21.1 21.1 20.1 21.1 21.1 21.1 21.1 21.1 21.1 21.1 21.1 20.1 21.1 21.1 21.1 21.1 21.1 20.1 21.1 20.1 21.1 20.1 20.1 20.1 20.1 20.1 20.1 20.1 20.1 20.1 20.1 20.1 20.1 20.1 20.1 20.1 20.1 20.1 20.1 20.1 20.1 20.1 19.1 19.1 20.1 20.1 19.1 20.1 20.1 20.1 20.1 20.1 19.1 20.1 20.1 19.1 19.1 19.1 19.1 19.1 20.1 19.1 19.1 20.1 19.1 19.1 19.1 19.1 19.1 19.1 19.1 19.1 19.1 19.1 19.1 19.1 19.1 19.1 19.1 19.1 19.1 19.1 19.1 19.1 19.1 19.1 19.1 19.1 19.1 18.1 19.1 19.1 19.1 18.1 18.1 19.1 18.1 18.1 19.1 18.1 19.1 18.1 18.1 18.1 18.1 18.1 18.1 18.1 18.1 18.1 18.1 17.1 18.1 18.1 18.1 18.1 17.1 18.1 18.1 18.1 17.1 17.1 18.1 18.1 18.1 18.1 18.1 17.1 18.1 17.1 17.1
-0.3 0.7 -0.3 0.7 -0.3 -0.3 0.7 -0.3 -0.3 -0.3 -0.3 0.7 2.7 8.7 18.7 35.7 58.7 90.7 129.7 175.7 225.7 277.7 328.7 378.7 427.7 474.7 520.7 565.7 607.7 649.7 689.7 725.7 760.7 791.7 819.7 844.7 866.7 886.7 902.7 917.7 928.7 938.7 945.7 951.7 954.7 956.7 955.7 954.7 952.7 949.7 944.7 939.7 933.7 926.7 918.7 910.7 901.7 893.7 883.7 874.7 864.7 854.7 844.7 834.7 824.7 814.7 804.7 793.7 783.7 773.7 763.7 753.7 743.7 734.7 724.7 714.7 705.7 696.7 687.7 678.7 669.7 660.7 652.7 643.7 635.7 627.7 619.7 612.7 605.7 597.7 590.7 583.7 575.7 569.7 562.7 555.7 549.7 543.7 536.7 530.7 524.7 518.7 513.7 507.7 501.7 495.7 491.7 485.7 480.7 475.7 470.7 465.7 460.7 455.7 451.7 446.7 442.7 437.7 433.7 429.7 425.7 421.7 417.7 413.7 409.7 405.7 401.7 397.7 394.7 390.7 387.7 383.7 379.7 376.7 373.7 370.7 366.7 363.7 360.7 357.7 354.7 351.7 348.7 345.7 342.7 339.7 336.7 334.7 331.7 329.7 325.7 323.7 320.7 318.7 315.7 313.7 310.7 308.7 306.7 303.7 301.7 298.7 296.7 294.7 292.7 290.7 287.7 285.7 283.7 281.7 279.7 277.7 275.7 273.7 271.7 269.7 267.7 265.7 263.7 261.7 259.7 258.7 256.7 254.7 252.7 251.7 249.7 248.7 246.7 244.7 243.7 241.7 239.7 237.7 236.7 234.7 233.7 231.7 229.7 228.7 227.7 225.7 224.7 222.7 221.7 220.7 218.7 217.7 215.7 214.7 213.7 212.7 210.7 209.7 207.7 206.7 205.7 203.7 202.7 201.7 200.7 199.7 198.7 196.7 195.7 194.7 193.7 192.7 191.7 189.7 188.7 187.7 186.7 185.7 184.7 183.7 182.7 181.7 180.7 179.7 178.7 177.7 176.7 175.7 174.7 173.7 172.7 171.7 170.7 169.7 168.7 167.7 166.7 165.7 165.7 164.7 163.7 162.7 161.7 160.7 159.7 158.7 158.7 157.7 156.7 155.7 154.7 153.7 153.7 152.7 151.7 150.7 149.7 148.7 147.7 147.7 146.7 145.7 145.7 144.7 143.7 142.7 142.7 141.7 140.7 140.7 139.7 138.7 137.7 137.7 136.7 135.7 135.7 134.7 134.7 133.7 132.7 131.7 131.7 130.7 129.7 129.7 128.7 128.7 127.7 126.7 126.7 125.7 125.7 124.7 124.7 123.7 123.7 122.7 121.7 121.7 120.7 119.7 119.7 118.7 118.7 117.7 117.7 116.7 116.7 115.7 114.7 114.7 113.7 113.7 112.7 112.7 112.7 111.7 110.7 110.7 110.7 109.7 109.7 108.7 107.7 107.7 107.7 106.7 106.7 105.7 105.7 104.7 104.7 104.7 103.7 103.7 102.7 102.7 101.7 101.7 100.7 100.7 99.7 99.7 99.7 99.7 98.7 97.7 97.7 97.7 96.7 96.7 95.7 95.7 95.7 95.7 94.7 94.7 93.7 93.7 92.7 92.7 92.7 91.7 91.7 90.7 90.7 90.7 90.7 89.7 89.7 88.7 88.7 87.7 87.7 87.7 87.7 86.7 86.7 85.7 85.7 85.7 84.7 84.7 84.7 84.7 83.7 83.7 83.7 82.7 82.7 82.7 81.7 81.7 81.7 81.7 80.7 80.7 80.7 79.7 79.7 79.7 79.7 78.7 78.7 78.7 78.7 77.7 77.7 77.7 76.7 76.7 76.7 75.7 75.7 75.7 74.7 74.7 74.7 74.7 74.7 73.7 73.7 73.7 73.7 72.7 72.7 72.7 72.7 71.7 71.7 71.7 70.7 70.7 70.7 70.7 70.7 70.7 69.7 69.7 69.7 68.7 68.7 68.7 68.7 68.7 68.7 67.7 67.7 66.7 66.7 67.7 66.7 66.7 66.7 66.7 65.7 65.7 65.7 64.7 64.7 64.7 64.7 64.7 64.7 63.7 63.7 63.7 63.7 63.7 62.7 62.7 62.7 62.7 62.7 61.7 62.7 61.7 61.7 61.7 61.7 60.7 60.7 60.7 60.7 60.7 59.7 59.7 59.7 59.7 59.7 59.7 59.7 58.7 58.7 58.7 58.7 58.7 57.7 57.7 57.7 57.7 57.7 57.7 57.7 56.7 56.7 56.7 56.7 56.7 56.7 55.7 55.7 55.7 54.7 55.7 55.7 55.7 54.7 54.7 54.7 54.7 54.7 54.7 53.7 53.7 53.7 53.7 53.7 53.7 53.7 53.7 52.7 52.7 52.7 52.7 51.7 52.7 52.7 51.7 51.7 51.7 51.7 51.7 51.7 51.7 50.7 50.7 50.7 50.7 50.7 50.7 50.7 50.7 49.7 50.7 49.7 49.7 49.7 49.7 48.7 48.7 49.7 48.7 48.7 48.7 48.7 48.7 47.7 48.7 47.7 48.7 47.7 47.7 47.7 47.7 47.7 46.7 47.7 47.7 46.7 46.7 46.7 46.7 46.7 46.7 46.7 45.7 45.7 45.7 45.7 45.7 45.7 45.7 45.7 44.7 44.7 44.7 44.7 44.7 44.7 44.7 44.7 44.7 43.7 43.7 44.7 43.7 43.7 43.7 43.7 43.7 43.7 43.7 43.7 43.7 42.7 42.7 42.7 42.7 42.7 42.7 42.7 41.7 42.7 42.7 41.7 41.7 42.7 41.7 41.7 41.7 41.7 40.7 40.7 41.7 40.7 41.7 40.7 40.7 40.7 40.7 40.7 40.7 40.7 39.7 40.7 39.7 39.7 39.7 39.7 39.7 39.7 39.7 39.7 39.7 39.7 38.7 39.7 38.7 39.7 38.7 38.7 38.7 38.7 38.7 38.7 38.7 38.7 37.7 38.7 37.7 37.7 37.7 37.7 37.7 37.7 37.7 37.7 37.7 37.7 36.7 36.7 36.7 36.7 36.7 36.7 36.7 36.7 36.7 36.7 36.7 36.7 36.7 36.7 35.7 36.7 35.7 36.7 35.7 35.7 35.7 35.7 35.7 35.7 35.7 35.7 34.7 34.7 34.7 34.7 35.7 34.7 34.7 34.7 34.7 34.7 34.7 34.7 34.7 34.7 34.7 34.7 34.7 34.7 33.7 33.7 33.7 33.7 33.7 33.7 33.7 33.7 33.7 33.7 33.7 33.7 33.7 33.7 33.7 32.7 32.7 32.7 32.7 32.7 32.7 32.7 32.7 32.7 32.7 32.7 32.7 32.7 31.7 32.7 31.7 32.7 31.7 31.7 31.7 31.7 31.7 31.7 31.7 31.7 30.7 31.7 31.7 30.7 30.7 31.7 30.7 30.7 30.7 31.7 30.7 30.7 30.7 30.7 30.7 30.7 30.7 30.7 30.7 30.7 30.7 30.7 30.7 30.7 30.7 29.7 29.7 29.7 29.7 30.7 29.7 29.7 29.7 29.7 29.7 29.7 29.7 29.7 28.7 29.7 29.7 29.7 29.7 28.7 28.7 28.7 28.7 28.7 29.7 28.7 28.7 28.7 28.7 28.7 28.7 28.7 28.7 28.7 27.7 28.7 28.7 28.7 28.7 27.7 28.7 28.7 27.7 27.7 27.7 27.7 27.7 27.7 28.7 27.7 27.7 27.7 27.7 27.7 27.7 27.7 27.7 27.7 27.7 27.7 26.7 27.7 27.7 26.7 26.7 27.7 26.7 26.7 26.7 26.7 26.7 26.7 26.7 26.7 26.7 26.7 26.7 25.7 25.7 25.7 25.7 26.7 26.7 26.7 25.7 26.7 25.7 25.7 25.7 25.7 25.7 25.7 25.7 25.7 25.7 25.7 25.7 25.7 25.7 25.7 25.7 25.7 25.7 25.7 25.7 25.7 25.7 24.7 25.7 25.7 25.7 24.7 24.7 24.7 24.7 24.7 24.7 24.7 24.7 24.7 24.7 23.7 24.7 24.7 24.7 24.7 24.7 24.7 23.7 24.7 24.7 23.7 23.7 23.7 23.7 23.7 23.7 23.7 23.7 23.7 23.7 23.7 23.7 23.7 23.7 23.7 23.7 23.7 23.7 23.7 23.7 22.7 23.7 23.7 23.7 23.7 22.7 22.7 23.7 23.7 22.7 22.7 22.7 23.7 22.7 22.7 22.7 22.7 22.7 22.7 22.7 22.7 22.7 22.7 22.7 22.7 22.7 22.7 22.7 22.7 21.7 21.7 21.7 21.7 22.7 21.7 22.7 22.7 21.7 21.7 21.7 21.7 21.7 21.7 21.7 21.7 21.7 21.7 21.7 21.7 21.7 21.7 21.7 21.7 21.7 21.7 21.7 20.7 21.7 21.7 21.7 20.7 21.7 21.7 20.7 21.7 21.7 20.7 20.7 20.7 20.7 20.7 20.7 20.7 20.7 20.7 20.7 20.7 20.7 20.7 20.7 20.7 20.7 20.7 20.7 20.7 20.7 20.7 20.7 20.7 19.7 20.7 20.7 20.7 20.7 19.7 19.7 20.7 19.7 19.7 19.7 19.7 19.7 19.7 19.7 19.7 19.7 19.7 19.7 19.7 19.7 19.7 19.7 19.7 19.7 19.7 19.7 19.7 19.7 18.7 19.7 19.7 18.7 19.7 19.7 19.7 18.7 18.7 19.7 19.7 19.7 18.7 18.7 18.7 18.7 18.7 18.7 18.7 18.7 18.7 19.7 18.7 18.7 18.7 18.7 18.7 18.7 18.7 18.7 18.7 18.7 18.7 18.7 18.7 18.7 18.7 17.7 18.7 17.7 18.7 18.7 18.7 17.7 18.7 17.7 17.7 17.7 18.7 18.7 17.7 17.7 17.7 17.7 17.7 17.7 17.7 17.7 17.7 17.7 17.7 17.7 17.7 17.7 17.7 17.7 17.7 17.7 17.7 17.7 17.7 17.7 17.7 17.7 17.7 17.7 17.7 17.7 17.7 16.7 17.7 17.7 17.7 16.7 16.7 17.7 16.7 17.7 16.7 16.7 17.7 16.7 16.7 16.7 16.7 16.7 16.7 16.7 17.7 16.7 16.7 16.7 16.7 16.7 16.7 16.7 16.7 16.7 16.7 16.7 16.7 16.7 16.7 16.7 16.7 16.7 16.7 16.7 16.7 16.7 16.7 16.7 16.7 16.7 16.7 16.7 16.7 16.7 16.7 15.7 15.7 15.7 15.7 16.7 16.7 15.7 15.7 15.7 15.7 15.7 15.7 15.7 15.7 15.7 15.7 15.7 15.7 15.7 15.7 15.7 15.7 15.7 15.7 15.7 15.7 15.7 15.7 15.7 15.7 15.7 15.7 15.7 15.7 15.7 15.7 15.7 15.7 15.7 14.7 14.7 15.7 15.7 15.7 15.7 14.7 14.7 14.7 15.7 14.7 15.7 14.7 14.7 14.7 14.7 14.7 14.7 14.7 14.7 14.7 14.7 14.7 14.7 14.7 14.7 14.7 14.7 14.7 14.7 14.7 14.7 14.7 14.7 14.7 14.7 14.7 14.7 14.7 14.7 14.7 14.7 14.7 14.7 13.7 14.7 13.7 13.7 14.7 13.7 13.7 13.7 13.7 13.7 14.7 13.7 14.7 14.7 13.7 13.7 13.7 13.7 14.7 13.7 13.7 13.7 13.7 13.7 13.7 13.7 13.7 13.7 13.7 13.7 13.7 13.7 13.7 13.7 13.7 13.7 13.7 13.7 13.7 13.7 13.7 13.7 13.7 13.7 13.7 13.7 13.7 13.7 13.7 13.7 13.7 13.7 13.7 12.7 12.7 12.7 13.7 12.7 13.7 13.7 13.7 12.7 12.7 13.7 13.7 12.7 13.7 13.7 12.7 12.7 13.7 12.7 12.7 12.7 12.7 12.7 12.7 12.7 12.7 12.7 12.7 12.7 12.7 12.7 12.7 12.7 12.7 12.7 12.7 11.7 12.7 12.7 12.7 12.7 12.7 12.7 12.7 12.7 12.7 12.7 12.7 12.7 12.7 12.7 12.7 12.7 12.7 12.7 12.7 12.7 12.7 11.7 12.7 12.7 12.7 11.7 12.7 11.7 12.7 12.7 11.7 11.7 12.7 11.7 11.7 11.7 11.7 11.7 11.7 11.7 11.7 11.7 11.7 11.7 12.7 11.7 11.7 11.7 11.7 11.7 11.7 11.7 11.7 11.7 11.7 11.7 11.7 11.7 11.7 11.7 11.7 11.7 11.7 11.7 11.7 11.7 11.7 11.7 11.7 11.7 11.7 11.7 11.7 11.7 11.7 11.7 11.7 11.7 11.7 11.7 11.7 11.7 10.7 10.7 11.7 11.7 11.7 10.7 11.7 10.7 11.7 11.7 11.7 10.7 11.7 10.7 10.7 11.7 10.7 10.7 10.7 10.7 10.7 10.7 10.7 10.7 10.7 10.7 10.7 10.7 10.7 10.7 10.7 10.7 10.7 10.7 10.7 10.7 10.7 10.7 10.7 10.7 10.7
0 0 0 0 0 0 0 0 0 0 0 0 1 2 4 8 14 21 28 36 45 55 67 81 99 122 151 188 231 283 343 409 478 551 624 695 766 834 899 961 1020 1075 1127 1177 1222 1264 1303 1338 1371 1400 1427 1450 1471 1489 1505 1518 1529 1537 1544 1548 1552 1553 1553 1551 1548 1544 1539 1533 1526 1518 1509 1499 1489 1479 1467 1456 1444 1432 1419 1406 1393 1380 1367 1353 1340 1326 1312 1299 1285 1271 1258 1244 1231 1217 1204 1191 1178 1164 1152 1139 1126 1113 1101 1089 1077 1065 1053 1041 1030 1018 1007 996 985 975 964 954 943 933 923 914 904 894 885 875 866 857 848 840 831 823 814 806 798 790 782 775 767 760 752 745 738 731 724 717 710 704 698 691 685 679 673 666 660 655 649 643 638 633 627 622 616 611 606 601 596 592 586 582 577 573 568 563 559 554 550 546 542 538 534 530 525 522 518 514 510 507 503 499 496 492 489 485 482 479 475 472 469 466 463 460 456 453 451 448 445 442 439 436 434 431 428 425 423 420 417 415 412 410 407 405 402 400 398 396 393 391 389 386 384 382 380 378 375 373 371 369 367 365 363 361 359 357 355 353 351 350 348 346 344 342 341 338 337 335 333 332 330 328 327 325 323 322 320 318 317 315 314 313 311 309 308 306 305 304 302 300 299 298 296 295 294 292 291 290 288 287 286 284 283 282 280 279 278 276 275 274 273 272 271 270 268 267 266 265 263 262 262 260 259 258 257 256 255 254 252 251 250 249 248 247 247 245 244 244 243 241 240 239 239 238 236 236 235 233 233 232 231 230 230 228 227 226 226 225 224 223 222 221 221 219 219 218 217 217 216 215 214 213 212 212 211 210 209 208 208 207 206 205 205 204 203 202 201 201 201 200 199 198 198 197 196 196 195 194 193 193 192 191 191 190 189 188 188 187 187 186 185 185 185 184 183 182 182 181 181 180 180 179 178 177 177 177 176 175 175 174 174 173 173 172 171 171 170 170 169 169 168 167 167 167 166 165 165 165 164 163 163 163 162 161 161 160 160 159 159 158 158 157 157 156 156 155 155 154 154 154 153 153 152 152 151 151 150 150 150 149 149 148 148 147 147 146 146 146 145 145 144 144 144 143 143 143 142 142 141 141 140 140 139 139 139 138 138 138 137 137 136 136 136 135 135 135 134 134 134 133 133 133 132 132 131 131 130 130 130 130 129 129 129 128 128 128 127 127 126 126 125 125 125 125 125 124 124 123 123 123 123 122 122 122 121 121 121 120 120 120 120 119 119 118 118 118 118 117 117 117 116 116 116 116 115 115 115 114 114 114 113 113 113 113 112 112 112 112 111 111 111 111 110 110 110 110 109 109 109 108 108 108 108 107 107 107 107 106 106 106 105 105 105 105 104 104 104 104 103 103 103 103 102 103 102 102 102 101 101 101 101 100 100 100 100 99 99 99 99 98 98 98 98 98 97 97 97 97 97 96 96 96 96 95 95 95 95 94 94 94 94 94 93 93 93 93 93 93 93 92 92 92 92 91 91 91 91 90 90 90 90 89 89 89 89 89 88 88 88 88 88 88 87 87 87 87 87 86 86 86 86 86 85 85 85 85 85 85 85 84 84 84 83 84 83 83 83 83 83 82 83 82 82 82 81 81 81 81 81 81 81 80 80 80 80 80 79 79 79 79 79 79 79 78 78 78 78 78 78 77 77 77 77 77 76 76 77 76 76 76 76 75 75 76 75 75 75 75 74 75 74 74 74 74 74 74 73 73 73 73 73 73 73 73 72 72 72 72 72 72 71 71 71 71 71 70 70 70 70 70 70 70 69 69 70 69 69 69 69 69 69 68 68 68 68 68 68 68 68 67 67 67 67 67 67 67 67 66 66 66 66 66 66 66 66 65 66 65 65 65 65 65 65 65 64 64 65 64 64 64 64 64 64 63 63 63 63 63 63 63 63 62 62 62 62 62 62 62 62 61 61 61 61 61 61 61 61 61 61 61 60 60 60 60 60 60 59 60 60 59 59 59 59 59 59 59 58 58 58 58 58 58 58 58 58 57 57 57 57 57 57 57 57 57 57 57 56 56 56 56 56 56 56 55 55 56 56 55 56 55 55 55 54 55 54 55 54 54 54 54 54 54 54 54 54 53 53 53 53 53 53 53 53 53 53 53 53 53 53 52 52 52 52 52 52 52 52 52 51 51 51 51 51 51 51 51 51 50 51 51 51 50 50 50 50 50 50 50 50 50 50 50 50 49 49 49 49 49 49 49 49 49 49 49 48 48 48 48 48 48 48 48 48 48 48 48 47 47 47 47 47 47 47 47 47 47 47 46 47 47 47 46 46 46 46 46 46 46 45 45 46 45 45 46 46 45 45 45 45 45 45 45 44 45 45 44 45 44 45 44 44 44 44 44 44 44 44 44 44 43 43 43 43 43 43 43 43 42 43 43 43 43 43 42 42 43 42 42 42 42 42 42 42 42 42 42 42 41 41 41 41 41 41 41 41 41 41 41 41 40 41 40 41 41 40 40 40 40 40 40 40 40 40 40 40 40 40 40 40 40 40 39 39 39 39 39 39 39 39 39 39 39 39 39 38 39 39 39 39 38 39 38 38 38 38 38 38 38 38 37 38 37 38 37 38 38 37 37 37 37 37 37 37 37 37 37 37 37 37 37 37 36 36 37 36 36 36 36 36 36 36 36 36 36 36 36 36 36 35 36 35 35 35 35 35 35 35 35 35 35 35 35 35 35 35 35 34 35 35 35 34 34 34 34 34 34 34 34 34 33 34 34 33 33 33 34 34 33 34 33 33 33 33 34 33 33 33 33 33 33 33 33 33 33 33 33 33 32 32 33 32 32 32 32 32 32 32 32 32 32 32 32 32 32 32 32 32 31 32 31 31 31 31 31 31 31 31 31 31 31 31 31 31 31 30 31 30 30 30 30 30 30 30 30 30 30 30 30 30 30 30 30 30 29 30 30 30 29 30 29 29 29 29 29 30 29 29 29 29 29 29 29 29 29 29 29 29 28 29 28 28 29 29 28 29 28 28 28 28 28 28 28 28 28 28 28 28 27 27 28 28 28 27 27 28 27 27 27 27 27 27 27 27 27 27 27 27 27 27 27 27 27 27 27 27 27 26 27 27 26 26 26 26 26 26 26 26 26 26 26 26 26 26 26 26 26 26 26 26 26 26 26 26 25 25 25 25 26 25 25 25 25 25 25 25 25 25 25 25 25 25 25 25 25 25 25 25 25 25 25 25 24 25 25 24 24 24 24 24 24 24 24 24 24 24 24 24 24 24 24 24 24 24 24 24 23 23 24 24 23 23 23 24 23 23 23 23 24 23 23 23 23 23 23 23 23 22 23 23 23 23 23 23 23 23 23 23 23 22 22 22 22 23 22 22 22 22 22 22 22 22 22 22
4 9 8 - 1 5 - 7
-1.6667 -1.6667 -1.6667 -1.6667 -1.6667 8.3333 145.33 484.33 920.33 1353.3 1745.3 2087.3 2382.3 2639.3 2857.3 3005.3 3005.3 2822.3 2502.3 2120.3 1745.3 1415.3 1144.3 932.33 767.33 646.33 544.33 463.33 402.33 354.33 315.33 282.33 255.33 231.33 211.33 194.33 178.33 166.33 154.33 143.33 135.33 127.33 120.33 114.33 108.33 102.33 97.333 93.333 89.333 85.333 81.333 78.333 76.333 72.333 70.333 67.333 65.333 63.333 60.333 59.333 57.333 55.333 53.333 51.333 51.333 49.333 48.333 46.333 45.333 43.333 42.333 42.333 41.333 39.333 39.333 37.333 36.333 36.333 35.333 34.333 34.333 33.333 32.333 31.333 31.333 30.333 30.333 29.333 28.333 28.333 27.333 26.333 26.333 25.333 25.333 25.333 24.333 24.333 23.333 23.333 23.333 22.333 22.333 22.333 21.333 21.333 20.333 20.333 19.333 19.333 19.333 18.333 18.333 18.333 18.333 17.333 17.333 17.333 17.333 16.333 16.333 17.333 16.333 15.333 16.333 16.333 15.333 15.333 14.333 14.333 14.333 14.333 14.333 13.333 13.333 13.333 13.333 13.333 13.333 13.333 12.333 12.333 12.333 12.333 12.333 12.333 12.333 11.333 11.333 11.333 11.333 11.333 11.333 11.333 10.333 10.333 10.333 10.333 10.333 10.333 10.333 10.333 10.333 10.333 10.333 9.3333 9.3333 9.3333 9.3333 9.3333 9.3333 9.3333 9.3333 8.3333 8.3333 8.3333 8.3333 9.3333 8.3333 8.3333 8.3333 8.3333 8.3333 8.3333 7.3333 8.3333 7.3333 7.3333 7.3333 7.3333 7.3333 7.3333 7.3333 6.3333 7.3333 7.3333 7.3333 7.3333 6.3333 7.3333 6.3333 6.3333 6.3333 6.3333 6.3333 6.3333 6.3333 6.3333 6.3333 6.3333 6.3333 6.3333 5.3333 6.3333 6.3333 5.3333 5.3333 6.3333 5.3333 5.3333 5.3333 5.3333 5.3333 5.3333 6.3333 5.3333 5.3333 5.3333 5.3333 5.3333 5.3333 4.3333 5.3333 4.3333 5.3333 5.3333 5.3333 4.3333 4.3333 4.3333 4.3333 5.3333 4.3333 4.3333 5.3333 5.3333 4.3333 4.3333 4.3333 5.3333 4.3333 5.3333 4.3333 4.3333 4.3333 4.3333 4.3333 4.3333 4.3333 4.3333 4.3333 4.3333 4.3333 4.3333 4.3333 4.3333 4.3333 4.3333 4.3333 4.3333 4.3333 4.3333 3.3333 4.3333 3.3333 3.3333 4.3333 3.3333 3.3333 4.3333 3.3333 3.3333 3.3333 3.3333 3.3333 3.3333 3.3333 3.3333 3.3333 3.3333 3.3333 3.3333 3.3333 3.3333 3.3333 3.3333 3.3333 3.3333 3.3333 3.3333 3.3333 3.3333 2.3333 3.3333 2.3333 2.3333 3.3333 3.3333 3.3333 2.3333 3.3333 2.3333 2.3333 2.3333 3.3333 2.3333 3.3333 2.3333 2.3333 2.3333 2.3333 2.3333 2.3333 2.3333 3.3333 2.3333 2.3333 3.3333 2.3333 3.3333 2.3333 2.3333 2.3333 2.3333 2.3333 2.3333 2.3333 2.3333 2.3333 2.3333 2.3333 2.3333 2.3333 2.3333 2.3333 1.3333 2.3333 2.3333 1.3333 2.3333 2.3333 2.3333 1.3333 2.3333 2.3333 2.3333 2.3333 1.3333 2.3333 2.3333 2.3333 1.3333 2.3333 1.3333 1.3333 2.3333 1.3333 2.3333 1.3333 1.3333 2.3333 1.3333 2.3333 1.3333 2.3333 1.3333 1.3333 2.3333 1.3333 2.3333 1.3333 1.3333 2.3333 1.3333 1.3333 1.3333 2.3333 1.3333 2.3333 1.3333 1.3333 1.3333 2.3333 2.3333 1.3333 1.3333 2.3333 2.3333 2.3333 1.3333 1.3333 1.3333 1.3333 1.3333 1.3333 1.3333 1.3333 1.3333 1.3333 1.3333 1.3333 0.33333 1.3333 1.3333 1.3333 1.3333 1.3333 1.3333 1.3333 1.3333 1.3333 1.3333 1.3333 1.3333 0.33333 1.3333 1.3333 1.3333 1.3333 1.3333 0.33333 1.3333 1.3333 0.33333 1.3333 1.3333 1.3333 0.33333 1.3333 0.33333 1.3333 1.3333 1.3333 0.33333 1.3333 0.33333 1.3333 0.33333 0.33333 1.3333 0.33333 1.3333 1.3333 0.33333 1.3333 0.33333 0.33333 1.3333 1.3333 0.33333 1.3333 1.3333 0.33333 0.33333 0.33333 0.33333 1.3333 1.3333 1.3333 1.3333 1.3333 0.33333 0.33333 0.33333 0.33333 0.33333 0.33333 0.33333 0.33333 0.33333 0.33333 0.33333 0.33333 0.33333 0.33333 0.33333 1.3333 0.33333 0.33333 0.33333 0.33333 0.33333 0.33333 0.33333 1.3333 1.3333 0.33333 0.33333 1.3333 1.3333 1.3333 0.33333 1.3333 0.33333 0.33333 0.33333 0.33333 0.33333 0.33333 0.33333 1.3333 0.33333 0.33333 0.33333 0.33333 0.33333 0.33333 0.33333 0.33333 1.3333 0.33333 0.33333 0.33333 0.33333 0.33333 0.33333 0.33333 0.33333 0.33333 0.33333 0.33333 0.33333 0.33333 0.33333 0.33333 0.33333 0.33333 0.33333 0.33333 0.33333 0.33333 0.33333 0.33333 0.33333 0.33333 0.33333 0.33333 0.33333 0.33333 0.33333 0.33333 0.33333 0.33333 0.33333 0.33333 0.33333 0.33333 0.33333 0.33333 0.33333 0.33333 -0.66667 0.33333 0.33333 0.33333 0.33333 0.33333 0.33333 -0.66667 0.33333 0.33333 0.33333 -0.66667 0.33333 0.33333 0.33333 0.33333 0.33333 -0.66667 0.33333 0.33333 0.33333 0.33333 0.33333 0.33333 0.33333 0.33333 0.33333 -0.66667 0.33333 0.33333 -0.66667 0.33333 0.33333 0.33333 0.33333 0.33333 0.33333 0.33333 -0.66667 0.33333 -0.66667 -0.66667 0.33333 0.33333 -0.66667 0.33333 0.33333 -0.66667 0.33333 0.33333 -0.66667 0.33333 0.33333 0.33333 -0.66667 0.33333 -0.66667 0.33333 0.33333 0.33333 0.33333 0.33333 0.33333 0.33333 -0.66667 0.33333 0.33333 0.33333 0.33333 0.33333 0.33333 0.33333 0.33333 0.33333 0.33333 -0.66667 -0.66667 -0.66667 -0.66667 -0.66667 -0.66667 -0.66667 0.33333 0.33333 0.33333 0.33333 -0.66667 -0.66667 -0.66667 0.33333 -0.66667 -0.66667 0.33333 0.33333 0.33333 -0.66667 -0.66667 -0.66667 0.33333 0.33333 0.33333 0.33333 0.33333 0.33333 -0.66667 -0.66667 0.33333 -0.66667 -0.66667 -0.66667 -0.66667 -0.66667 -0.66667 -0.66667 -0.66667 0.33333 -0.66667 0.33333 0.33333 0.33333 -0.66667 0.33333 0.33333 -0.66667 -0.66667 -0.66667 0.33333 -0.66667 -0.66667 -0.66667 0.33333 0.33333 0.33333 0.33333 0.33333 0.33333 -0.66667 -0.66667 -0.66667 0.33333 0.33333 -0.66667 0.33333 0.33333 0.33333 0.33333 -0.66667 0.33333 0.33333 0.33333 -0.66667 0.33333 -0.66667 -0.66667 -0.66667 -0.66667 0.33333 -0.66667 -0.66667 0.33333 -0.66667 -0.66667 -0.66667 -0.66667 -0.66667 -0.66667 -0.66667 0.33333 -0.66667 -0.66667 -0.66667 -0.66667 -0.66667 -0.66667 -0.66667 -0.66667 -0.66667 -0.66667 -0.66667 -0.66667 -0.66667 -0.66667 -0.66667 -0.66667 -0.66667 0.33333 -0.66667 -0.66667 -0.66667 -0.66667 -0.66667 -0.66667 -1.6667 -0.66667 -0.66667 -0.66667 -0.66667 -0.66667 -0.66667 0.33333 -0.66667 -0.66667 -0.66667 -0.66667 -0.66667 -0.66667 -0.66667 -0.66667 -0.66667 -0.66667 -0.66667 -0.66667 -0.66667 -0.66667 -1.6667 -0.66667 -0.66667 -1.6667 -0.66667 -0.66667 -0.66667 -0.66667 -0.66667 -1.6667 -1.6667 -0.66667 -0.66667 -1.6667 -0.66667 -0.66667 -0.66667 -0.66667 -0.66667 -0.66667 -0.66667 -1.6667 -0.66667 -1.6667 -0.66667 -0.66667 -0.66667 -0.66667 -0.66667 -0.66667 -0.66667 -0.66667 -0.66667 -0.66667 -0.66667 -0.66667 -0.66667 -0.66667 -1.6667 -0.66667 -0.66667 -0.66667 -0.66667 -0.66667 -0.66667 -0.66667 -0.66667 -0.66667 -0.66667 -0.66667 -0.66667 -0.66667 -0.66667 -1.6667 -0.66667 -0.66667 -0.66667 -0.66667 -0.66667 -0.66667 -0.66667 -0.66667 -0.66667 -1.6667 -0.66667 -0.66667 -0.66667 -0.66667 -0.66667 -1.6667 -0.66667 -0.66667 -0.66667 -0.66667 -1.6667 -0.66667 -0.66667 -0.66667 -0.66667 -0.66667 -0.66667 -0.66667 -0.66667 -0.66667 -0.66667 -0.66667 -1.6667 -0.66667 -0.66667 -1.6667 -0.66667 -0.66667 -0.66667 -1.6667 -0.66667 -0.66667 -0.66667 -0.66667 -0.66667 -1.6667 -0.66667 -0.66667 -0.66667 -0.66667 -0.66667 -1.6667 -0.66667 -0.66667 -0.66667 -0.66667 -0.66667 -0.66667 -0.66667 -0.66667 -0.66667 -0.66667 -0.66667 -0.66667 -1.6667 -0.66667 -1.6667 -0.66667 -0.66667 -0.66667 -0.66667 -0.66667 -0.66667 -0.66667 -0.66667 -0.66667 -0.66667 -0.66667 -1.6667 -1.6667 -0.66667 -0.66667 -0.66667 -0.66667 -1.6667 -0.66667 -0.66667 -1.6667 -0.66667 -0.66667 -0.66667 -0.66667 -1.6667 -1.6667 -0.66667 -0.66667 -1.6667 -0.66667 -0.66667 -0.66667 -0.66667 -0.66667 -0.66667 -0.66667 -0.66667 -0.66667 -1.6667 -0.66667 -0.66667 -0.66667 -0.66667 -1.6667 -1.6667 -1.6667 -1.6667 -1.6667 -0.66667 -0.66667 -0.66667 -0.66667 -0.66667 -0.66667 -0.66667 -0.66667 -0.66667 -1.6667 -0.66667 -1.6667 -0.66667 -0.66667 -0.66667 -1.6667 -0.66667 -0.66667 -0.66667 -0.66667 -1.6667 -1.6667 -1.6667 -1.6667 -1.6667 -0.66667 -0.66667 -0.66667 -0.66667 -0.66667 -0.66667 -0.66667 -0.66667 -0.66667 -1.6667 -1.6667 -1.6667 -1.6667 -1.6667 -1.6667 -0.66667 -1.6667 -1.6667 -1.6667 -1.6667 -1.6667 -0.66667 -0.66667 -0.66667 -0.66667 -0.66667 -1.6667 -1.6667 -1.6667 -1.6667 -1.6667 -0.66667 -0.66667 -0.66667 -0.66667 -0.66667 -1.6667 -0.66667 -0.66667 -0.66667 -0.66667 -0.66667 -0.66667 -0.66667 -0.66667 -0.66667 -0.66667 -0.66667 -1.6667 -1.6667 -1.6667 -0.66667 -0.66667 -0.66667 -1.6667 -0.66667 -0.66667 -0.66667 -0.66667 -0.66667 -0.66667 -0.66667 -0.66667 -1.6667 -1.6667 -1.6667 -1.6667 -0.66667 -0.66667 -0.66667 -0.66667 -0.66667 -0.66667 -0.66667 -0.66667 -0.66667 -0.66667 -0.66667 -0.66667 -0.66667 -0.66667 -0.66667 -0.66667 -0.66667 -0.66667 -0.66667 -1.6667 -0.66667 -0.66667 -0.66667 -0.66667 -0.66667 -0.66667 -0.66667 -1.6667 -0.66667 -0.66667 -1.6667 -1.6667 -0.66667 -0.66667 -0.66667 -0.66667 -0.66667 -0.66667 -0.66667 -1.6667 -0.66667 -0.66667 -0.66667 -0.66667 -0.66667 -0.66667 -0.66667 -0.66667 -0.66667 -0.66667 -0.66667 -0.66667 -0.66667 -0.66667 -0.66667 -0.66667 -0.66667 -0.66667 -1.6667 -0.66667 -0.66667 -0.66667 -0.66667 -1.6667 -0.66667 -0.66667 -1.6667 -0.66667 -0.66667 -0.66667 -1.6667 -1.6667 -1.6667 -1.6667 -1.6667 -0.66667 -0.66667 -0.66667 -0.66667 -1.6667 -0.66667 -0.66667 -0.66667 -0.66667 -0.66667 -0.66667 -0.66667 -0.66667 -1.6667 -1.6667 -1.6667 -1.6667 -0.66667 -0.66667 -0.66667 -0.66667 -0.66667 -0.66667 -0.66667 -0.66667 -1.6667 -1.6667 -1.6667 -0.66667 -0.66667 -1.6667 -0.66667 -0.66667 -0.66667 -1.6667 -0.66667 -0.66667 -1.6667 -1.6667 -1.6667 -1.6667 -1.6667 -1.6667 -1.6667 -0.66667 -1.6667 -0.66667 -0.66667 -1.6667 -1.6667 -0.66667 -1.6667 -1.6667 -1.6667 -0.66667 -0.66667 -0.66667 -0.66667 -0.66667 -0.66667 -0.66667 -1.6667 -1.6667 -0.66667 -0.66667 -1.6667 -0.66667 -1.6667 -1.6667 -0.66667 -0.66667 -1.6667 -0.66667 -0.66667 -1.6667 -1.6667 -0.66667 -1.6667 -1.6667 -1.6667 -0.66667 -1.6667 -0.66667 -1.6667 -1.6667 -0.66667 -1.6667 -0.66667 -0.66667 -1.6667 -1.6667 -1.6667 -1.6667 -0.66667 -1.6667 -1.6667 -1.6667 -1.6667 -0.66667 -1.6667 -1.6667 -1.6667 -0.66667 -1.6667 -1.6667 -0.66667 -0.66667 -0.66667 -1.6667 -0.66667 -1.6667 -1.6667 -1.6667 -1.6667 -0.66667 -1.6667 -1.6667 -1.6667 -0.66667 -0.66667 -1.6667 -1.6667 -1.6667 -0.66667 -1.6667 -0.66667 -0.66667 -1.6667 -1.6667 -0.66667 -1.6667 -0.66667 -1.6667 -0.66667 -1.6667 -1.6667 -1.6667 -0.66667 -1.6667 -1.6667 -0.66667 -0.66667 -0.66667 -1.6667 -1.6667 -0.66667 -1.6667 -1.6667 -1.6667 -0.66667 -1.6667 -1.6667 -1.6667 -1.6667 -0.66667 -0.66667 -1.6667 -1.6667 -1.6667 -1.6667 -0.66667 -0.66667 -0.66667 -0.66667 -1.6667 -0.66667 -0.66667 -0.66667 -1.6667 -1.6667 -0.66667 -1.6667 -0.66667 -1.6667 -1.6667 -0.66667 -1.6667 -1.6667 -1.6667 -0.66667 -0.66667 -0.66667 -0.66667 -0.66667 -0.66667 -1.6667 -1.6667 -1.6667 -1.6667 -0.66667 -1.6667 -1.6667 -1.6667 -1.6667 -0.66667 -0.66667 -1.6667 -1.6667 -1.6667 -1.6667 -1.6667 -0.66667 -1.6667 -0.66667 -1.6667 -1.6667 -0.66667 -1.6667 -1.6667 -1.6667 -1.6667 -0.66667 -0.66667 -0.66667 -0.66667 -1.6667 -1.6667 -0.66667 -0.66667 -0.66667 -1.6667 -1.6667 -0.66667 -1.6667 -0.66667 -1.6667 -1.6667 -0.66667 -0.66667 -1.6667 -1.6667 -0.66667 -1.6667 -1.6667 -1.6667 -1.6667 -0.66667 -1.6667 -0.66667 -1.6667 -0.66667 -1.6667 -1.6667 -1.6667 -0.66667 -1.6667 -0.66667 -1.6667 -1.6667 -0.66667 -1.6667 -1.6667 -1.6667 -1.6667 -1.6667 -1.6667 -1.6667 -1.6667 -0.66667 -1.6667 -0.66667 -0.66667 -1.6667 -1.6667 -1.6667 -0.66667 -1.6667 -0.66667 -1.6667 -1.6667 -1.6667 -0.66667 -1.6667 -1.6667 -1.6667 -1.6667 -0.66667 -1.6667 -1.6667 -1.6667 -0.66667 -1.6667 -1.6667 -0.66667 -0.66667 -0.66667 -1.6667 -1.6667 -0.66667 -0.66667 -1.6667 -1.6667 -0.66667 -1.6667 -0.66667 -1.6667 -1.6667 -0.66667 -1.6667 -1.6667 -1.6667 -0.66667 -1.6667 -1.6667 -1.6667 -0.66667 -1.6667 -1.6667 -0.66667 -0.66667 -1.6667 -0.66667 -1.6667 -1.6667 -1.6667 -1.6667 -1.6667 -0.66667 -0.66667 -0.66667 -1.6667 -1.6667 -0.66667 -0.66667 -1.6667 -1.6667 -1.6667 -0.66667 -0.66667 -1.6667 -1.6667 -0.66667 -1.6667 -1.6667 -0.66667 -1.6667 -1.6667 -0.66667 -1.6667 -0.66667 -0.66667 -1.6667 -1.6667 -1.6667 -1.6667 -1.6667 -1.6667 -1.6667 -1.6667 -0.66667 -0.66667 -1.6667 -0.66667 -1.6667 -1.6667 -1.6667 -0.66667 -1.6667 -1.6667 -0.66667 -1.6667 -1.6667 -1.6667 -1.6667 -1.6667 -1.6667 -1.6667 -1.6667 -1.6667 -1.6667 -0.66667 -0.66667 -1.6667 -1.6667 -1.6667 -1.6667 -1.6667 -0.66667 -1.6667 -0.66667 -1.6667 -1.6667 -0.66667 -1.6667 -0.66667 -1.6667 -1.6667
-5.8333 -4.8333 -5.8333 -5.8333 -5.8333 28.167 252.17 623.17 1017.2 1381.2 1700.2 1974.2 2212.2 2420.2 2585.2 2626.2 2475.2 2189.2 1856.2 1534.2 1252.2 1020.2 837.17 695.17 587.17 508.17 440.17 386.17 344.17 312.17 285.17 261.17 240.17 222.17 208.17 194.17 183.17 173.17 163.17 156.17 148.17 141.17 135.17 130.17 125.17 120.17 116.17 112.17 107.17 104.17 101.17 97.167 94.167 91.167 88.167 86.167 84.167 81.167 79.167 77.167 75.167 73.167 70.167 69.167 67.167 66.167 64.167 62.167 61.167 59.167 58.167 57.167 55.167 55.167 54.167 52.167 51.167 50.167 49.167 48.167 47.167 46.167 45.167 44.167 44.167 43.167 41.167 40.167 41.167 40.167 39.167 38.167 37.167 36.167 36.167 35.167 35.167 34.167 33.167 33.167 32.167 32.167 32.167 30.167 30.167 30.167 30.167 29.167 28.167 28.167 28.167 27.167 27.167 26.167 26.167 25.167 25.167 25.167 25.167 25.167 24.167 24.167 23.167 23.167 23.167 22.167 22.167 21.167 21.167 20.167 20.167 20.167 20.167 20.167 19.167 19.167 19.167 18.167 19.167 18.167 18.167 18.167 17.167 17.167 17.167 17.167 16.167 17.167 16.167 16.167 16.167 16.167 15.167 16.167 15.167 14.167 15.167 15.167 14.167 14.167 14.167 13.167 13.167 13.167 13.167 13.167 12.167 13.167 13.167 12.167 12.167 12.167 12.167 12.167 12.167 11.167 12.167 12.167 11.167 12.167 11.167 11.167 11.167 11.167 10.167 11.167 10.167 10.167 10.167 10.167 10.167 10.167 10.167 10.167 9.1667 9.1667 9.1667 9.1667 9.1667 9.1667 9.1667 8.1667 8.1667 9.1667 9.1667 9.1667 8.1667 8.1667 8.1667 8.1667 8.1667 8.1667 8.1667 8.1667 7.1667 7.1667 7.1667 7.1667 7.1667 7.1667 7.1667 7.1667 7.1667 7.1667 7.1667 7.1667 7.1667 6.1667 6.1667 7.1667 6.1667 6.1667 6.1667 7.1667 6.1667 6.1667 6.1667 6.1667 6.1667 6.1667 6.1667 6.1667 6.1667 6.1667 5.1667 6.1667 6.1667 6.1667 6.1667 5.1667 5.1667 5.1667 5.1667 5.1667 5.1667 5.1667 5.1667 5.1667 5.1667 4.1667 5.1667 4.1667 5.1667 4.1667 5.1667 5.1667 4.1667 4.1667 4.1667 4.1667 4.1667 4.1667 4.1667 4.1667 4.1667 4.1667 4.1667 4.1667 3.1667 4.1667 4.1667 4.1667 4.1667 4.1667 4.1667 3.1667 3.1667 3.1667 3.1667 3.1667 3.1667 4.1667 3.1667 3.1667 4.1667 3.1667 3.1667 3.1667 3.1667 3.1667 3.1667 3.1667 2.1667 2.1667 3.1667 3.1667 3.1667 3.1667 3.1667 3.1667 3.1667 3.1667 3.1667 3.1667 2.1667 2.1667 2.1667 2.1667 2.1667 2.1667 2.1667 2.1667 2.1667 2.1667 2.1667 2.1667 2.1667 2.1667 2.1667 2.1667 2.1667 2.1667 2.1667 2.1667 2.1667 2.1667 2.1667 2.1667 1.1667 1.1667 2.1667 2.1667 2.1667 1.1667 2.1667 1.1667 1.1667 2.1667 2.1667 1.1667 2.1667 1.1667 1.1667 2.1667 2.1667 1.1667 1.1667 1.1667 1.1667 1.1667 1.1667 2.1667 1.1667 1.1667 1.1667 1.1667 1.1667 1.1667 1.1667 1.1667 1.1667 1.1667 1.1667 1.1667 1.1667 1.1667 1.1667 1.1667 0.16667 1.1667 0.16667 1.1667 1.1667 0.16667 1.1667 0.16667 1.1667 0.16667 1.1667 0.16667 1.1667 0.16667 0.16667 1.1667 1.1667 0.16667 0.16667 1.1667 1.1667 1.1667 0.16667 0.16667 1.1667 0.16667 1.1667 0.16667 0.16667 0.16667 0.16667 0.16667 0.16667 0.16667 0.16667 0.16667 0.16667 1.1667 0.16667 0.16667 0.16667 0.16667 0.16667 0.16667 0.16667 0.16667 0.16667 0.16667 -0.83333 0.16667 0.16667 -0.83333 0.16667 0.16667 -0.83333 0.16667 -0.83333 -0.83333 0.16667 0.16667 -0.83333 0.16667 0.16667 0.16667 -0.83333 -0.83333 0.16667 0.16667 0.16667 -0.83333 -0.83333 -0.83333 -0.83333 -0.83333 -0.83333 -0.83333 -0.83333 -0.83333 -0.83333 -0.83333 -0.83333 0.16667 -0.83333 -0.83333 -0.83333 -0.83333 -0.83333 -0.83333 -0.83333 -0.83333 -0.83333 -0.83333 -0.83333 -0.83333 -0.83333 -0.83333 -0.83333 -1.8333 -0.83333 -0.83333 -0.83333 -0.83333 -0.83333 -0.83333 -0.83333 -0.83333 -0.83333 -0.83333 -0.83333 -0.83333 -0.83333 -0.83333 -0.83333 -0.83333 -0.83333 -0.83333 -1.8333 -0.83333 -0.83333 -1.8333 -0.83333 -0.83333 -0.83333 -0.83333 -1.8333 -0.83333 -0.83333 -1.8333 -1.8333 -1.8333 -0.83333 -0.83333 -1.8333 -1.8333 -1.8333 -0.83333 -0.83333 -1.8333 -1.8333 -1.8333 -0.83333 -0.83333 -0.83333 -0.83333 -1.8333 -1.8333 -1.8333 -1.8333 -1.8333 -1.8333 -1.8333 -1.8333 -1.8333 -0.83333 -1.8333 -1.8333 -1.8333 -1.8333 -0.83333 -1.8333 -1.8333 -1.8333 -1.8333 -0.83333 -0.83333 -1.8333 -1.8333 -1.8333 -0.83333 -0.83333 -1.8333 -1.8333 -1.8333 -0.83333 -1.8333 -1.8333 -1.8333 -0.83333 -1.8333 -0.83333 -1.8333 -1.8333 -1.8333 -1.8333 -1.8333 -1.8333 -1.8333 -1.8333 -1.8333 -1.8333 -1.8333 -0.83333 -1.8333 -0.83333 -1.8333 -1.8333 -1.8333 -1.8333 -1.8333 -1.8333 -1.8333 -1.8333 -1.8333 -1.8333 -1.8333 -1.8333 -1.8333 -2.8333 -1.8333 -1.8333 -1.8333 -1.8333 -1.8333 -1.8333 -1.8333 -1.8333 -1.8333 -2.8333 -2.8333 -1.8333 -1.8333 -1.8333 -2.8333 -2.8333 -1.8333 -1.8333 -1.8333 -1.8333 -1.8333 -2.8333 -1.8333 -1.8333 -1.8333 -1.8333 -2.8333 -1.8333 -1.8333 -1.8333 -1.8333 -1.8333 -1.8333 -2.8333 -2.8333 -1.8333 -2.8333 -2.8333 -2.8333 -2.8333 -2.8333 -2.8333 -2.8333 -2.8333 -2.8333 -1.8333 -1.8333 -1.8333 -1.8333 -2.8333 -1.8333 -1.8333 -1.8333 -1.8333 -1.8333 -2.8333 -2.8333 -2.8333 -2.8333 -2.8333 -1.8333 -1.8333 -1.8333 -1.8333 -1.8333 -2.8333 -2.8333 -2.8333 -2.8333 -2.8333 -1.8333 -1.8333 -2.8333 -2.8333 -2.8333 -1.8333 -2.8333 -1.8333 -1.8333 -2.8333 -2.8333 -2.8333 -2.8333 -2.8333 -2.8333 -1.8333 -2.8333 -2.8333 -2.8333 -1.8333 -2.8333 -2.8333 -2.8333 -2.8333 -2.8333 -1.8333 -2.8333 -2.8333 -2.8333 -2.8333 -2.8333 -2.8333 -2.8333 -2.8333 -2.8333 -2.8333 -1.8333 -2.8333 -1.8333 -2.8333 -2.8333 -1.8333 -2.8333 -2.8333 -2.8333 -2.8333 -2.8333 -1.8333 -2.8333 -2.8333 -2.8333 -2.8333 -2.8333 -2.8333 -2.8333 -2.8333 -2.8333 -2.8333 -2.8333 -2.8333 -2.8333 -2.8333 -2.8333 -2.8333 -2.8333 -2.8333 -2.8333 -2.8333 -2.8333 -2.8333 -2.8333 -2.8333 -2.8333 -2.8333 -2.8333 -2.8333 -2.8333 -2.8333 -2.8333 -2.8333 -3.8333 -2.8333 -2.8333 -2.8333 -3.8333 -3.8333 -2.8333 -2.8333 -2.8333 -3.8333 -3.8333 -3.8333 -2.8333 -2.8333 -2.8333 -2.8333 -2.8333 -2.8333 -2.8333 -2.8333 -2.8333 -2.8333 -3.8333 -3.8333 -3.8333 -3.8333 -3.8333 -2.8333 -2.8333 -2.8333 -2.8333 -2.8333 -2.8333 -2.8333 -3.8333 -3.8333 -3.8333 -2.8333 -2.8333 -3.8333 -3.8333 -2.8333 -2.8333 -3.8333 -3.8333 -2.8333 -2.8333 -3.8333 -2.8333 -2.8333 -2.8333 -3.8333 -2.8333 -2.8333 -3.8333 -2.8333 -2.8333 -3.8333 -3.8333 -2.8333 -2.8333 -2.8333 -3.8333 -3.8333 -2.8333 -2.8333 -2.8333 -2.8333 -2.8333 -2.8333 -3.8333 -3.8333 -2.8333 -3.8333 -3.8333 -2.8333 -3.8333 -2.8333 -3.8333 -3.8333 -2.8333 -2.8333 -2.8333 -2.8333 -3.8333 -3.8333 -2.8333 -3.8333 -2.8333 -3.8333 -2.8333 -2.8333 -3.8333 -2.8333 -2.8333 -3.8333 -2.8333 -3.8333 -2.8333 -3.8333 -3.8333 -2.8333 -3.8333 -3.8333 -3.8333 -2.8333 -3.8333 -2.8333 -2.8333 -3.8333 -2.8333 -3.8333 -2.8333 -2.8333 -3.8333 -2.8333 -3.8333 -2.8333 -3.8333 -2.8333 -3.8333 -2.8333 -3.8333 -3.8333 -2.8333 -3.8333 -2.8333 -3.8333 -2.8333 -3.8333 -2.8333 -3.8333 -2.8333 -3.8333 -2.8333 -3.8333 -2.8333 -3.8333 -3.8333 -2.8333 -3.8333 -3.8333 -2.8333 -2.8333 -3.8333 -3.8333 -3.8333 -3.8333 -3.8333 -2.8333 -3.8333 -2.8333 -3.8333 -3.8333 -2.8333 -3.8333 -2.8333 -3.8333 -3.8333 -2.8333 -3.8333 -3.8333 -3.8333 -3.8333 -3.8333 -3.8333 -3.8333 -2.8333 -2.8333 -3.8333 -2.8333 -3.8333 -3.8333 -3.8333 -2.8333 -3.8333 -3.8333 -3.8333 -3.8333 -3.8333 -3.8333 -3.8333 -3.8333 -3.8333 -3.8333 -2.8333 -3.8333 -3.8333 -3.8333 -3.8333 -3.8333 -3.8333 -3.8333 -3.8333 -3.8333 -3.8333 -3.8333 -3.8333 -3.8333 -3.8333 -3.8333 -3.8333 -3.8333 -3.8333 -3.8333 -3.8333 -3.8333 -3.8333 -3.8333 -3.8333 -3.8333 -3.8333 -2.8333 -3.8333 -2.8333 -3.8333 -3.8333 -3.8333 -2.8333 -2.8333 -3.8333 -3.8333 -3.8333 -2.8333 -3.8333 -3.8333 -3.8333 -3.8333 -3.8333 -3.8333 -3.8333 -3.8333 -3.8333 -3.8333 -3.8333 -3.8333 -3.8333 -3.8333 -3.8333 -3.8333 -3.8333 -3.8333 -3.8333 -3.8333 -3.8333 -3.8333 -3.8333 -3.8333 -3.8333 -3.8333 -3.8333 -3.8333 -3.8333 -3.8333 -3.8333 -3.8333 -3.8333 -3.8333 -3.8333 -3.8333 -3.8333 -3.8333 -3.8333 -4.8333 -3.8333 -3.8333 -3.8333 -3.8333 -3.8333 -3.8333 -3.8333 -3.8333 -3.8333 -3.8333 -4.8333 -3.8333 -3.8333 -3.8333 -3.8333 -3.8333 -3.8333 -3.8333 -3.8333 -3.8333 -4.8333 -4.8333 -3.8333 -3.8333 -3.8333 -3.8333 -4.8333 -3.8333 -4.8333 -3.8333 -3.8333 -4.8333 -3.8333 -3.8333 -3.8333 -3.8333 -4.8333 -3.8333 -3.8333 -3.8333 -3.8333 -3.8333 -3.8333 -3.8333 -3.8333 -3.8333 -4.8333 -3.8333 -3.8333 -3.8333 -3.8333 -4.8333 -3.8333 -3.8333 -3.8333 -3.8333 -3.8333 -3.8333 -3.8333 -3.8333 -3.8333 -3.8333 -3.8333 -3.8333 -3.8333 -3.8333 -3.8333 -3.8333 -3.8333 -3.8333 -3.8333 -3.8333 -3.8333 -3.8333 -3.8333 -3.8333 -3.8333 -4.8333 -4.8333 -3.8333 -3.8333 -3.8333 -3.8333 -3.8333 -3.8333 -3.8333 -3.8333 -3.8333 -3.8333 -3.8333 -3.8333 -3.8333 -3.8333 -3.8333 -3.8333 -3.8333 -3.8333 -3.8333 -3.8333 -4.8333 -4.8333 -3.8333 -3.8333 -3.8333 -4.8333 -4.8333 -3.8333 -4.8333 -4.8333 -3.8333 -3.8333 -4.8333 -3.8333 -4.8333 -3.8333 -3.8333 -4.8333 -3.8333 -4.8333 -3.8333 -4.8333 -3.8333 -4.8333 -3.8333 -3.8333 -4.8333 -3.8333 -4.8333 -3.8333 -3.8333 -4.8333 -3.8333 -4.8333 -3.8333 -4.8333 -3.8333 -3.8333 -3.8333 -4.8333 -3.8333 -4.8333 -3.8333 -3.8333 -3.8333 -4.8333 -3.8333 -4.8333 -4.8333 -3.8333 -3.8333 -4.8333 -3.8333 -3.8333 -4.8333 -3.8333 -4.8333 -3.8333 -3.8333 -4.8333 -3.8333 -4.8333 -4.8333 -4.8333 -3.8333 -4.8333 -3.8333 -4.8333 -3.8333 -3.8333 -4.8333 -3.8333 -4.8333 -3.8333 -4.8333 -4.8333 -3.8333 -4.8333 -3.8333 -3.8333 -4.8333 -4.8333 -3.8333 -4.8333 -4.8333 -3.8333 -4.8333 -4.8333 -3.8333 -4.8333 -4.8333 -3.8333 -4.8333 -3.8333 -3.8333 -4.8333 -3.8333 -4.8333 -4.8333 -4.8333 -3.8333 -4.8333 -4.8333 -3.8333 -3.8333 -4.8333 -4.8333 -3.8333 -4.8333 -4.8333 -4.8333 -4.8333 -3.8333 -4.8333 -3.8333 -4.8333 -4.8333 -3.8333 -4.8333 -3.8333 -4.8333 -4.8333 -3.8333 -4.8333 -4.8333 -4.8333 -3.8333 -4.8333 -4.8333 -4.8333 -3.8333 -4.8333 -4.8333 -3.8333 -4.8333 -3.8333 -4.8333 -4.8333 -3.8333 -3.8333 -4.8333 -4.8333 -4.8333 -3.8333 -3.8333 -4.8333 -4.8333 -3.8333 -4.8333 -4.8333 -4.8333 -3.8333 -3.8333 -4.8333 -4.8333 -3.8333 -4.8333 -4.8333 -3.8333 -4.8333 -4.8333 -3.8333 -3.8333 -4.8333 -3.8333 -3.8333 -4.8333 -4.8333 -3.8333 -4.8333 -4.8333 -4.8333 -3.8333 -4.8333 -4.8333 -4.8333 -4.8333 -3.8333 -4.8333 -4.8333 -4.8333 -4.8333 -4.8333 -4.8333 -4.8333 -4.8333 -4.8333 -4.8333 -3.8333 -4.8333 -3.8333 -3.8333 -4.8333 -4.8333 -4.8333 -4.8333 -4.8333 -4.8333 -4.8333 -4.8333 -4.8333 -4.8333 -3.8333 -4.8333 -4.8333 -4.8333 -4.8333 -3.8333 -3.8333 -4.8333 -4.8333 -4.8333 -4.8333 -3.8333 -4.8333 -4.8333 -4.8333 -4.8333 -4.8333 -4.8333 -4.8333 -4.8333 -4.8333 -4.8333 -4.8333 -4.8333 -4.8333 -4.8333 -4.8333 -4.8333 -4.8333 -4.8333 -4.8333 -4.8333 -4.8333 -4.8333 -4.8333 -4.8333 -4.8333 -4.8333 -4.8333 -4.8333 -4.8333 -4.8333 -4.8333 -4.8333 -4.8333 -4.8333 -4.8333 -4.8333 -4.8333 -4.8333 -4.8333 -4.8333 -4.8333 -4.8333 -4.8333 -4.8333 -4.8333 -4.8333 -4.8333 -4.8333 -4.8333 -4.8333 -4.8333 -4.8333 -4.8333 -4.8333 -4.8333 -4.8333 -4.8333 -4.8333 -4.8333 -4.8333 -4.8333 -4.8333 -4.8333 -4.8333 -4.8333 -4.8333 -4.8333 -4.8333 -4.8333 -4.8333 -4.8333 -4.8333 -4.8333 -4.8333 -4.8333 -4.8333 -4.8333 -4.8333 -4.8333 -4.8333 -4.8333 -4.8333 -4.8333 -4.8333 -4.8333 -4.8333 -4.8333 -4.8333 -4.8333 -4.8333 -4.8333 -4.8333 -4.8333 -4.8333 -4.8333 -4.8333 -4.8333 -4.8333 -4.8333 -4.8333 -4.8333 -4.8333 -4.8333 -4.8333 -4.8333 -4.8333 -4.8333 -4.8333 -4.8333 -4.8333 -4.8333 -4.8333 -4.8333 -4.8333 -4.8333 -4.8333 -4.8333 -4.8333 -4.8333 -4.8333 -4.8333 -4.8333 -4.8333 -4.8333 -5.8333 -4.8333 -4.8333 -4.8333 -4.8333 -4.8333 -4.8333 -4.8333 -4.8333 -4.8333 -4.8333 -4.8333 -4.8333 -4.8333 -4.8333 -4.8333 -4.8333 -4.8333 -4.8333 -4.8333 -4.8333 -5.8333 -4.8333 -4.8333 -5.8333 -4.8333 -5.8333 -4.8333 -4.8333 -5.8333 -4.8333 -4.8333 -4.8333 -4.8333 -5.8333 -4.8333 -4.8333 -4.8333 -4.8333 -4.8333 -4.8333 -4.8333 -4.8333 -5.8333 -4.8333 -4.8333 -5.8333 -4.8333 -4.8333 -5.8333 -4.8333 -5.8333 -4.8333 -4.8333 -4.8333 -4.8333 -4.8333 -4.8333 -4.8333 -4.8333 -5.8333 -5.8333
-1.1667 -1.1667 -1.1667 -1.1667 -1.1667 5.8333 31.833 83.833 161.83 233.83 282.83 312.83 331.83 345.83 353.83 350.83 331.83 303.83 272.83 241.83 214.83 189.83 168.83 150.83 135.83 123.83 112.83 104.83 96.833 89.833 83.833 78.833 74.833 69.833 65.833 62.833 59.833 56.833 53.833 51.833 49.833 47.833 45.833 43.833 41.833 40.833 39.833 38.833 36.833 35.833 34.833 33.833 32.833 31.833 30.833 30.833 29.833 28.833 27.833 27.833 26.833 26.833 25.833 24.833 24.833 23.833 23.833 22.833 22.833 22.833 21.833 20.833 20.833 20.833 19.833 19.833 19.833 18.833 18.833 17.833 17.833 17.833 17.833 16.833 17.833 16.833 16.833 15.833 15.833 15.833 15.833 14.833 14.833 14.833 14.833 14.833 13.833 13.833 13.833 13.833 13.833 13.833 13.833 12.833 12.833 12.833 12.833 12.833 12.833 11.833 12.833 11.833 11.833 11.833 11.833 11.833 11.833 10.833 10.833 10.833 10.833 10.833 10.833 9.8333 10.833 10.833 9.8333 9.8333 9.8333 9.8333 9.8333 9.8333 9.8333 9.8333 8.8333 8.8333 9.8333 8.8333 8.8333 8.8333 8.8333 8.8333 8.8333 8.8333 8.8333 8.8333 8.8333 8.8333 8.8333 7.8333 7.8333 7.8333 8.8333 7.8333 7.8333 7.8333 7.8333 7.8333 7.8333 7.8333 7.8333 7.8333 7.8333 6.8333 7.8333 6.8333 6.8333 7.8333 6.8333 6.8333 7.8333 6.8333 6.8333 6.8333 6.8333 6.8333 6.8333 5.8333 6.8333 6.8333 6.8333 5.8333 5.8333 6.8333 5.8333 5.8333 6.8333 5.8333 6.8333 6.8333 5.8333 5.8333 5.8333 5.8333 5.8333 5.8333 5.8333 5.8333 5.8333 5.8333 5.8333 5.8333 5.8333 4.8333 5.8333 4.8333 5.8333 5.8333 5.8333 4.8333 4.8333 5.8333 4.8333 4.8333 4.8333 4.8333 4.8333 4.8333 4.8333 4.8333 4.8333 5.8333 4.8333 4.8333 4.8333 4.8333 4.8333 4.8333 4.8333 5.8333 4.8333 4.8333 4.8333 4.8333 4.8333 4.8333 4.8333 3.8333 4.8333 4.8333 4.8333 4.8333 3.8333 4.8333 4.8333 3.8333 3.8333 4.8333 4.8333 4.8333 3.8333 3.8333 3.8333 3.8333 3.8333 3.8333 3.8333 3.8333 3.8333 3.8333 3.8333 4.8333 4.8333 4.8333 3.8333 3.8333 3.8333 3.8333 4.8333 3.8333 3.8333 3.8333 3.8333 3.8333 3.8333 3.8333 3.8333 3.8333 3.8333 3.8333 3.8333 3.8333 3.8333 3.8333 3.8333 3.8333 3.8333 3.8333 2.8333 3.8333 3.8333 3.8333 3.8333 3.8333 3.8333 3.8333 3.8333 3.8333 3.8333 3.8333 3.8333 3.8333 3.8333 3.8333 3.8333 3.8333 3.8333 3.8333 3.8333 3.8333 3.8333 2.8333 2.8333 3.8333 2.8333 2.8333 3.8333 3.8333 3.8333 3.8333 2.8333 2.8333 3.8333 3.8333 2.8333 3.8333 2.8333 2.8333 2.8333 2.8333 2.8333 2.8333 2.8333 2.8333 2.8333 3.8333 2.8333 2.8333 2.8333 2.8333 2.8333 3.8333 2.8333 2.8333 2.8333 2.8333 2.8333 2.8333 2.8333 2.8333 2.8333 2.8333 2.8333 2.8333 2.8333 2.8333 2.8333 2.8333 2.8333 2.8333 2.8333 1.8333 2.8333 2.8333 2.8333 2.8333 2.8333 2.8333 2.8333 1.8333 1.8333 2.8333 2.8333 2.8333 1.8333 2.8333 2.8333 2.8333 2.8333 2.8333 2.8333 2.8333 2.8333 2.8333 2.8333 2.8333 2.8333 2.8333 2.8333 2.8333 2.8333 2.8333 2.8333 2.8333 2.8333 2.8333 2.8333 1.8333 1.8333 1.8333 1.8333 2.8333 2.8333 1.8333 1.8333 2.8333 2.8333 1.8333 2.8333 1.8333 1.8333 2.8333 1.8333 2.8333 1.8333 1.8333 2.8333 1.8333 2.8333 1.8333 2.8333 1.8333 2.8333 1.8333 1.8333 1.8333 1.8333 2.8333 1.8333 1.8333 1.8333 1.8333 2.8333 1.8333 1.8333 1.8333 1.8333 1.8333 1.8333 1.8333 1.8333 2.8333 1.8333 1.8333 1.8333 1.8333 1.8333 1.8333 1.8333 1.8333 1.8333 1.8333 1.8333 1.8333 1.8333 1.8333 1.8333 1.8333 1.8333 1.8333 1.8333 1.8333 1.8333 1.8333 1.8333 1.8333 1.8333 1.8333 1.8333 1.8333 0.83333 1.8333 1.8333 1.8333 1.8333 0.83333 1.8333 1.8333 0.83333 1.8333 1.8333 0.83333 1.8333 1.8333 1.8333 1.8333 1.8333 1.8333 1.8333 0.83333 1.8333 0.83333 1.8333 1.8333 1.8333 0.83333 1.8333 0.83333 1.8333 1.8333 1.8333 1.8333 0.83333 1.8333 1.8333 0.83333 1.8333 1.8333 1.8333 1.8333 0.83333 0.83333 1.8333 1.8333 0.83333 1.8333 1.8333 1.8333 0.83333 1.8333 0.83333 0.83333 1.8333 0.83333 1.8333 1.8333 1.8333 1.8333 1.8333 1.8333 1.8333 0.83333 1.8333 0.83333 1.8333 0.83333 0.83333 1.8333 0.83333 1.8333 0.83333 0.83333 1.8333 0.83333 1.8333 0.83333 1.8333 0.83333 1.8333 0.83333 1.8333 0.83333 1.8333 0.83333 0.83333 1.8333 1.8333 0.83333 0.83333 1.8333 0.83333 1.8333 0.83333 1.8333 0.83333 0.83333 0.83333 0.83333 1.8333 0.83333 0.83333 0.83333 0.83333 1.8333 0.83333 0.83333 0.83333 1.8333 1.8333 0.83333 0.83333 0.83333 0.83333 1.8333 0.83333 0.83333 1.8333 0.83333 0.83333 1.8333 0.83333 1.8333 1.8333 0.83333 0.83333 0.83333 0.83333 0.83333 1.8333 1.8333 0.83333 1.8333 1.8333 0.83333 0.83333 0.83333 0.83333 0.83333 0.83333 1.8333 1.8333 0.83333 0.83333 1.8333 1.8333 0.83333 0.83333 1.8333 1.8333 1.8333 0.83333 0.83333 0.83333 1.8333 1.8333 0.83333 0.83333 0.83333 0.83333 0.83333 1.8333 0.83333 0.83333 0.83333 0.83333 0.83333 1.8333 1.8333 1.8333 1.8333 1.8333 0.83333 0.83333 0.83333 0.83333 0.83333 0.83333 0.83333 0.83333 0.83333 0.83333 0.83333 0.83333 0.83333 0.83333 0.83333 0.83333 0.83333 0.83333 0.83333 0.83333 0.83333 0.83333 0.83333 0.83333 0.83333 0.83333 0.83333 0.83333 0.83333 0.83333 0.83333 0.83333 0.83333 0.83333 1.8333 0.83333 0.83333 0.83333 0.83333 0.83333 0.83333 0.83333 0.83333 0.83333 0.83333 0.83333 0.83333 0.83333 0.83333 0.83333 0.83333 0.83333 0.83333 0.83333 0.83333 0.83333 0.83333 0.83333 0.83333 0.83333 0.83333 0.83333 0.83333 0.83333 0.83333 0.83333 0.83333 0.83333 0.83333 0.83333 0.83333 0.83333 0.83333 0.83333 0.83333 0.83333 0.83333 0.83333 0.83333 0.83333 0.83333 0.83333 0.83333 0.83333 0.83333 0.83333 0.83333 0.83333 -0.16667 0.83333 0.83333 0.83333 0.83333 0.83333 0.83333 0.83333 0.83333 0.83333 0.83333 0.83333 0.83333 0.83333 -0.16667 0.83333 -0.16667 0.83333 -0.16667 -0.16667 0.83333 -0.16667 0.83333 0.83333 -0.16667 0.83333 -0.16667 0.83333 -0.16667 -0.16667 0.83333 -0.16667 0.83333 -0.16667 -0.16667 0.83333 -0.16667 0.83333 -0.16667 0.83333 0.83333 0.83333 0.83333 0.83333 0.83333 -0.16667 0.83333 0.83333 -0.16667 -0.16667 0.83333 0.83333 0.83333 0.83333 0.83333 -0.16667 0.83333 0.83333 -0.16667 -0.16667 0.83333 0.83333 -0.16667 0.83333 0.83333 0.83333 -0.16667 0.83333 -0.16667 0.83333 0.83333 0.83333 0.83333 0.83333 0.83333 -0.16667 0.83333 -0.16667 0.83333 -0.16667 0.83333 -0.16667 0.83333 0.83333 0.83333 -0.16667 0.83333 0.83333 -0.16667 -0.16667 0.83333 0.83333 -0.16667 0.83333 0.83333 0.83333 0.83333 0.83333 -0.16667 -0.16667 0.83333 0.83333 -0.16667 0.83333 0.83333 0.83333 0.83333 0.83333 -0.16667 0.83333 0.83333 0.83333 -0.16667 0.83333 0.83333 0.83333 -0.16667 0.83333 0.83333 -0.16667 0.83333 -0.16667 0.83333 0.83333 -0.16667 -0.16667 0.83333 0.83333 -0.16667 0.83333 -0.16667 0.83333 0.83333 -0.16667 0.83333 -0.16667 0.83333 0.83333 -0.16667 0.83333 -0.16667 0.83333 0.83333 -0.16667 0.83333 -0.16667 0.83333 0.83333 -0.16667 -0.16667 -0.16667 -0.16667 0.83333 0.83333 -0.16667 0.83333 -0.16667 0.83333 0.83333 -0.16667 0.83333 -0.16667 0.83333 0.83333 -0.16667 0.83333 -0.16667 0.83333 0.83333 -0.16667 0.83333 -0.16667 -0.16667 0.83333 0.83333 0.83333 0.83333 -0.16667 -0.16667 0.83333 -0.16667 0.83333 0.83333 -0.16667 0.83333 -0.16667 -0.16667 0.83333 0.83333 -0.16667 -0.16667 -0.16667 -0.16667 0.83333 0.83333 -0.16667 0.83333 -0.16667 -0.16667 0.83333 0.83333 -0.16667 0.83333 0.83333 -0.16667 -0.16667 0.83333 -0.16667 -0.16667 0.83333 0.83333 -0.16667 0.83333 0.83333 -0.16667 -0.16667 0.83333 -0.16667 -0.16667 -0.16667 0.83333 -0.16667 -0.16667 0.83333 0.83333 -0.16667 0.83333 0.83333 -0.16667 -0.16667 -0.16667 -0.16667 -0.16667 -0.16667 0.83333 0.83333 -0.16667 -0.16667 0.83333 0.83333 0.83333 -0.16667 0.83333 0.83333 0.83333 -0.16667 -0.16667 0.83333 0.83333 0.83333 -0.16667 -0.16667 0.83333 0.83333 0.83333 -0.16667 -0.16667 0.83333 0.83333 0.83333 0.83333 -0.16667 0.83333 0.83333 0.83333 0.83333 -0.16667 0.83333 0.83333 0.83333 0.83333 -0.16667 -0.16667 0.83333 0.83333 0.83333 0.83333 -0.16667 -0.16667 -0.16667 -0.16667 0.83333 -0.16667 -0.16667 -0.16667 -0.16667 -0.16667 0.83333 0.83333 0.83333 -0.16667 -0.16667 -0.16667 0.83333 0.83333 0.83333 -0.16667 -0.16667 0.83333 0.83333 -0.16667 -0.16667 -0.16667 0.83333 -0.16667 -0.16667 -0.16667 -0.16667 0.83333 0.83333 0.83333 0.83333 -0.16667 -0.16667 0.83333 0.83333 0.83333 0.83333 -0.16667 -0.16667 -0.16667 -0.16667 -0.16667 -0.16667 -0.16667 0.83333 0.83333 -0.16667 -0.16667 -0.16667 -0.16667 -0.16667 -0.16667 0.83333 0.83333 0.83333 0.83333 0.83333 -0.16667 -0.16667 -0.16667 -0.16667 -0.16667 -0.16667 -0.16667 -0.16667 -0.16667 -0.16667 0.83333 0.83333 0.83333 -0.16667 -0.16667 -0.16667 -0.16667 0.83333 0.83333 0.83333 0.83333 0.83333 0.83333 -0.16667 -0.16667 0.83333 0.83333 -0.16667 -0.16667 -0.16667 0.83333 0.83333 -0.16667 -0.16667 -0.16667 0.83333 0.83333 0.83333 0.83333 0.83333 -0.16667 -0.16667 -0.16667 -0.16667 -0.16667 0.83333 0.83333 -0.16667 -0.16667 -0.16667 0.83333 0.83333 -0.16667 -0.16667 -0.16667 0.83333 0.83333 0.83333 -0.16667 -0.16667 0.83333 0.83333 -0.16667 -0.16667 -0.16667 0.83333 -0.16667 -0.16667 -0.16667 -0.16667 -0.16667 -0.16667 -0.16667 -0.16667 0.83333 -0.16667 -0.16667 0.83333 -0.16667 -0.16667 0.83333 -0.16667 -0.16667 -0.16667 -0.16667 -0.16667 -0.16667 -0.16667 0.83333 -0.16667 0.83333 -0.16667 -0.16667 -0.16667 -0.16667 -0.16667 -0.16667 -0.16667 0.83333 -0.16667 -0.16667 -0.16667 -0.16667 -0.16667 -0.16667 -0.16667 -0.16667 0.83333 -0.16667 -0.16667 -0.16667 -0.16667 -0.16667 -0.16667 0.83333 -0.16667 0.83333 -0.16667 -0.16667 -0.16667 -0.16667 -0.16667 0.83333 -0.16667 -0.16667 -0.16667 -0.16667 -0.16667 0.83333 -0.16667 -0.16667 -0.16667 -0.16667 -0.16667 -0.16667 -0.16667 -0.16667 -0.16667 -0.16667 0.83333 -0.16667 -0.16667 -0.16667 -0.16667 -0.16667 -0.16667 -0.16667 -0.16667 -0.16667 -0.16667 -0.16667 -0.16667 -0.16667 -0.16667 -0.16667 -0.16667 -0.16667 -0.16667 -0.16667 -0.16667 -0.16667 -0.16667 -0.16667 -0.16667 -0.16667 -0.16667 -0.16667 -0.16667 -0.16667 -0.16667 -0.16667 -0.16667 -0.16667 -0.16667 -0.16667 -0.16667 -0.16667 -0.16667 -0.16667 -0.16667 0.83333 -0.16667 -0.16667 -0.16667 0.83333 -0.16667 -0.16667 -0.16667 -0.16667 -0.16667 -0.16667 -0.16667 -0.16667 -0.16667 -0.16667 -0.16667 -0.16667 -0.16667 -0.16667 -0.16667 -0.16667 -0.16667 -0.16667 -0.16667 -0.16667 -0.16667 0.83333 -0.16667 -0.16667 -0.16667 -0.16667 -0.16667 -0.16667 -0.16667 -0.16667 -0.16667 -0.16667 -0.16667 -0.16667 -0.16667 -0.16667 -0.16667 -0.16667 -0.16667 -0.16667 -0.16667 -0.16667 -0.16667 -0.16667 -0.16667 -0.16667 -0.16667 -0.16667 -0.16667 -0.16667 -0.16667 -0.16667 -0.16667 -0.16667 -0.16667 -0.16667 -0.16667 -0.16667 -0.16667 -0.16667 -0.16667 -0.16667 -0.16667 -0.16667 -0.16667 -0.16667 -0.16667 -0.16667 -0.16667 -0.16667 -0.16667 -0.16667 -0.16667 -0.16667 -0.16667 -0.16667 -0.16667 -0.16667 -0.16667 -0.16667 -0.16667 -0.16667 -0.16667 -0.16667 -0.16667 -0.16667 -0.16667 -0.16667 -0.16667 -0.16667 -0.16667 -0.16667 -0.16667 -0.16667 -0.16667 -1.1667 -0.16667 -0.16667 -0.16667 -0.16667 -0.16667 -0.16667 -0.16667 -0.16667 -0.16667 -0.16667 -0.16667 -0.16667 -1.1667 -0.16667 -1.1667 -0.16667 -0.16667 -0.16667 -0.16667 -0.16667 -0.16667 -0.16667 -0.16667 -0.16667 -0.16667 -0.16667 -0.16667 -0.16667 -0.16667 -0.16667 -1.1667 -0.16667 -0.16667 -0.16667 -0.16667 -0.16667 -0.16667 -0.16667 -0.16667 -0.16667 -0.16667 -0.16667 -0.16667 -0.16667 -0.16667 -0.16667 -0.16667 -0.16667 -0.16667 -0.16667 -0.16667 -0.16667 -0.16667 -1.1667 -0.16667 -0.16667 -0.16667 -0.16667 -0.16667 -0.16667 -0.16667 -1.1667 -0.16667 -0.16667 -0.16667 -0.16667 -0.16667 -0.16667 -1.1667 -0.16667 -0.16667 -0.16667 -0.16667 -0.16667 -1.1667 -0.16667 -0.16667 -0.16667 -0.16667 -0.16667 -1.1667 -0.16667 -0.16667 -0.16667 -0.16667 -0.16667 -1.1667 -0.16667 -0.16667 -0.16667 -0.16667 -0.16667 -1.1667 -0.16667 -0.16667 -0.16667 -1.1667 -0.16667 -0.16667 -0.16667 -0.16667 -0.16667 -0.16667 -0.16667 -0.16667 -0.16667 -1.1667 -0.16667 -0.16667 -0.16667 -1.1667 -0.16667 -0.16667 -0.16667 -1.1667 -0.16667 -0.16667 -0.16667 -0.16667 -0.16667 -0.16667 -0.16667 -0.16667 -1.1667 -0.16667 -0.16667 -0.16667 -1.1667 -0.16667 -0.16667 -0.16667 -0.16667 -0.16667 -0.16667 -0.16667 -1.1667 -0.16667 -0.16667 -0.16667 -0.16667 -0.16667 -0.16667 -0.16667 -0.16667 -0.16667 -1.1667 -0.16667 -0.16667 -0.16667 -0.16667 -0.16667
-1.4 -1.4 -1.4 -1.4 5.6 180.6 646.6 1211.6 1757.6 2237.6 2637.6 2980.6 3283.6 3544.6 3687.6 3536.6 3122.6 2611.6 2118.6 1696.6 1356.6 1095.6 897.6 747.6 633.6 552.6 479.6 423.6 381.6 346.6 316.6 289.6 267.6 247.6 230.6 216.6 203.6 192.6 181.6 172.6 163.6 156.6 149.6 144.6 137.6 132.6 127.6 123.6 118.6 114.6 110.6 107.6 104.6 101.6 98.6 95.6 92.6 90.6 88.6 86.6 83.6 81.6 79.6 77.6 75.6 74.6 72.6 70.6 69.6 68.6 66.6 64.6 63.6 62.6 61.6 60.6 58.6 58.6 57.6 56.6 55.6 54.6 53.6 53.6 51.6 50.6 50.6 49.6 48.6 48.6 47.6 46.6 46.6 44.6 44.6 43.6 43.6 43.6 41.6 41.6 40.6 39.6 39.6 38.6 38.6 38.6 37.6 36.6 36.6 36.6 35.6 35.6 35.6 34.6 34.6 33.6 33.6 33.6 33.6 32.6 31.6 31.6 30.6 30.6 30.6 30.6 30.6 29.6 29.6 28.6 28.6 28.6 28.6 27.6 27.6 27.6 27.6 27.6 27.6 26.6 26.6 26.6 25.6 25.6 25.6 25.6 24.6 24.6 24.6 24.6 23.6 23.6 23.6 23.6 23.6 22.6 22.6 22.6 22.6 21.6 21.6 21.6 21.6 21.6 20.6 20.6 20.6 20.6 20.6 20.6 19.6 19.6 20.6 19.6 20.6 19.6 19.6 19.6 18.6 19.6 18.6 18.6 18.6 18.6 18.6 18.6 17.6 18.6 18.6 17.6 17.6 17.6 17.6 17.6 17.6 17.6 16.6 16.6 16.6 16.6 16.6 16.6 16.6 16.6 16.6 15.6 15.6 16.6 15.6 15.6 15.6 15.6 14.6 15.6 15.6 14.6 15.6 14.6 14.6 14.6 15.6 14.6 14.6 14.6 14.6 13.6 14.6 13.6 14.6 14.6 14.6 14.6 13.6 13.6 13.6 13.6 13.6 13.6 12.6 12.6 13.6 13.6 12.6 12.6 13.6 12.6 12.6 12.6 11.6 12.6 12.6 11.6 12.6 12.6 12.6 12.6 12.6 12.6 12.6 11.6 11.6 12.6 11.6 11.6 11.6 11.6 11.6 11.6 11.6 11.6 11.6 11.6 11.6 11.6 10.6 10.6 11.6 10.6 11.6 10.6 10.6 11.6 10.6 10.6 10.6 10.6 10.6 10.6 10.6 10.6 10.6 9.6 10.6 9.6 9.6 9.6 10.6 9.6 10.6 9.6 9.6 9.6 9.6 9.6 9.6 9.6 9.6 9.6 9.6 9.6 9.6 8.6 9.6 9.6 8.6 9.6 8.6 9.6 8.6 8.6 9.6 9.6 8.6 8.6 8.6 8.6 8.6 8.6 8.6 8.6 8.6 8.6 8.6 7.6 8.6 8.6 7.6 8.6 8.6 8.6 7.6 8.6 8.6 7.6 8.6 8.6 7.6 7.6 7.6 7.6 7.6 7.6 7.6 7.6 7.6 7.6 8.6 7.6 7.6 7.6 8.6 7.6 7.6 7.6 7.6 7.6 7.6 7.6 7.6 7.6 7.6 7.6 6.6 6.6 7.6 7.6 7.6 7.6 7.6 6.6 6.6 6.6 6.6 7.6 6.6 6.6 7.6 7.6 7.6 7.6 7.6 7.6 6.6 6.6 6.6 7.6 6.6 7.6 6.6 6.6 6.6 6.6 6.6 6.6 6.6 6.6 6.6 6.6 6.6 6.6 5.6 5.6 5.6 6.6 5.6 6.6 6.6 6.6 5.6 5.6 5.6 5.6 6.6 5.6 5.6 5.6 6.6 5.6 5.6 5.6 5.6 6.6 5.6 6.6 5.6 5.6 5.6 6.6 5.6 5.6 5.6 5.6 5.6 5.6 5.6 5.6 5.6 5.6 5.6 5.6 5.6 5.6 5.6 5.6 5.6 4.6 4.6 4.6 5.6 5.6 5.6 5.6 5.6 5.6 4.6 4.6 4.6 5.6 5.6 4.6 5.6 5.6 4.6 5.6 4.6 4.6 5.6 4.6 5.6 4.6 5.6 4.6 5.6 4.6 5.6 4.6 5.6 4.6 4.6 4.6 5.6 4.6 5.6 4.6 4.6 4.6 5.6 4.6 4.6 4.6 4.6 5.6 5.6 4.6 4.6 4.6 4.6 4.6 4.6 4.6 4.6 4.6 4.6 4.6 4.6 4.6 4.6 4.6 4.6 4.6 4.6 4.6 4.6 4.6 4.6 4.6 4.6 4.6 4.6 3.6 4.6 4.6 3.6 4.6 3.6 4.6 4.6 3.6 4.6 3.6 4.6 3.6 4.6 3.6 4.6 3.6 4.6 3.6 3.6 4.6 3.6 4.6 4.6 3.6 3.6 4.6 3.6 3.6 4.6 4.6 3.6 3.6 3.6 4.6 4.6 3.6 3.6 3.6 3.6 3.6 4.6 3.6 3.6 3.6 3.6 3.6 3.6 3.6 3.6 3.6 3.6 4.6 3.6 3.6 3.6 3.6 3.6 3.6 3.6 3.6 3.6 3.6 3.6 3.6 3.6 3.6 3.6 3.6 3.6 3.6 3.6 3.6 3.6 3.6 3.6 3.6 3.6 3.6 3.6 3.6 3.6 3.6 3.6 3.6 3.6 3.6 3.6 3.6 3.6 3.6 3.6 3.6 3.6 3.6 3.6 3.6 2.6 3.6 3.6 2.6 3.6 2.6 3.6 3.6 2.6 3.6 3.6 2.6 3.6 3.6 3.6 2.6 3.6 3.6 3.6 2.6 3.6 3.6 3.6 2.6 2.6 3.6 3.6 2.6 2.6 2.6 3.6 3.6 3.6 3.6 3.6 3.6 2.6 2.6 2.6 2.6 2.6 2.6 2.6 2.6 2.6 2.6 2.6 2.6 3.6 3.6 2.6 2.6 2.6 2.6 2.6 3.6 2.6 3.6 2.6 2.6 2.6 2.6 3.6 2.6 2.6 2.6 2.6 2.6 2.6 2.6 2.6 2.6 2.6 2.6 2.6 2.6 2.6 2.6 2.6 2.6 2.6 2.6 2.6 2.6 2.6 2.6 2.6 2.6 2.6 2.6 2.6 2.6 2.6 2.6 2.6 2.6 2.6 2.6 2.6 2.6 2.6 2.6 1.6 2.6 2.6 2.6 2.6 2.6 2.6 1.6 2.6 2.6 2.6 1.6 2.6 2.6 2.6 1.6 1.6 2.6 2.6 2.6 1.6 1.6 1.6 2.6 2.6 2.6 2.6 1.6 1.6 1.6 2.6 2.6 2.6 2.6 2.6 1.6 1.6 1.6 1.6 1.6 2.6 2.6 1.6 1.6 1.6 1.6 1.6 1.6 1.6 1.6 1.6 1.6 2.6 2.6 2.6 2.6 2.6 1.6 1.6 1.6 1.6 2.6 2.6 1.6 1.6 1.6 1.6 2.6 2.6 1.6 1.6 1.6 1.6 1.6 2.6 2.6 2.6 1.6 1.6 1.6 1.6 2.6 1.6 1.6 2.6 2.6 1.6 1.6 2.6 1.6 1.6 1.6 2.6 1.6 1.6 1.6 2.6 1.6 1.6 2.6 1.6 1.6 2.6 1.6 1.6 1.6 1.6 1.6 2.6 1.6 1.6 2.6 1.6 1.6 1.6 1.6 1.6 1.6 1.6 1.6 1.6 1.6 1.6 1.6 1.6 1.6 1.6 1.6 1.6 1.6 1.6 1.6 1.6 1.6 1.6 1.6 1.6 1.6 1.6 1.6 1.6 1.6 1.6 1.6 1.6 1.6 1.6 1.6 1.6 1.6 1.6 1.6 1.6 1.6 1.6 1.6 1.6 1.6 1.6 1.6 1.6 1.6 1.6 1.6 1.6 1.6 1.6 1.6 1.6 1.6 1.6 1.6 1.6 1.6 1.6 1.6 1.6 1.6 1.6 1.6 1.6 1.6 1.6 1.6 1.6 1.6 1.6 1.6 1.6 1.6 0.6 0.6 1.6 1.6 1.6 1.6 0.6 1.6 1.6 1.6 1.6 1.6 1.6 1.6 1.6 1.6 1.6 0.6 0.6 0.6 1.6 1.6 1.6 1.6 1.6 1.6 1.6 1.6 1.6 1.6 1.6 1.6 0.6 0.6 0.6 0.6 0.6 1.6 0.6 0.6 0.6 0.6 1.6 0.6 0.6 0.6 0.6 0.6 0.6 0.6 1.6 1.6 0.6 1.6 1.6 1.6 1.6 1.6 1.6 0.6 0.6 0.6 1.6 1.6 1.6 1.6 1.6 0.6 0.6 0.6 1.6 1.6 1.6 1.6 1.6 0.6 0.6 1.6 1.6 1.6 1.6 0.6 0.6 0.6 1.6 1.6 0.6 0.6 1.6 1.6 0.6 0.6 1.6 1.6 1.6 0.6 1.6 1.6 0.6 0.6 1.6 0.6 0.6 1.6 1.6 0.6 0.6 1.6 0.6 1.6 0.6 1.6 0.6 1.6 0.6 0.6 0.6 0.6 0.6 0.6 1.6 0.6 1.6 0.6 0.6 0.6 0.6 1.6 0.6 1.6 0.6 0.6 0.6 0.6 1.6 0.6 1.6 0.6 0.6 1.6 0.6 1.6 0.6 1.6 1.6 0.6 1.6 0.6 1.6 1.6 0.6 1.6 0.6 1.6 0.6 0.6 0.6 0.6 1.6 0.6 0.6 1.6 0.6 1.6 1.6 1.6 0.6 0.6 1.6 0.6 0.6 1.6 0.6 1.6 1.6 0.6 1.6 0.6 1.6 1.6 0.6 1.6 0.6 1.6 0.6 0.6 0.6 0.6 0.6 0.6 0.6 0.6 0.6 1.6 0.6 1.6 0.6 0.6 1.6 0.6 0.6 0.6 0.6 0.6 0.6 0.6 0.6 0.6 0.6 0.6 0.6 0.6 1.6 0.6 0.6 0.6 0.6 0.6 0.6 0.6 0.6 0.6 0.6 0.6 0.6 0.6 0.6 0.6 0.6 0.6 0.6 0.6 0.6 0.6 0.6 0.6 0.6 0.6 0.6 0.6 0.6 0.6 0.6 0.6 0.6 0.6 0.6 0.6 -0.4 0.6 0.6 0.6 0.6 0.6 0.6 0.6 0.6 0.6 0.6 0.6 0.6 0.6 0.6 0.6 0.6 0.6 0.6 0.6 0.6 0.6 0.6 0.6 0.6 0.6 0.6 0.6 0.6 0.6 0.6 0.6 0.6 0.6 0.6 0.6 0.6 0.6 0.6 0.6 0.6 0.6 0.6 0.6 0.6 0.6 0.6 0.6 0.6 0.6 0.6 -0.4 0.6 -0.4 0.6 0.6 0.6 0.6 0.6 -0.4 -0.4 0.6 -0.4 0.6 0.6 0.6 0.6 0.6 -0.4 -0.4 0.6 0.6 0.6 0.6 -0.4 -0.4 0.6 0.6 0.6 0.6 -0.4 0.6 0.6 0.6 0.6 -0.4 0.6 0.6 0.6 0.6 -0.4 0.6 0.6 0.6 -0.4 0.6 0.6 -0.4 -0.4 0.6 0.6 -0.4 0.6 0.6 0.6 -0.4 0.6 0.6 0.6 -0.4 0.6 0.6 -0.4 -0.4 0.6 0.6 -0.4 0.6 0.6 0.6 -0.4 0.6 0.6 -0.4 -0.4 0.6 -0.4 0.6 0.6 0.6 -0.4 0.6 -0.4 -0.4 0.6 -0.4 -0.4 0.6 0.6 -0.4 0.6 -0.4 0.6 0.6 -0.4 0.6 0.6 -0.4 0.6 0.6 -0.4 0.6 -0.4 0.6 0.6 -0.4 0.6 -0.4 0.6 0.6 -0.4 0.6 -0.4 0.6 0.6 -0.4 0.6 -0.4 0.6 0.6 -0.4 0.6 -0.4 0.6 -0.4 0.6 -0.4 0.6 -0.4 -0.4 0.6 -0.4 0.6 -0.4 -0.4 -0.4 0.6 -0.4 0.6 0.6 -0.4 0.6 -0.4 -0.4 -0.4 -0.4 0.6 -0.4 0.6 -0.4 0.6 -0.4 0.6 -0.4 0.6 -0.4 0.6 -0.4 -0.4 0.6 -0.4 0.6 -0.4 -0.4 0.6 -0.4 0.6 -0.4 0.6 -0.4 0.6 -0.4 -0.4 0.6 -0.4 0.6 -0.4 -0.4 0.6 -0.4 0.6 -0.4 -0.4 0.6 -0.4 0.6 -0.4 -0.4 0.6 -0.4 -0.4 0.6 -0.4 -0.4 0.6 -0.4 0.6 -0.4 -0.4 0.6 -0.4 -0.4 0.6 -0.4 -0.4 0.6 -0.4 -0.4 -0.4 0.6 -0.4 -0.4 0.6 -0.4 -0.4 0.6 -0.4 -0.4 -0.4 0.6 -0.4 -0.4 0.6 -0.4 -0.4 -0.4 0.6 -0.4 -0.4 -0.4 0.6 -0.4 -0.4 -0.4 0.6 -0.4 -0.4 -0.4 0.6 -0.4 -0.4 -0.4 0.6 -0.4 -0.4 -0.4 0.6 -0.4 -0.4 -0.4 -0.4 0.6 -0.4 -0.4 -0.4 -0.4 -0.4 0.6 -0.4 -0.4 -0.4 -0.4 0.6 -0.4 -0.4 -0.4 -0.4 0.6 -0.4 -0.4 -0.4 -0.4 0.6 -0.4 -0.4 -0.4 -0.4 0.6 -0.4 -0.4 -0.4 -0.4 -0.4
-3 -3 -2 -2 10 155 483 906 1334 1722 2066 2374 2650 2885 2997 2893 2623 2287 1953 1650 1392 1180 1007 868 756 669 594 533 483 442 406 374 347 324 302 285 269 254 241 230 219 209 200 192 185 177 171 165 159 154 149 144 140 135 132 128 124 121 118 115 112 109 106 103 101 98 96 94 91 90 88 85 84 82 80 79 77 75 74 72 71 70 68 67 66 65 63 62 62 60 59 58 58 56 56 54 53 53 52 52 50 49 49 48 48 47 46 45 45 44 44 43 43 42 41 41 40 39 39 39 38 37 37 37 36 35 35 35 35 34 34 34 33 32 32 32 32 31 31 31 30 30 29 29 29 28 28 28 28 28 28 26 26 26 26 25 26 25 25 25 25 25 24 24 24 24 23 23 22 23 23 22 22 22 22 21 22 21 21 20 20 21 20 20 20 20 20 20 19 19 19 19 19 18 18 18 18 19 18 17 18 18 17 17 18 17 17 17 17 17 16 16 16 16 16 15 15 16 15 15 15 16 15 15 14 15 15 15 15 15 14 14 14 14 14 14 14 14 13 14 14 14 13 13 13 13 13 13 13 13 13 13 13 12 12 12 12 12 12 11 12 12 12 12 12 12 12 12 12 11 12 11 11 11 11 11 11 11 11 11 11 10 11 11 10 10 10 10 10 10 10 10 10 10 10 9 10 10 10 9 10 9 10 9 10 9 9 9 9 9 9 9 9 9 9 8 9 8 8 9 8 8 9 8 8 8 8 8 8 8 8 8 8 8 8 8 8 8 8 8 8 8 8 7 8 8 7 7 8 7 7 7 8 7 7 7 7 8 7 7 7 7 7 7 6 7 7 7 7 7 7 7 7 7 7 7 7 6 6 6 6 7 6 6 6 6 7 6 7 6 6 6 6 6 7 6 6 6 6 6 6 5 5 5 6 6 6 5 6 6 5 6 5 6 5 6 5 6 5 5 5 6 5 5 5 5 5 5 6 5 5 5 5 5 5 5 5 4 5 5 5 5 5 5 4 5 4 5 4 5 5 5 4 5 5 4 4 5 4 4 4 4 5 4 4 4 4 4 4 4 4 4 4 4 4 4 4 4 4 4 4 4 3 4 4 4 3 4 3 4 4 4 4 4 3 4 4 4 3 3 4 4 4 4 3 3 3 3 3 3 3 3 3 3 3 3 3 3 3 3 3 3 3 3 3 4 3 3 3 3 3 3 3 3 3 3 3 3 3 3 3 3 2 3 3 3 3 3 3 3 3 3 2 3 3 2 3 2 3 3 3 3 3 2 2 2 2 2 2 2 2 2 2 2 2 2 3 3 3 3 3 2 2 2 3 3 2 2 3 3 2 3 3 2 2 3 2 3 2 2 2 2 3 2 2 2 3 2 2 2 2 2 2 2 2 2 2 2 2 2 2 1 2 2 2 2 2 2 2 2 2 2 2 2 2 1 2 1 1 2 2 1 2 2 2 2 1 1 2 2 2 1 1 1 1 1 2 2 2 2 2 1 2 2 2 1 1 2 2 1 1 2 1 2 2 1 1 1 1 2 1 1 1 1 2 1 2 1 1 1 2 1 1 1 1 2 1 1 2 1 1 1 1 1 2 1 1 1 1 1 1 1 1 2 1 1 1 1 1 1 1 1 1 1 1 1 1 1 1 1 1 1 1 1 1 1 1 1 1 1 1 1 0 0 1 1 1 1 1 1 1 0 1 1 1 1 0 0 1 1 0 0 1 1 0 0 1 1 0 1 1 0 1 0 1 1 0 1 0 1 1 0 1 0 1 0 1 0 1 0 1 0 1 0 1 0 1 0 1 0 1 0 1 0 1 0 1 0 0 1 0 1 0 0 1 0 1 0 0 1 0 0 1 0 0 1 0 1 1 0 0 1 0 0 1 0 0 1 0 0 0 1 0 0 0 0 1 0 0 0 0 0 1 0 0 0 0 0 1 1 0 0 1 0 1 0 0 1 0 0 0 0 1 0 0 0 0 0 1 0 1 0 0 0 0 0 1 0 0 0 0 0 0 0 0 0 1 0 0 0 0 0 0 0 0 0 0 0 0 0 0 0 0 0 0 0 0 0 0 0 0 0 0 0 0 0 0 0 0 0 0 0 0 0 0 0 0 0 0 0 -1 0 0 0 0 -1 0 0 0 0 0 0 0 0 0 0 0 0 0 0 0 0 -1 0 0 -1 0 0 0 -1 0 -1 0 0 0 -1 0 -1 0 0 -1 0 0 0 0 0 -1 0 0 -1 0 -1 0 0 -1 0 0 0 -1 0 -1 0 -1 0 -1 0 0 0 -1 0 -1 -1 0 -1 0 -1 0 0 0 -1 0 -1 -1 0 -1 0 0 0 -1 -1 0 -1 -1 -1 0 -1 -1 -1 0 -1 0 0 0 -1 0 0 -1 -1 0 -1 -1 -1 0 -1 0 0 0 -1 0 -1 -1 0 0 -1 0 0 -1 -1 0 -1 -1 0 0 -1 -1 0 -1 -1 0 0 0 0 -1 0 -1 0 -1 -1 0 0 -1 0 0 -1 0 0 -1 -1 0 0 -1 -1 -1 0 0 -1 -1 -1 -1 0 0 -1 0 -1 -1 -1 -1 -1 -1 -1 -1 -1 -1 -1 -1 -1 -1 -1 -1 -1 -1 -1 0 0 0 0 0 -1 -1 -1 -1 -1 0 -1 -1 -1 -1 -1 -1 -1 -1 -1 -1 -1 -1 -1 -1 -1 -1 -1 -1 -1 -1 -1 -1 -1 -1 -1 -1 -1 -1 -1 -1 -1 -1 -1 -1 -1 -1 -1 -1 -1 -1 -1 -1 -1 -1 -1 -1 -1 -1 -1 -1 -1 -1 -2 -1 -1 -1 -1 -1 -1 -1 -1 -1 -1 -2 -1 -1 -1 -1 -1 -1 -1 -1 -1 -1 -1 -1 -1 -1 -1 -2 -2 -1 -1 -1 -1 -1 -1 -1 -1 -2 -1 -1 -1 -1 -1 -1 -2 -1 -2 -1 -1 -2 -1 -2 -1 -1 -1 -1 -2 -1 -1 -1 -1 -2 -1 -2 -2 -1 -1 -1 -1 -1 -2 -1 -2 -1 -1 -1 -1 -1 -2 -2 -1 -2 -1 -1 -1 -2 -1 -1 -1 -1 -1 -2 -1 -1 -1 -2 -1 -1 -2 -2 -1 -1 -2 -1 -2 -1 -2 -2 -1 -1 -1 -2 -1 -1 -2 -2 -1 -1 -2 -2 -2 -1 -1 -2 -1 -2 -1 -1 -2 -2 -2 -2 -2 -2 -1 -2 -2 -2 -1 -1 -2 -2 -1 -1 -1 -2 -2 -2 -1 -1 -2 -2 -2 -1 -1 -2 -2 -2 -2 -2 -2 -2 -2 -2 -2 -1 -1 -1 -1 -1 -2 -2 -2 -2 -2 -2 -1 -1 -1 -1 -1 -2 -2 -2 -2 -2 -2 -2 -2 -2 -2 -2 -1 -1 -1 -1 -2 -2 -2 -2 -2 -2 -2 -2 -2 -2 -2 -2 -2 -2 -2 -2 -2 -2 -2 -2 -2 -2 -2 -2 -2 -2 -2 -2 -2 -1 -2 -2 -2 -1 -2 -2 -2 -2 -2 -2 -1 -2 -2 -2 -2 -1 -2 -2 -1 -2 -2 -1 -2 -2 -2 -2 -2 -2 -1 -2 -2 -1 -2 -2 -2 -2 -2 -2 -1 -2 -2 -2 -2 -2 -1 -2 -1 -2 -2 -2 -2 -2 -2 -2 -2 -2 -2 -1 -2 -2 -2 -2 -2 -2 -2 -2 -2 -2 -2 -2 -2 -2 -2 -2 -2 -2 -2 -2
-5.2 -6.2 -5.2 -5.2 21.8 179.8 461.8 871.8 1403.8 1988.8 2565.8 3087.8 3526.8 3861.8 3962.8 3750.8 3384.8 2991.8 2616.8 2280.8 1993.8 1752.8 1550.8 1387.8 1252.8 1145.8 1048.8 970.8 904.8 846.8 794.8 748.8 706.8 670.8 636.8 607.8 578.8 553.8 530.8 509.8 490.8 472.8 456.8 440.8 426.8 412.8 399.8 388.8 376.8 366.8 355.8 345.8 336.8 328.8 318.8 311.8 303.8 295.8 289.8 282.8 276.8 270.8 264.8 258.8 252.8 247.8 243.8 237.8 232.8 228.8 223.8 219.8 215.8 211.8 207.8 203.8 200.8 197.8 193.8 190.8 186.8 183.8 180.8 177.8 174.8 172.8 169.8 167.8 164.8 161.8 158.8 157.8 154.8 151.8 149.8 147.8 144.8 142.8 140.8 139.8 137.8 135.8 133.8 132.8 129.8 128.8 126.8 124.8 123.8 121.8 119.8 119.8 117.8 115.8 113.8 112.8 111.8 110.8 108.8 108.8 106.8 105.8 103.8 102.8 101.8 100.8 98.8 98.8 97.8 96.8 94.8 93.8 92.8 91.8 90.8 89.8 89.8 88.8 87.8 85.8 84.8 84.8 82.8 82.8 81.8 80.8 79.8 79.8 77.8 77.8 76.8 76.8 75.8 74.8 73.8 72.8 71.8 70.8 69.8 69.8 69.8 68.8 67.8 66.8 66.8 66.8 65.8 64.8 64.8 64.8 63.8 62.8 62.8 61.8 61.8 60.8 59.8 59.8 58.8 58.8 58.8 57.8 57.8 56.8 56.8 55.8 55.8 54.8 54.8 54.8 53.8 53.8 52.8 52.8 51.8 51.8 51.8 50.8 50.8 49.8 49.8 49.8 48.8 47.8 47.8 47.8 46.8 46.8 45.8 45.8 45.8 45.8 44.8 44.8 44.8 43.8 43.8 43.8 43.8 43.8 42.8 42.8 41.8 41.8 41.8 40.8 40.8 40.8 40.8 39.8 39.8 39.8 38.8 38.8 38.8 38.8 37.8 37.8 37.8 36.8 36.8 35.8 36.8 35.8 35.8 35.8 34.8 34.8 34.8 34.8 33.8 33.8 33.8 33.8 32.8 32.8 32.8 32.8 32.8 31.8 31.8 31.8 31.8 30.8 30.8 30.8 30.8 30.8 30.8 30.8 29.8 29.8 29.8 29.8 29.8 28.8 28.8 28.8 28.8 28.8 28.8 27.8 27.8 27.8 27.8 26.8 26.8 26.8 26.8 25.8 25.8 26.8 25.8 25.8 25.8 25.8 24.8 24.8 24.8 24.8 23.8 24.8 23.8 24.8 24.8 23.8 23.8 23.8 23.8 23.8 23.8 23.8 22.8 22.8 21.8 21.8 22.8 22.8 21.8 21.8 21.8 21.8 21.8 21.8 20.8 20.8 20.8 20.8 19.8 19.8 20.8 20.8 19.8 20.8 19.8 19.8 19.8 19.8 18.8 19.8 19.8 18.8 18.8 18.8 19.8 18.8 18.8 17.8 18.8 17.8 17.8 17.8 17.8 17.8 17.8 16.8 16.8 16.8 16.8 16.8 16.8 17.8 16.8 16.8 16.8 16.8 16.8 16.8 16.8 16.8 16.8 16.8 15.8 15.8 15.8 15.8 15.8 14.8 15.8 15.8 15.8 15.8 15.8 14.8 14.8 15.8 14.8 15.8 14.8 15.8 14.8 14.8 14.8 14.8 14.8 13.8 14.8 13.8 14.8 13.8 13.8 13.8 13.8 13.8 13.8 13.8 13.8 12.8 13.8 12.8 12.8 12.8 12.8 12.8 12.8 12.8 12.8 12.8 12.8 12.8 12.8 12.8 12.8 11.8 11.8 11.8 11.8 11.8 11.8 12.8 11.8 11.8 11.8 11.8 10.8 10.8 10.8 11.8 11.8 10.8 10.8 10.8 11.8 11.8 11.8 11.8 10.8 10.8 11.8 11.8 10.8 10.8 10.8 11.8 11.8 10.8 11.8 10.8 10.8 9.8 10.8 10.8 10.8 10.8 10.8 9.8 10.8 9.8 9.8 9.8 9.8 9.8 9.8 8.8 8.8 9.8 9.8 8.8 9.8 8.8 8.8 8.8 8.8 8.8 9.8 9.8 8.8 8.8 8.8 8.8 8.8 8.8 8.8 8.8 8.8 7.8 7.8 8.8 8.8 7.8 7.8 7.8 7.8 8.8 7.8 7.8 7.8 7.8 7.8 7.8 7.8 7.8 6.8 6.8 7.8 7.8 7.8 6.8 6.8 6.8 6.8 6.8 6.8 6.8 6.8 7.8 6.8 6.8 6.8 7.8 6.8 6.8 6.8 6.8 6.8 6.8 6.8 6.8 6.8 6.8 6.8 6.8 6.8 6.8 6.8 6.8 6.8 5.8 6.8 6.8 6.8 6.8 6.8 6.8 6.8 6.8 5.8 5.8 5.8 6.8 6.8 5.8 5.8 5.8 5.8 6.8 5.8 5.8 5.8 5.8 6.8 5.8 5.8 5.8 6.8 5.8 5.8 5.8 5.8 5.8 6.8 5.8 5.8 5.8 5.8 5.8 5.8 5.8 5.8 5.8 5.8 4.8 5.8 5.8 5.8 5.8 4.8 4.8 4.8 4.8 4.8 4.8 4.8 5.8 5.8 5.8 5.8 4.8 5.8 4.8 5.8 5.8 4.8 4.8 5.8 4.8 4.8 4.8 4.8 4.8 4.8 4.8 4.8 4.8 4.8 4.8 4.8 4.8 4.8 3.8 3.8 4.8 4.8 4.8 4.8 3.8 3.8 4.8 4.8 4.8 3.8 4.8 4.8 3.8 4.8 3.8 3.8 4.8 3.8 3.8 4.8 3.8 4.8 4.8 3.8 3.8 3.8 3.8 3.8 4.8 3.8 3.8 4.8 3.8 4.8 4.8 3.8 3.8 3.8 4.8 3.8 3.8 3.8 4.8 3.8 3.8 3.8 4.8 3.8 3.8 3.8 3.8 4.8 4.8 3.8 3.8 3.8 3.8 3.8 3.8 3.8 3.8 3.8 3.8 2.8 3.8 3.8 2.8 3.8 3.8 3.8 2.8 3.8 2.8 3.8 2.8 3.8 3.8 2.8 2.8 2.8 2.8 3.8 3.8 2.8 2.8 2.8 2.8 2.8 2.8 2.8 2.8 2.8 3.8 2.8 2.8 2.8 2.8 2.8 2.8 2.8 2.8 2.8 2.8 2.8 2.8 2.8 2.8 2.8 2.8 2.8 2.8 2.8 2.8 1.8 2.8 2.8 1.8 2.8 2.8 1.8 1.8 2.8 2.8 2.8 1.8 1.8 2.8 2.8 1.8 1.8 1.8 1.8 1.8 1.8 2.8 2.8 2.8 2.8 1.8 1.8 1.8 1.8 1.8 1.8 1.8 1.8 1.8 1.8 1.8 2.8 1.8 1.8 1.8 1.8 1.8 1.8 1.8 1.8 1.8 1.8 1.8 1.8 1.8 1.8 1.8 1.8 1.8 1.8 1.8 1.8 1.8 1.8 1.8 1.8 0.8 0.8 1.8 1.8 1.8 1.8 1.8 1.8 1.8 1.8 1.8 1.8 1.8 1.8 1.8 0.8 0.8 1.8 1.8 0.8 0.8 1.8 0.8 0.8 0.8 0.8 0.8 0.8 0.8 1.8 0.8 0.8 1.8 0.8 0.8 1.8 0.8 0.8 1.8 0.8 0.8 1.8 0.8 0.8 1.8 0.8 0.8 1.8 0.8 0.8 0.8 0.8 0.8 0.8 1.8 0.8 0.8 0.8 -0.2 0.8 0.8 0.8 0.8 0.8 0.8 0.8 0.8 0.8 0.8 -0.2 -0.2 0.8 0.8 0.8 0.8 0.8 0.8 -0.2 -0.2 -0.2 0.8 0.8 0.8 0.8 0.8 -0.2 -0.2 0.8 -0.2 -0.2 0.8 0.8 0.8 0.8 -0.2 -0.2 0.8 0.8 0.8 0.8 0.8 -0.2 -0.2 0.8 0.8 0.8 -0.2 0.8 0.8 0.8 -0.2 -0.2 -0.2 0.8 0.8 0.8 0.8 0.8 0.8 -0.2 -0.2 0.8 -0.2 -0.2 -0.2 -0.2 0.8 -0.2 0.8 0.8 -0.2 -0.2 0.8 -0.2 -0.2 -0.2 -0.2 0.8 -0.2 -0.2 -0.2 -0.2 -0.2 0.8 -0.2 -0.2 -0.2 -0.2 -0.2 -0.2 -0.2 -0.2 -0.2 0.8 -0.2 0.8 -0.2 0.8 -0.2 -0.2 -0.2 -0.2 -0.2 0.8 -0.2 -0.2 0.8 -0.2 -0.2 -0.2 0.8 -0.2 -0.2 -0.2 -0.2 -0.2 -0.2 -0.2 -0.2 -0.2 -0.2 -0.2 -0.2 -0.2 -1.2 -0.2 -0.2 -0.2 -1.2 -0.2 -0.2 -0.2 -0.2 -0.2 -1.2 -0.2 -0.2 -0.2 -1.2 -0.2 -1.2 -1.2 -0.2 -0.2 -0.2 -1.2 -0.2 -0.2 -0.2 -1.2 -0.2 -0.2 -0.2 -0.2 -0.2 -0.2 -1.2 -0.2 -1.2 -0.2 -0.2 -1.2 -1.2 -0.2 -1.2 -1.2 -0.2 -1.2 -1.2 -0.2 -1.2 -1.2 -0.2 -1.2 -0.2 -0.2 -1.2 -0.2 -1.2 -0.2 -1.2 -1.2 -0.2 -1.2 -1.2 -1.2 -1.2 -0.2 -1.2 -1.2 -1.2 -0.2 -1.2 -1.2 -1.2 -0.2 -1.2 -0.2 -1.2 -0.2 -1.2 -0.2 -1.2 -0.2 -1.2 -0.2 -1.2 -1.2 -0.2 -1.2 -1.2 -0.2 -1.2 -0.2 -1.2 -1.2 -0.2 -1.2 -0.2 -1.2 -1.2 -0.2 -1.2 -1.2 -1.2 -1.2 -0.2 -1.2 -1.2 -1.2 -1.2 -1.2 -1.2 -1.2 -2.2 -1.2 -1.2 -1.2 -1.2 -1.2 -2.2 -1.2 -2.2 -2.2 -1.2 -1.2 -2.2 -2.2 -2.2 -1.2 -1.2 -2.2 -2.2 -1.2 -1.2 -2.2 -1.2 -1.2 -1.2 -1.2 -2.2 -1.2 -1.2 -1.2 -1.2 -1.2 -1.2 -1.2 -2.2 -1.2 -2.2 -1.2 -1.2 -1.2 -1.2 -1.2 -2.2 -2.2 -1.2 -1.2 -2.2 -2.2 -1.2 -2.2 -1.2 -2.2 -1.2 -2.2 -1.2 -1.2 -2.2 -1.2 -1.2 -2.2 -1.2 -2.2 -2.2 -1.2 -1.2 -2.2 -1.2 -1.2 -1.2 -2.2 -2.2 -2.2 -1.2 -1.2 -2.2 -2.2 -2.2 -2.2 -2.2 -1.2 -2.2 -2.2 -2.2 -1.2 -1.2 -2.2 -2.2 -2.2 -2.2 -1.2 -1.2 -2.2 -2.2 -1.2 -2.2 -1.2 -1.2 -2.2 -1.2 -1.2 -1.2 -1.2 -1.2 -2.2 -1.2 -2.2 -2.2 -1.2 -2.2 -1.2 -1.2 -2.2 -2.2 -1.2 -1.2 -2.2 -1.2 -1.2 -2.2 -1.2 -2.2 -2.2 -1.2 -1.2 -2.2 -1.2 -2.2 -2.2 -2.2 -2.2 -2.2 -2.2 -2.2 -2.2 -3.2 -2.2 -2.2 -2.2 -2.2 -2.2 -2.2 -3.2 -2.2 -2.2 -2.2 -2.2 -2.2 -2.2 -3.2 -2.2 -2.2 -3.2 -2.2 -3.2 -2.2 -2.2 -3.2 -2.2 -2.2 -3.2 -2.2 -2.2 -3.2 -3.2 -2.2 -3.2 -2.2 -2.2 -3.2 -3.2 -2.2 -2.2 -3.2 -3.2 -3.2 -2.2 -2.2 -2.2 -2.2 -2.2 -2.2 -2.2 -2.2 -2.2 -3.2 -2.2 -2.2 -3.2 -3.2 -2.2 -2.2 -3.2 -2.2 -2.2 -3.2 -2.2 -2.2 -2.2 -2.2 -3.2 -2.2 -2.2 -3.2 -2.2 -2.2 -2.2 -3.2 -3.2 -3.2 -3.2 -2.2 -2.2 -3.2 -2.2 -2.2 -2.2 -2.2 -2.2 -3.2 -3.2 -2.2 -2.2 -2.2 -2.2 -2.2 -2.2 -2.2 -2.2 -2.2 -2.2 -2.2 -2.2 -2.2 -2.2 -2.2 -2.2 -2.2 -2.2 -2.2 -2.2 -3.2 -2.2 -3.2 -2.2 -2.2 -2.2 -2.2 -2.2 -2.2 -2.2 -2.2 -2.2 -2.2 -2.2 -3.2 -2.2 -2.2 -2.2 -3.2 -2.2 -2.2 -2.2 -3.2 -2.2 -2.2 -2.2 -2.2 -2.2 -2.2 -2.2 -2.2 -1.2 -2.2 -2.2 -2.2 -2.2 -2.2 -2.2 -2.2 -2.2 -2.2 -1.2 -2.2 -2.2 -2.2 -2.2 -2.2 -2.2 -1.2 -2.2 -2.2 -2.2 -2.2 -2.2 -1.2 -1.2 -1.2 -2.2 -2.2 -2.2 -2.2 -2.2 -2.2 -2.2 -1.2 -1.2 -1.2 -1.2 -1.2 -2.2 -2.2 -2.2 -2.2 -2.2 -2.2 -2.2 -2.2 -2.2 -2.2 -2.2 -2.2 -2.2 -2.2 -2.2 -2.2 -2.2 -2.2 -2.2 -3.2 -2.2 -2.2 -2.2 -2.2 -2.2 -2.2 -2.2 -2.2 -2.2 -2.2 -2.2 -2.2 -3.2 -2.2 -2.2 -2.2 -2.2 -2.2 -2.2 -2.2 -2.2 -2.2 -2.2 -2.2 -1.2 -2.2 -2.2 -2.2 -1.2 -1.2 -2.2 -2.2 -2.2 -2.2 -2.2 -2.2 -2.2 -2.2 -2.2 -2.2 -2.2 -2.2 -2.2 -2.2 -2.2 -2.2 -1.2 -2.2 -2.2 -2.2 -3.2 -2.2 -2.2 -2.2 -2.2 -2.2 -2.2 -2.2 -3.2 -2.2 -2.2 -3.2 -2.2 -2.2 -3.2 -3.2 -2.2 -2.2 -2.2 -3.2 -3.2
-1.75 -1.75 -1.75 5.25 656.25 2867.3 5379.3 7625.3 9533.3 11153 12557 13782 14827 15349 14205 11499 8627.3 6343.3 4714.3 3588.3 2812.3 2269.3 1880.3 1594.3 1378.3 1222.3 1094.3 981.25 898.25 820.25 750.25 692.25 642.25 598.25 562.25 529.25 499.25 474.25 449.25 428.25 409.25 390.25 374.25 359.25 345.25 332.25 320.25 308.25 297.25 288.25 279.25 270.25 261.25 254.25 246.25 239.25 232.25 226.25 220.25 214.25 208.25 203.25 199.25 193.25 189.25 184.25 181.25 176.25 173.25 168.25 166.25 162.25 159.25 155.25 153.25 149.25 146.25 143.25 141.25 138.25 135.25 133.25 131.25 128.25 126.25 124.25 122.25 120.25 118.25 116.25 114.25 112.25 111.25 109.25 108.25 105.25 104.25 102.25 101.25 99.25 98.25 97.25 96.25 94.25 93.25 91.25 90.25 89.25 88.25 87.25 86.25 85.25 84.25 83.25 82.25 80.25 80.25 79.25 77.25 76.25 76.25 75.25 74.25 73.25 73.25 72.25 70.25 70.25 69.25 68.25 67.25 67.25 66.25 66.25 65.25 65.25 64.25 63.25 62.25 62.25 61.25 60.25 60.25 59.25 59.25 58.25 57.25 58.25 56.25 57.25 56.25 55.25 55.25 54.25 54.25 53.25 53.25 52.25 52.25 51.25 51.25 50.25 50.25 50.25 49.25 49.25 48.25 48.25 47.25 47.25 46.25 46.25 46.25 46.25 45.25 45.25 45.25 44.25 44.25 44.25 43.25 42.25 42.25 42.25 41.25 41.25 41.25 41.25 40.25 41.25 40.25 40.25 40.25 39.25 39.25 39.25 38.25 38.25 37.25 37.25 38.25 37.25 37.25 36.25 37.25 36.25 35.25 36.25 36.25 35.25 35.25 35.25 34.25 34.25 34.25 34.25 33.25 34.25 33.25 33.25 33.25 33.25 32.25 32.25 32.25 32.25 31.25 31.25 32.25 31.25 30.25 31.25 30.25 30.25 30.25 30.25 29.25 30.25 30.25 29.25 29.25 29.25 29.25 29.25 29.25 29.25 28.25 28.25 27.25 27.25 27.25 27.25 27.25 27.25 27.25 26.25 27.25 27.25 26.25 26.25 26.25 26.25 26.25 26.25 25.25 26.25 26.25 26.25 25.25 25.25 25.25 24.25 24.25 24.25 24.25 24.25 24.25 24.25 24.25 24.25 24.25 24.25 24.25 23.25 23.25 23.25 23.25 23.25 23.25 23.25 23.25 22.25 22.25 22.25 23.25 22.25 22.25 22.25 22.25 22.25 21.25 22.25 21.25 21.25 21.25 22.25 20.25 21.25 21.25 21.25 21.25 21.25 21.25 20.25 20.25 20.25 20.25 20.25 20.25 20.25 19.25 20.25 20.25 19.25 19.25 19.25 19.25 19.25 19.25 19.25 19.25 19.25 19.25 19.25 19.25 18.25 18.25 18.25 19.25 19.25 18.25 18.25 18.25 18.25 18.25 18.25 18.25 18.25 18.25 18.25 17.25 17.25 18.25 17.25 18.25 17.25 17.25 17.25 17.25 17.25 17.25 17.25 17.25 16.25 17.25 17.25 16.25 17.25 16.25 16.25 16.25 16.25 16.25 16.25 16.25 16.25 16.25 16.25 16.25 16.25 15.25 16.25 15.25 16.25 15.25 16.25 15.25 15.25 16.25 16.25 15.25 15.25 15.25 15.25 15.25 15.25 15.25 15.25 15.25 15.25 15.25 15.25 14.25 15.25 15.25 15.25 14.25 14.25 14.25 14.25 15.25 14.25 14.25 14.25 14.25 14.25 14.25 14.25 14.25 14.25 14.25 14.25 14.25 13.25 13.25 13.25 14.25 14.25 14.25 14.25 13.25 13.25 14.25 13.25 13.25 13.25 13.25 13.25 13.25 13.25 13.25 13.25 12.25 13.25 13.25 13.25 13.25 13.25 13.25 12.25 12.25 13.25 13.25 12.25 12.25 12.25 12.25 13.25 12.25 13.25 12.25 12.25 12.25 12.25 12.25 12.25 12.25 12.25 12.25 12.25 12.25 12.25 12.25 12.25 11.25 11.25 12.25 11.25 12.25 12.25 11.25 11.25 11.25 11.25 12.25 11.25 11.25 12.25 11.25 11.25 11.25 12.25 11.25 11.25 11.25 11.25 11.25 11.25 11.25 11.25 11.25 11.25 11.25 11.25 10.25 11.25 11.25 10.25 11.25 10.25 11.25 10.25 11.25 10.25 11.25 10.25 10.25 11.25 11.25 10.25 10.25 10.25 10.25 11.25 11.25 10.25 11.25 11.25 11.25 10.25 10.25 10.25 10.25 10.25 10.25 10.25 10.25 10.25 10.25 10.25 10.25 10.25 10.25 9.25 10.25 10.25 10.25 9.25 10.25 10.25 9.25 10.25 10.25 9.25 9.25 10.25 10.25 10.25 9.25 9.25 9.25 9.25 9.25 9.25 9.25 9.25 9.25 9.25 10.25 10.25 10.25 9.25 9.25 9.25 10.25 9.25 9.25 9.25 9.25 9.25 9.25 9.25 9.25 9.25 9.25 9.25 9.25 9.25 9.25 9.25 9.25 8.25 9.25 9.25 8.25 9.25 9.25 9.25 9.25 8.25 8.25 8.25 8.25 9.25 9.25 9.25 9.25 9.25 9.25 9.25 8.25 8.25 8.25 8.25 9.25 9.25 8.25 8.25 9.25 8.25 8.25 9.25 8.25 8.25 9.25 8.25 9.25 8.25 8.25 8.25 9.25 8.25 8.25 8.25 8.25 8.25 8.25 8.25 8.25 8.25 8.25 8.25 8.25 8.25 7.25 8.25 8.25 8.25 8.25 8.25 7.25 8.25 7.25 7.25 7.25 8.25 7.25 7.25 7.25 8.25 8.25 8.25 7.25 7.25 7.25 8.25 8.25 7.25 7.25 8.25 7.25 7.25 8.25 7.25 8.25 7.25 7.25 7.25 7.25 7.25 7.25 7.25 7.25 7.25 8.25 7.25 7.25 7.25 7.25 7.25 7.25 7.25 7.25 7.25 7.25 7.25 7.25 7.25 7.25 7.25 7.25 7.25 7.25 6.25 7.25 7.25 7.25 6.25 6.25 6.25 7.25 7.25 7.25 7.25 7.25 6.25 6.25 7.25 7.25 7.25 6.25 7.25 7.25 6.25 7.25 7.25 6.25 7.25 7.25 6.25 7.25 6.25 7.25 6.25 7.25 6.25 7.25 6.25 7.25 6.25 7.25 6.25 6.25 7.25 6.25 7.25 6.25 6.25 6.25 6.25 6.25 6.25 7.25 6.25 6.25 6.25 7.25 6.25 6.25 6.25 6.25 6.25 7.25 7.25 6.25 6.25 6.25 6.25 6.25 6.25 6.25 6.25 6.25 6.25 6.25 6.25 6.25 6.25 6.25 6.25 6.25 6.25 6.25 6.25 5.25 6.25 6.25 6.25 5.25 6.25 6.25 6.25 5.25 6.25 6.25 5.25 6.25 6.25 6.25 6.25 6.25 6.25 5.25 6.25 6.25 5.25 6.25 6.25 6.25 6.25 6.25 6.25 5.25 6.25 6.25 6.25 5.25 6.25 6.25 5.25 6.25 5.25 6.25 5.25 6.25 5.25 6.25 6.25 5.25 6.25 5.25 6.25 6.25 5.25 6.25 6.25 5.25 6.25 6.25 5.25 5.25 6.25 5.25 5.25 5.25 6.25 6.25 5.25 5.25 5.25 5.25 6.25 6.25 5.25 5.25 5.25 5.25 5.25 5.25 5.25 5.25 6.25 6.25 6.25 5.25 6.25 6.25 6.25 6.25 5.25 5.25 5.25 5.25 5.25 5.25 5.25 5.25 5.25 5.25 5.25 5.25 5.25 5.25 6.25 5.25 5.25 5.25 5.25 6.25 5.25 5.25 5.25 5.25 5.25 5.25 4.25 5.25 5.25 5.25 5.25 5.25 5.25 5.25 5.25 5.25 5.25 5.25 5.25 5.25 5.25 5.25 5.25 5.25 4.25 5.25 5.25 5.25 5.25 5.25 5.25 4.25 5.25 4.25 5.25 4.25 5.25 5.25 4.25 5.25 5.25 4.25 5.25 5.25 5.25 5.25 5.25 4.25 5.25 4.25 4.25 5.25 5.25 5.25 4.25 5.25 5.25 5.25 4.25 4.25 4.25 4.25 5.25 5.25 4.25 4.25 4.25 4.25 5.25 5.25 5.25 5.25 5.25 5.25 4.25 4.25 4.25 4.25 4.25 4.25 4.25 5.25 5.25 5.25 5.25 5.25 5.25 4.25 4.25 4.25 4.25 4.25 4.25 5.25 5.25 4.25 4.25 4.25 4.25 5.25 5.25 4.25 4.25 4.25 4.25 5.25 4.25 4.25 4.25 5.25 4.25 4.25 5.25 4.25 4.25 4.25 4.25 4.25 4.25 4.25 4.25 4.25 4.25 4.25 4.25 4.25 4.25 4.25 4.25 4.25 4.25 4.25 4.25 4.25 4.25 4.25 4.25 4.25 4.25 4.25 4.25 4.25 4.25 4.25 4.25 3.25 4.25 4.25 3.25 4.25 4.25 4.25 4.25 4.25 3.25 4.25 4.25 4.25 4.25 4.25 3.25 4.25 4.25 4.25 4.25 4.25 4.25 3.25 4.25 4.25 3.25 4.25 4.25 4.25 3.25 4.25 4.25 3.25 4.25 4.25 4.25 3.25 4.25 4.25 4.25 4.25 3.25 4.25 4.25 4.25 3.25 4.25 4.25 3.25 4.25 4.25 4.25 4.25 4.25 3.25 3.25 4.25 4.25 4.25 3.25 3.25 4.25 4.25 4.25 4.25 4.25 3.25 3.25 3.25 3.25 3.25 3.25 3.25 3.25 3.25 3.25 3.25 3.25 4.25 4.25 4.25 4.25 3.25 3.25 3.25 4.25 4.25 3.25 3.25 3.25 4.25 4.25 3.25 3.25 4.25 4.25 3.25 3.25 4.25 4.25 3.25 3.25 3.25 3.25 3.25 4.25 3.25 3.25 4.25 3.25 3.25 4.25 3.25 3.25 3.25 3.25 4.25 3.25 4.25 3.25 3.25 3.25 3.25 3.25 3.25 4.25 3.25 3.25 3.25 4.25 3.25 3.25 3.25 4.25 3.25 3.25 3.25 3.25 3.25 3.25 3.25 3.25 4.25 3.25 3.25 3.25 3.25 3.25 3.25 3.25 3.25 3.25 3.25 3.25 3.25 3.25 2.25 3.25 3.25 3.25 3.25 3.25 3.25 2.25 3.25 3.25 3.25 3.25 3.25 3.25 3.25 3.25 3.25 3.25 3.25 3.25 3.25 2.25 3.25 3.25 3.25 3.25 3.25 2.25 2.25 2.25 3.25 3.25 3.25 3.25 3.25 3.25 3.25 3.25 3.25 3.25 3.25 3.25 2.25 3.25 3.25 3.25 3.25 3.25 3.25 3.25 3.25 3.25 3.25 3.25 3.25 3.25 3.25 3.25 2.25 2.25 2.25 2.25 3.25 3.25 3.25 3.25 2.25 2.25 2.25 3.25 3.25 2.25 2.25 2.25 3.25 3.25 2.25 2.25 2.25 3.25 3.25 2.25 2.25 3.25 3.25 2.25 2.25 2.25 3.25 2.25 2.25 3.25 3.25 2.25 2.25 3.25 2.25 2.25 3.25 2.25 2.25 3.25 3.25 2.25 3.25 3.25 2.25 3.25 3.25 2.25 3.25 2.25 2.25 3.25 2.25 3.25 2.25 3.25 2.25 2.25 2.25 2.25 3.25 2.25 2.25 2.25 3.25 2.25 2.25 2.25 2.25 2.25 2.25 3.25 2.25 2.25 2.25 2.25 2.25 2.25 3.25 2.25 3.25 2.25 3.25 2.25 2.25 2.25 2.25 2.25 2.25 2.25 2.25 2.25 2.25 2.25 2.25 2.25 2.25 2.25 2.25 2.25 2.25 2.25 3.25 2.25 2.25 3.25 2.25 2.25 2.25 2.25 2.25 2.25 2.25 2.25 2.25 2.25 2.25 2.25 2.25 2.25 2.25 2.25 2.25 2.25 2.25 2.25 2.25 2.25 2.25 2.25 2.25 2.25 2.25 2.25 2.25 2.25 2.25 2.25 2.25 2.25 2.25 2.25 2.25 2.25 2.25 2.25 2.25 2.25 2.25 2.25 2.25 1.25 2.25 2.25 2.25 2.25 2.25 2.25 2.25 2.25 2.25 2.25 2.25 1.25 2.25 1.25 2.25 2.25 2.25 2.25 2.25 2.25 2.25 2.25 2.25 2.25 2.25 2.25 2.25 1.25 1.25 2.25 2.25 2.25 2.25 1.25 1.25 1.25 1.25 1.25 2.25 2.25 2.25 2.25 2.25 2.25 2.25 2.25 2.25 2.25 1.25 1.25 2.25 2.25 2.25 2.25 2.25 2.25 2.25 1.25 2.25 2.25 2.25 2.25 2.25 1.25 2.25 2.25 2.25 2.25 1.25 2.25 2.25 2.25 2.25 1.25 2.25 2.25 2.25 1.25 1.25 2.25 2.25 2.25 1.25 2.25 2.25 2.25 1.25 1.25 2.25 2.25 1.25 2.25 2.25 2.25 1.25
-4.75 -4.75 -4.75 14.25 212.25 437.25 617.25 760.25 862.25 939.25 999.25 1047.3 1068.3 957.25 744.25 574.25 453.25 362.25 294.25 245.25 207.25 178.25 156.25 139.25 125.25 115.25 105.25 98.25 91.25 85.25 79.25 74.25 69.25 66.25 63.25 60.25 57.25 54.25 52.25 50.25 48.25 46.25 45.25 42.25 42.25 40.25 38.25 37.25 36.25 35.25 34.25 32.25 32.25 31.25 30.25 29.25 28.25 28.25 27.25 27.25 26.25 25.25 25.25 24.25 23.25 23.25 22.25 22.25 22.25 21.25 20.25 19.25 19.25 19.25 18.25 18.25 18.25 17.25 17.25 16.25 16.25 16.25 16.25 15.25 15.25 15.25 15.25 14.25 14.25 14.25 14.25 14.25 12.25 12.25 13.25 12.25 12.25 12.25 11.25 12.25 11.25 11.25 10.25 10.25 10.25 10.25 11.25 10.25 10.25 10.25 10.25 9.25 9.25 9.25 9.25 9.25 8.25 9.25 8.25 8.25 8.25 8.25 8.25 8.25 7.25 7.25 7.25 7.25 7.25 7.25 6.25 7.25 7.25 6.25 6.25 6.25 6.25 6.25 5.25 6.25 5.25 6.25 6.25 6.25 6.25 6.25 5.25 5.25 6.25 5.25 4.25 4.25 5.25 5.25 5.25 5.25 4.25 4.25 5.25 4.25 4.25 4.25 4.25 4.25 4.25 4.25 4.25 4.25 4.25 3.25 3.25 4.25 3.25 4.25 3.25 4.25 3.25 3.25 3.25 4.25 3.25 3.25 2.25 3.25 3.25 3.25 3.25 3.25 3.25 2.25 3.25 2.25 2.25 2.25 3.25 2.25 2.25 2.25 2.25 2.25 2.25 2.25 2.25 2.25 2.25 1.25 2.25 1.25 2.25 1.25 2.25 1.25 1.25 2.25 2.25 1.25 1.25 1.25 2.25 2.25 2.25 1.25 2.25 1.25 1.25 1.25 1.25 1.25 1.25 1.25 1.25 1.25 1.25 1.25 1.25 0.25 1.25 1.25 1.25 1.25 0.25 1.25 1.25 1.25 1.25 0.25 0.25 0.25 0.25 0.25 0.25 0.25 0.25 0.25 1.25 1.25 1.25 0.25 0.25 1.25 0.25 0.25 0.25 0.25 0.25 0.25 0.25 0.25 0.25 0.25 0.25 0.25 0.25 0.25 0.25 0.25 0.25 0.25 0.25 -0.75 -0.75 0.25 0.25 0.25 0.25 0.25 0.25 0.25 0.25 0.25 0.25 0.25 0.25 -0.75 -0.75 -0.75 0.25 0.25 -0.75 -0.75 -0.75 0.25 0.25 -0.75 0.25 -0.75 -0.75 0.25 -0.75 0.25 -0.75 -0.75 -0.75 0.25 -0.75 -0.75 -0.75 -0.75 -0.75 -0.75 -0.75 -0.75 -0.75 -0.75 -0.75 -0.75 -0.75 -0.75 -0.75 -1.75 -0.75 -0.75 -0.75 -0.75 -0.75 -0.75 -0.75 -1.75 -0.75 -0.75 -1.75 -1.75 -1.75 -1.75 -0.75 -0.75 -0.75 -0.75 -0.75 -1.75 -1.75 -1.75 -0.75 -0.75 -1.75 -1.75 -0.75 -0.75 -0.75 -0.75 -0.75 -0.75 -1.75 -0.75 -1.75 -0.75 -0.75 -1.75 -0.75 -1.75 -0.75 -1.75 -0.75 -1.75 -1.75 -0.75 -1.75 -0.75 -1.75 -1.75 -1.75 -1.75 -1.75 -1.75 -0.75 -1.75 -0.75 -1.75 -0.75 -1.75 -0.75 -1.75 -1.75 -1.75 -1.75 -1.75 -1.75 -1.75 -0.75 -0.75 -1.75 -1.75 -0.75 -1.75 -1.75 -1.75 -1.75 -1.75 -1.75 -1.75 -1.75 -1.75 -1.75 -1.75 -1.75 -1.75 -1.75 -1.75 -1.75 -1.75 -1.75 -1.75 -1.75 -1.75 -1.75 -1.75 -1.75 -1.75 -1.75 -1.75 -1.75 -1.75 -1.75 -1.75 -2.75 -1.75 -1.75 -1.75 -2.75 -1.75 -2.75 -2.75 -1.75 -1.75 -2.75 -1.75 -2.75 -1.75 -1.75 -2.75 -1.75 -2.75 -1.75 -1.75 -2.75 -1.75 -2.75 -1.75 -2.75 -1.75 -2.75 -1.75 -2.75 -1.75 -2.75 -1.75 -2.75 -1.75 -2.75 -2.75 -1.75 -2.75 -2.75 -1.75 -2.75 -1.75 -1.75 -2.75 -1.75 -2.75 -2.75 -2.75 -1.75 -2.75 -2.75 -1.75 -1.75 -2.75 -2.75 -1.75 -2.75 -2.75 -2.75 -1.75 -1.75 -2.75 -2.75 -2.75 -1.75 -2.75 -2.75 -2.75 -2.75 -2.75 -1.75 -2.75 -1.75 -2.75 -2.75 -2.75 -2.75 -2.75 -2.75 -1.75 -2.75 -2.75 -2.75 -2.75 -2.75 -2.75 -2.75 -2.75 -2.75 -2.75 -2.75 -2.75 -2.75 -2.75 -2.75 -2.75 -2.75 -2.75 -2.75 -2.75 -2.75 -2.75 -2.75 -2.75 -2.75 -2.75 -2.75 -2.75 -2.75 -2.75 -2.75 -2.75 -1.75 -2.75 -2.75 -2.75 -2.75 -2.75 -2.75 -2.75 -2.75 -2.75 -2.75 -2.75 -2.75 -2.75 -2.75 -2.75 -2.75 -2.75 -2.75 -2.75 -2.75 -2.75 -2.75 -2.75 -2.75 -2.75 -2.75 -2.75 -2.75 -2.75 -2.75 -2.75 -2.75 -2.75 -2.75 -2.75 -2.75 -2.75 -2.75 -3.75 -2.75 -2.75 -3.75 -2.75 -2.75 -2.75 -2.75 -2.75 -2.75 -2.75 -2.75 -2.75 -2.75 -2.75 -3.75 -2.75 -2.75 -2.75 -2.75 -2.75 -2.75 -2.75 -3.75 -2.75 -2.75 -2.75 -2.75 -2.75 -2.75 -2.75 -2.75 -3.75 -2.75 -2.75 -2.75 -2.75 -2.75 -2.75 -3.75 -2.75 -2.75 -2.75 -3.75 -2.75 -3.75 -2.75 -2.75 -2.75 -2.75 -2.75 -2.75 -3.75 -2.75 -3.75 -2.75 -2.75 -2.75 -2.75 -3.75 -2.75 -2.75 -2.75 -2.75 -2.75 -2.75 -3.75 -2.75 -3.75 -2.75 -3.75 -3.75 -2.75 -3.75 -2.75 -3.75 -2.75 -2.75 -3.75 -2.75 -2.75 -3.75 -2.75 -2.75 -3.75 -2.75 -2.75 -2.75 -3.75 -2.75 -3.75 -3.75 -3.75 -2.75 -3.75 -2.75 -2.75 -2.75 -3.75 -2.75 -2.75 -3.75 -3.75 -3.75 -2.75 -3.75 -3.75 -3.75 -2.75 -2.75 -3.75 -3.75 -3.75 -2.75 -2.75 -3.75 -3.75 -3.75 -3.75 -3.75 -2.75 -2.75 -2.75 -2.75 -3.75 -3.75 -3.75 -3.75 -3.75 -2.75 -2.75 -2.75 -2.75 -2.75 -2.75 -3.75 -3.75 -2.75 -3.75 -3.75 -3.75 -3.75 -3.75 -3.75 -3.75 -3.75 -3.75 -3.75 -3.75 -3.75 -3.75 -3.75 -3.75 -3.75 -3.75 -3.75 -3.75 -2.75 -2.75 -2.75 -3.75 -3.75 -3.75 -2.75 -2.75 -3.75 -3.75 -3.75 -3.75 -3.75 -3.75 -3.75 -3.75 -3.75 -3.75 -3.75 -3.75 -3.75 -2.75 -2.75 -2.75 -2.75 -2.75 -3.75 -3.75 -3.75 -3.75 -3.75 -2.75 -3.75 -3.75 -3.75 -3.75 -3.75 -3.75 -2.75 -2.75 -3.75 -3.75 -3.75 -3.75 -3.75 -2.75 -3.75 -3.75 -3.75 -3.75 -3.75 -3.75 -3.75 -3.75 -3.75 -3.75 -2.75 -3.75 -3.75 -3.75 -3.75 -3.75 -3.75 -3.75 -3.75 -3.75 -3.75 -3.75 -3.75 -3.75 -3.75 -3.75 -3.75 -3.75 -3.75 -3.75 -2.75 -2.75 -3.75 -3.75 -3.75 -3.75 -3.75 -2.75 -2.75 -3.75 -3.75 -3.75 -3.75 -3.75 -3.75 -3.75 -3.75 -3.75 -3.75 -3.75 -3.75 -3.75 -3.75 -3.75 -3.75 -3.75 -3.75 -3.75 -3.75 -3.75 -2.75 -3.75 -3.75 -3.75 -3.75 -3.75 -3.75 -3.75 -3.75 -2.75 -3.75 -3.75 -3.75 -2.75 -3.75 -3.75 -2.75 -3.75 -3.75 -3.75 -3.75 -3.75 -3.75 -3.75 -3.75 -3.75 -3.75 -3.75 -3.75 -3.75 -3.75 -3.75 -3.75 -3.75 -3.75 -2.75 -3.75 -3.75 -3.75 -3.75 -3.75 -3.75 -2.75 -3.75 -3.75 -3.75 -3.75 -3.75 -3.75 -3.75 -2.75 -3.75 -3.75 -3.75 -3.75 -3.75 -3.75 -3.75 -3.75 -3.75 -3.75 -3.75 -3.75 -2.75 -3.75 -3.75 -3.75 -3.75 -3.75 -3.75 -3.75 -3.75 -3.75 -3.75 -3.75 -3.75 -3.75 -3.75 -3.75 -3.75 -3.75 -3.75 -3.75 -3.75 -3.75 -3.75 -3.75 -3.75 -3.75 -3.75 -3.75 -3.75 -3.75 -3.75 -3.75 -3.75 -3.75 -3.75 -3.75 -4.75 -3.75 -3.75 -3.75 -3.75 -3.75 -3.75 -3.75 -3.75 -3.75 -3.75 -3.75 -3.75 -3.75 -3.75 -3.75 -3.75 -3.75 -3.75 -3.75 -3.75 -3.75 -3.75 -3.75 -3.75 -3.75 -4.75 -3.75 -3.75 -3.75 -3.75 -3.75 -3.75 -4.75 -3.75 -3.75 -3.75 -3.75 -3.75 -3.75 -3.75 -3.75 -3.75 -3.75 -3.75 -3.75 -3.75 -3.75 -3.75 -3.75 -3.75 -3.75 -3.75 -3.75 -3.75 -4.75 -3.75 -3.75 -3.75 -3.75 -3.75 -3.75 -3.75 -3.75 -3.75 -3.75 -3.75 -3.75 -3.75 -3.75 -3.75 -3.75 -3.75 -3.75 -3.75 -3.75 -3.75 -3.75 -3.75 -3.75 -3.75 -3.75 -3.75 -3.75 -4.75 -4.75 -3.75 -4.75 -3.75 -3.75 -4.75 -3.75 -4.75 -3.75 -3.75 -4.75 -3.75 -4.75 -3.75 -4.75 -3.75 -3.75 -3.75 -3.75 -3.75 -3.75 -4.75 -3.75 -4.75 -3.75 -3.75 -3.75 -4.75 -3.75 -3.75 -3.75 -3.75 -3.75 -3.75 -3.75 -3.75 -3.75 -3.75 -3.75 -3.75 -3.75 -3.75 -3.75 -3.75 -3.75 -3.75 -3.75 -3.75 -3.75 -3.75 -3.75 -3.75 -3.75 -3.75 -3.75 -3.75 -3.75 -3.75 -3.75 -3.75 -3.75 -3.75 -3.75 -3.75 -3.75 -3.75 -3.75 -3.75 -3.75 -3.75 -3.75 -3.75 -3.75 -3.75 -3.75 -3.75 -3.75 -3.75 -3.75 -3.75 -3.75 -3.75 -3.75 -3.75 -4.75 -3.75 -3.75 -3.75 -3.75 -4.75 -3.75 -3.75 -3.75 -3.75 -4.75 -3.75 -3.75 -3.75 -3.75 -4.75 -3.75 -3.75 -4.75 -3.75 -4.75 -4.75 -3.75 -4.75 -3.75 -3.75 -3.75 -3.75 -3.75 -4.75 -3.75 -3.75 -3.75 -3.75 -3.75 -4.75 -4.75 -3.75 -3.75 -3.75 -3.75 -3.75 -4.75 -3.75 -3.75 -3.75 -3.75 -3.75 -4.75 -3.75 -3.75 -4.75 -3.75 -3.75 -4.75 -3.75 -3.75 -3.75 -3.75 -3.75 -4.75 -3.75 -3.75 -3.75 -4.75 -3.75 -3.75 -3.75 -4.75 -3.75 -3.75 -3.75 -3.75 -3.75 -4.75 -3.75 -3.75 -3.75 -4.75 -3.75 -3.75 -4.75 -4.75 -3.75 -3.75 -4.75 -3.75 -3.75 -3.75 -4.75 -3.75 -3.75 -3.75 -3.75 -4.75 -3.75 -3.75 -3.75 -4.75 -3.75 -3.75 -4.75 -4.75 -3.75 -3.75 -3.75 -4.75 -4.75 -4.75 -3.75 -3.75 -4.75 -4.75 -3.75 -3.75 -4.75 -4.75 -4.75 -3.75 -3.75 -4.75 -4.75 -4.75 -3.75 -3.75 -3.75 -4.75 -4.75 -3.75 -3.75 -3.75 -4.75 -4.75 -4.75 -3.75 -3.75 -3.75 -3.75 -4.75 -4.75 -3.75 -3.75 -3.75 -3.75 -3.75 -4.75 -4.75 -3.75 -3.75 -3.75 -3.75 -4.75 -4.75 -4.75 -4.75 -3.75 -3.75 -3.75 -3.75 -3.75 -4.75 -4.75 -3.75 -3.75 -3.75 -3.75 -4.75 -4.75 -4.75 -4.75 -3.75 -3.75 -3.75 -3.75 -3.75 -3.75 -4.75 -4.75 -4.75 -4.75 -3.75 -3.75 -3.75 -3.75 -3.75 -4.75 -4.75 -4.75 -4.75 -4.75 -3.75 -3.75 -3.75 -3.75 -3.75 -4.75 -4.75 -4.75 -3.75 -4.75 -3.75 -3.75 -3.75 -3.75 -3.75 -4.75 -4.75 -4.75 -3.75 -4.75 -3.75 -3.75 -3.75 -3.75 -3.75 -3.75 -4.75 -4.75 -4.75 -4.75 -4.75 -4.75 -3.75 -3.75 -4.75 -3.75 -3.75 -3.75 -3.75 -3.75 -3.75 -4.75 -4.75 -4.75 -4.75 -4.75 -4.75 -4.75 -3.75 -4.75 -3.75 -3.75 -3.75 -3.75 -3.75 -3.75 -3.75 -3.75 -3.75 -3.75 -3.75 -3.75 -3.75 -3.75 -3.75 -3.75 -3.75 -4.75 -4.75 -4.75 -3.75 -4.75 -4.75 -4.75 -4.75 -4.75 -4.75 -4.75 -4.75 -4.75 -4.75 -4.75 -4.75 -4.75 -4.75 -4.75 -4.75 -4.75 -3.75 -3.75 -4.75 -3.75 -3.75 -3.75 -3.75 -4.75 -3.75 -3.75 -3.75 -3.75 -4.75 -3.75 -3.75 -3.75 -3.75 -3.75 -3.75 -3.75 -3.75 -3.75 -3.75 -3.75 -3.75 -3.75 -3.75 -4.75 -4.75 -3.75 -3.75 -3.75 -4.75 -4.75 -4.75 -4.75 -4.75 -4.75 -4.75 -4.75 -4.75 -4.75 -4.75 -4.75 -4.75 -4.75 -4.75 -4.75 -4.75 -4.75 -4.75 -4.75 -4.75 -3.75 -3.75 -4.75 -4.75 -4.75 -3.75 -3.75 -3.75 -3.75 -4.75 -3.75 -3.75 -3.75 -3.75 -3.75 -3.75 -3.75 -3.75 -3.75 -3.75 -4.75 -4.75 -4.75 -4.75 -4.75 -3.75 -4.75 -4.75 -4.75 -4.75 -4.75 -4.75 -4.75 -4.75 -4.75 -4.75 -4.75 -4.75 -4.75 -4.75 -4.75 -4.75 -4.75 -4.75 -4.75 -4.75 -4.75 -4.75 -4.75 -4.75 -4.75 -4.75
-0.3 -0.3 -0.3 0.7 -0.3 0.7 -0.3 -0.3 -0.3 0.7 2.7 9.7 29.7 74.7 151.7 264.7 409.7 573.7 743.7 918.7 1095.7 1278.7 1469.7 1671.7 1881.7 2098.7 2315.7 2521.7 2720.7 2910.7 3086.7 3245.7 3385.7 3505.7 3604.7 3683.7 3744.7 3788.7 3817.7 3833.7 3837.7 3830.7 3815.7 3791.7 3761.7 3725.7 3685.7 3640.7 3592.7 3542.7 3489.7 3435.7 3380.7 3324.7 3267.7 3209.7 3152.7 3095.7 3038.7 2982.7 2926.7 2871.7 2817.7 2764.7 2711.7 2660.7 2609.7 2560.7 2512.7 2465.7 2419.7 2374.7 2330.7 2287.7 2246.7 2205.7 2165.7 2127.7 2090.7 2053.7 2017.7 1983.7 1949.7 1917.7 1885.7 1853.7 1823.7 1794.7 1766.7 1738.7 1711.7 1685.7 1659.7 1634.7 1610.7 1586.7 1563.7 1540.7 1518.7 1497.7 1476.7 1456.7 1436.7 1416.7 1398.7 1379.7 1361.7 1344.7 1326.7 1310.7 1293.7 1277.7 1262.7 1246.7 1231.7 1217.7 1202.7 1188.7 1175.7 1161.7 1148.7 1135.7 1122.7 1110.7 1098.7 1086.7 1074.7 1063.7 1051.7 1040.7 1029.7 1019.7 1009.7 999.7 989.7 979.7 969.7 960.7 950.7 941.7 932.7 924.7 915.7 906.7 898.7 889.7 882.7 874.7 865.7 858.7 850.7 842.7 835.7 828.7 821.7 814.7 807.7 800.7 793.7 787.7 780.7 774.7 767.7 761.7 754.7 748.7 743.7 737.7 731.7 725.7 720.7 714.7 709.7 703.7 697.7 693.7 687.7 682.7 677.7 672.7 667.7 662.7 657.7 652.7 648.7 643.7 639.7 634.7 629.7 625.7 621.7 617.7 612.7 608.7 604.7 599.7 595.7 591.7 588.7 583.7 579.7 575.7 572.7 568.7 564.7 560.7 557.7 553.7 550.7 546.7 543.7 539.7 536.7 533.7 529.7 526.7 523.7 519.7 516.7 513.7 510.7 507.7 504.7 501.7 497.7 495.7 492.7 489.7 486.7 483.7 480.7 477.7 474.7 472.7 469.7 467.7 464.7 461.7 459.7 456.7 453.7 451.7 448.7 446.7 443.7 441.7 438.7 436.7 433.7 431.7 429.7 426.7 424.7 421.7 420.7 417.7 415.7 413.7 411.7 409.7 407.7 404.7 402.7 400.7 398.7 396.7 394.7 392.7 390.7 388.7 386.7 384.7 382.7 380.7 378.7 376.7 375.7 373.7 371.7 369.7 367.7 365.7 364.7 362.7 361.7 359.7 357.7 355.7 354.7 352.7 350.7 349.7 347.7 345.7 344.7 342.7 341.7 339.7 338.7 336.7 335.7 333.7 331.7 330.7 329.7 327.7 326.7 324.7 322.7 321.7 320.7 318.7 317.7 315.7 314.7 313.7 311.7 310.7 309.7 308.7 306.7 305.7 303.7 302.7 301.7 300.7 298.7 297.7 296.7 294.7 293.7 292.7 291.7 290.7 289.7 287.7 286.7 285.7 284.7 283.7 281.7 281.7 280.7 278.7 277.7 276.7 275.7 274.7 273.7 272.7 270.7 269.7 268.7 268.7 266.7 265.7 264.7 263.7 262.7 261.7 260.7 260.7 259.7 257.7 256.7 255.7 254.7 254.7 253.7 251.7 251.7 250.7 249.7 248.7 247.7 246.7 245.7 244.7 243.7 242.7 242.7 241.7 240.7 238.7 238.7 237.7 237.7 236.7 235.7 234.7 233.7 233.7 232.7 231.7 230.7 229.7 228.7 228.7 227.7 226.7 225.7 224.7 224.7 223.7 222.7 222.7 221.7 220.7 219.7 219.7 218.7 217.7 216.7 216.7 215.7 214.7 213.7 213.7 212.7 211.7 211.7 210.7 209.7 209.7 208.7 207.7 207.7 206.7 205.7 205.7 204.7 203.7 203.7 202.7 202.7 201.7 200.7 199.7 199.7 198.7 198.7 197.7 196.7 196.7 196.7 194.7 194.7 194.7 193.7 193.7 192.7 191.7 191.7 190.7 190.7 189.7 188.7 188.7 187.7 186.7 186.7 186.7 185.7 184.7 184.7 183.7 183.7 183.7 182.7 181.7 180.7 180.7 180.7 179.7 179.7 178.7 178.7 177.7 177.7 176.7 176.7 175.7 174.7 174.7 174.7 173.7 172.7 172.7 172.7 171.7 171.7 170.7 169.7 169.7 168.7 168.7 168.7 167.7 167.7 167.7 166.7 166.7 165.7 165.7 164.7 163.7 163.7 162.7 163.7 162.7 161.7 161.7 161.7 160.7 160.7 159.7 159.7 158.7 158.7 158.7 157.7 157.7 156.7 156.7 155.7 154.7 155.7 154.7 154.7 154.7 153.7 152.7 152.7 152.7 151.7 151.7 151.7 150.7 150.7 149.7 149.7 148.7 148.7 148.7 148.7 147.7 147.7 147.7 146.7 145.7 145.7 145.7 145.7 144.7 144.7 143.7 143.7 143.7 142.7 142.7 141.7 141.7 141.7 141.7 140.7 140.7 139.7 139.7 139.7 138.7 138.7 138.7 137.7 137.7 136.7 137.7 136.7 136.7 135.7 135.7 135.7 134.7 134.7 134.7 133.7 133.7 133.7 132.7 132.7 132.7 132.7 131.7 131.7 131.7 130.7 130.7 130.7 129.7 129.7 129.7 128.7 128.7 128.7 127.7 127.7 127.7 127.7 126.7 126.7 125.7 125.7 125.7 125.7 124.7 124.7 124.7 124.7 123.7 123.7 123.7 123.7 122.7 122.7 122.7 121.7 121.7 120.7 121.7 120.7 120.7 119.7 119.7 119.7 119.7 118.7 118.7 118.7 118.7 117.7 117.7 117.7 117.7 116.7 116.7 116.7 116.7 115.7 115.7 115.7 115.7 114.7 114.7 114.7 113.7 114.7 113.7 113.7 112.7 112.7 112.7 112.7 112.7 111.7 111.7 111.7 110.7 110.7 110.7 110.7 110.7 110.7 109.7 109.7 109.7 108.7 108.7 108.7 108.7 108.7 107.7 108.7 107.7 107.7 106.7 106.7 107.7 106.7 106.7 106.7 105.7 105.7 105.7 105.7 104.7 104.7 104.7 104.7 104.7 103.7 103.7 103.7 102.7 102.7 102.7 102.7 102.7 102.7 101.7 101.7 101.7 101.7 101.7 101.7 100.7 100.7 99.7 99.7 99.7 99.7 99.7 99.7 98.7 98.7 98.7 98.7 98.7 98.7 97.7 97.7 97.7 97.7 97.7 96.7 96.7 96.7 96.7 96.7 95.7 95.7 95.7 95.7 94.7 94.7 94.7 94.7 94.7 93.7 94.7 93.7 93.7 93.7 93.7 93.7 92.7 92.7 93.7 92.7 92.7 91.7 91.7 91.7 91.7 91.7 90.7 90.7 90.7 90.7 90.7 89.7 90.7 89.7 89.7 89.7 89.7 88.7 88.7 88.7 88.7 88.7 88.7 87.7 87.7 87.7 87.7 87.7 86.7 86.7 86.7 86.7 86.7 86.7 86.7 86.7 85.7 85.7 85.7 85.7 84.7 84.7 84.7 84.7 84.7 84.7 83.7 83.7 83.7 83.7 83.7 83.7 82.7 83.7 82.7 82.7 82.7 82.7 82.7 82.7 81.7 81.7 81.7 81.7 81.7 81.7 80.7 80.7 80.7 80.7 80.7 80.7 80.7 80.7 79.7 79.7 79.7 78.7 78.7 78.7 78.7 78.7 78.7 78.7 77.7 78.7 77.7 77.7 77.7 77.7 77.7 77.7 77.7 77.7 77.7 76.7 76.7 76.7 76.7 76.7 76.7 76.7 75.7 75.7 75.7 75.7 75.7 74.7 74.7 74.7 74.7 74.7 74.7 74.7 74.7 73.7 73.7 73.7 73.7 73.7 73.7 72.7 72.7 72.7 72.7 72.7 72.7 72.7 72.7 72.7 71.7 71.7 71.7 71.7 71.7 71.7 71.7 70.7 70.7 70.7 70.7 70.7 70.7 70.7 69.7 69.7 69.7 69.7 69.7 69.7 69.7 69.7 69.7 69.7 69.7 68.7 68.7 68.7 68.7 68.7 68.7 67.7 67.7 67.7 67.7 67.7 67.7 67.7 66.7 66.7 66.7 66.7 66.7 66.7 66.7 65.7 66.7 65.7 65.7 66.7 65.7 65.7 65.7 65.7 65.7 64.7 64.7 65.7 64.7 64.7 64.7 64.7 64.7 63.7 63.7 64.7 63.7 63.7 63.7 63.7 63.7 63.7 62.7 62.7 62.7 62.7 62.7 62.7 62.7 62.7 62.7 61.7 61.7 61.7 61.7 61.7 61.7 61.7 61.7 61.7 61.7 60.7 60.7 60.7 60.7 60.7 60.7 59.7 59.7 60.7 60.7 60.7 59.7 59.7 59.7 59.7 59.7 59.7 59.7 58.7 59.7 59.7 59.7 58.7 58.7 58.7 58.7 58.7 58.7 57.7 57.7 57.7 57.7 57.7 57.7 57.7 57.7 57.7 56.7 57.7 57.7 56.7 56.7 56.7 56.7 56.7 56.7 56.7 55.7 56.7 55.7 56.7 55.7 55.7 55.7 55.7 54.7 55.7 54.7 54.7 54.7 54.7 54.7 54.7 54.7 54.7 54.7 54.7 54.7 54.7 53.7 53.7 54.7 53.7 53.7 53.7 53.7 53.7 53.7 53.7 53.7 52.7 52.7 52.7 52.7 53.7 52.7 52.7 52.7 51.7 52.7 51.7 51.7 52.7 52.7 51.7 51.7 51.7 51.7 51.7 51.7 51.7 51.7 51.7 50.7 50.7 50.7 50.7 50.7 49.7 50.7 50.7 50.7 50.7 50.7 50.7 50.7 49.7 49.7 49.7 49.7 49.7 49.7 49.7 49.7 49.7 49.7 49.7 48.7 48.7 48.7 48.7 48.7 48.7 48.7 48.7 47.7 48.7 47.7 48.7 47.7 47.7 47.7 47.7 47.7 47.7 47.7 47.7 47.7 47.7 46.7 47.7 47.7 46.7 46.7 46.7 46.7 46.7 46.7 46.7 46.7 46.7 46.7 45.7 45.7 45.7 45.7 45.7 45.7 45.7 45.7 45.7 45.7 45.7 45.7 45.7 45.7 44.7 44.7 44.7 44.7 44.7 44.7 44.7 44.7 44.7 44.7 43.7 43.7 43.7 43.7 43.7 43.7 43.7 43.7 43.7 43.7 43.7 43.7 43.7 42.7 43.7 42.7 42.7 42.7 42.7 42.7 43.7 42.7 42.7 42.7 42.7 41.7 42.7 41.7 41.7 42.7 41.7 41.7 41.7 41.7 41.7 41.7 41.7 41.7 41.7 41.7 40.7 41.7 40.7 40.7 40.7 40.7 40.7 40.7 40.7 40.7 40.7 40.7 40.7 40.7 40.7 40.7 40.7 39.7 40.7 39.7 39.7 39.7 39.7 39.7 39.7 39.7 39.7 39.7 39.7 39.7 39.7 38.7 38.7 39.7 38.7 38.7 39.7 38.7 38.7 38.7 38.7 38.7 38.7 38.7 37.7 37.7 38.7 37.7 37.7 37.7 37.7 37.7 37.7 37.7 37.7 37.7 37.7 37.7 37.7 37.7 37.7 37.7 37.7 36.7 36.7 36.7 36.7 36.7 36.7 36.7 36.7 36.7 36.7 36.7 36.7 35.7 36.7 35.7 35.7 35.7 35.7 35.7 35.7 35.7 35.7 35.7 35.7 34.7 35.7 35.7 35.7 34.7 35.7 35.7 34.7 34.7 34.7 34.7 34.7 34.7 35.7 34.7 34.7 34.7 34.7 34.7 33.7 34.7 34.7 34.7 34.7 34.7 33.7 33.7 33.7 33.7 33.7 33.7 33.7 33.7 33.7 33.7 33.7 33.7 33.7 33.7 33.7 33.7 33.7 32.7 33.7 33.7 32.7 32.7 32.7 32.7 32.7 32.7 32.7 32.7 32.7 32.7 32.7 31.7 31.7 32.7 31.7 32.7 32.7 32.7 31.7 31.7 31.7 31.7 31.7 31.7 31.7 31.7 31.7 31.7 31.7 31.7 31.7 31.7 31.7 30.7 31.7 30.7 31.7 31.7 30.7 31.7 30.7 30.7 30.7 30.7 30.7 30.7 30.7 29.7 29.7 30.7 30.7 29.7 29.7 29.7 29.7 29.7 29.7 29.7 29.7 29.7 29.7 29.7 29.7 29.7 29.7 29.7 28.7 29.7 28.7 28.7 28.7 28.7 28.7 28.7 28.7 28.7 28.7 28.7 28.7 28.7 28.7 28.7 27.7 28.7 28.7 28.7 28.7 27.7 27.7 27.7 28.7 27.7 27.7 27.7 27.7 27.7 27.7 27.7 27.7 27.7 27.7 27.7 27.7 27.7 26.7 27.7 26.7 27.7 26.7 26.7 27.7 26.7 26.7 26.7 26.7 26.7 26.7 26.7 26.7 25.7 26.7 26.7 26.7 26.7 25.7 26.7 25.7 25.7 25.7 25.7 26.7 25.7 25.7 25.7 25.7 25.7 25.7 25.7 25.7 25.7 25.7 25.7 24.7 24.7 25.7 25.7 24.7 25.7 24.7 24.7 24.7 24.7 24.7 24.7 24.7 24.7 24.7 24.7 24.7 24.7 24.7 24.7 24.7
0.3 -0.7 -0.7 -0.7 -0.7 -0.7 -0.7 -0.7 0.3 4.3 23.3 66.3 137.3 230.3 344.3 469.3 599.3 723.3 839.3 942.3 1030.3 1100.3 1151.3 1182.3 1195.3 1191.3 1176.3 1150.3 1116.3 1076.3 1033.3 989.3 945.3 902.3 859.3 819.3 781.3 744.3 710.3 678.3 648.3 620.3 593.3 568.3 545.3 524.3 504.3 485.3 468.3 451.3 436.3 422.3 408.3 396.3 384.3 373.3 363.3 352.3 343.3 334.3 326.3 318.3 310.3 303.3 296.3 289.3 283.3 277.3 271.3 265.3 260.3 255.3 250.3 246.3 241.3 236.3 233.3 228.3 225.3 221.3 217.3 214.3 210.3 207.3 203.3 200.3 198.3 195.3 192.3 189.3 186.3 183.3 181.3 179.3 177.3 174.3 171.3 169.3 167.3 165.3 163.3 161.3 159.3 157.3 155.3 153.3 151.3 150.3 148.3 146.3 145.3 143.3 142.3 140.3 139.3 137.3 135.3 134.3 133.3 131.3 130.3 129.3 128.3 126.3 125.3 124.3 122.3 121.3 120.3 119.3 118.3 117.3 115.3 115.3 114.3 112.3 112.3 111.3 110.3 109.3 108.3 107.3 106.3 105.3 104.3 103.3 102.3 101.3 100.3 100.3 99.3 98.3 97.3 97.3 96.3 95.3 94.3 93.3 93.3 92.3 91.3 91.3 90.3 89.3 89.3 88.3 88.3 87.3 86.3 86.3 85.3 84.3 84.3 83.3 83.3 82.3 81.3 81.3 80.3 80.3 79.3 79.3 78.3 78.3 77.3 76.3 76.3 76.3 75.3 75.3 74.3 74.3 73.3 72.3 72.3 72.3 71.3 71.3 70.3 70.3 70.3 69.3 69.3 68.3 68.3 68.3 67.3 67.3 66.3 66.3 65.3 65.3 64.3 64.3 64.3 64.3 63.3 63.3 63.3 62.3 62.3 62.3 61.3 61.3 60.3 60.3 59.3 59.3 59.3 59.3 59.3 58.3 58.3 57.3 57.3 57.3 56.3 56.3 56.3 55.3 55.3 55.3 55.3 54.3 54.3 54.3 54.3 53.3 53.3 53.3 52.3 52.3 52.3 52.3 52.3 51.3 51.3 51.3 51.3 50.3 50.3 50.3 50.3 49.3 49.3 49.3 48.3 49.3 48.3 48.3 47.3 48.3 47.3 47.3 47.3 46.3 46.3 46.3 46.3 45.3 45.3 45.3 45.3 44.3 44.3 44.3 44.3 44.3 44.3 43.3 43.3 44.3 43.3 43.3 42.3 42.3 42.3 42.3 42.3 42.3 42.3 41.3 41.3 41.3 41.3 41.3 40.3 40.3 40.3 40.3 39.3 39.3 39.3 39.3 39.3 39.3 39.3 39.3 38.3 38.3 38.3 38.3 37.3 38.3 38.3 37.3 37.3 37.3 37.3 37.3 36.3 36.3 36.3 36.3 36.3 35.3 35.3 36.3 35.3 35.3 35.3 35.3 35.3 35.3 34.3 35.3 34.3 34.3 34.3 34.3 34.3 34.3 33.3 33.3 33.3 33.3 33.3 33.3 33.3 32.3 32.3 32.3 32.3 32.3 32.3 32.3 32.3 32.3 31.3 31.3 31.3 31.3 31.3 31.3 31.3 31.3 30.3 30.3 30.3 30.3 30.3 30.3 30.3 30.3 30.3 29.3 29.3 29.3 29.3 29.3 29.3 29.3 29.3 29.3 29.3 28.3 29.3 29.3 28.3 28.3 28.3 28.3 28.3 28.3 28.3 28.3 27.3 27.3 27.3 27.3 27.3 27.3 27.3 27.3 27.3 27.3 26.3 26.3 26.3 26.3 26.3 26.3 26.3 26.3 26.3 26.3 26.3 25.3 26.3 26.3 26.3 25.3 25.3 25.3 25.3 25.3 25.3 25.3 25.3 25.3 24.3 25.3 25.3 25.3 24.3 24.3 24.3 24.3 24.3 24.3 24.3 24.3 24.3 24.3 24.3 23.3 24.3 23.3 23.3 23.3 23.3 23.3 23.3 23.3 23.3 23.3 23.3 23.3 23.3 22.3 22.3 22.3 23.3 22.3 22.3 22.3 22.3 22.3 22.3 22.3 22.3 22.3 22.3 21.3 22.3 22.3 21.3 21.3 21.3 21.3 21.3 21.3 21.3 21.3 21.3 21.3 21.3 21.3 21.3 21.3 20.3 21.3 20.3 20.3 20.3 20.3 21.3 20.3 20.3 20.3 20.3 20.3 20.3 20.3 20.3 20.3 19.3 20.3 19.3 20.3 19.3 20.3 19.3 19.3 19.3 19.3 19.3 19.3 19.3 19.3 19.3 19.3 19.3 19.3 19.3 19.3 19.3 18.3 18.3 18.3 18.3 18.3 18.3 18.3 18.3 18.3 18.3 18.3 18.3 18.3 18.3 18.3 18.3 18.3 18.3 18.3 17.3 17.3 18.3 17.3 18.3 17.3 17.3 17.3 17.3 17.3 17.3 17.3 17.3 17.3 17.3 17.3 16.3 17.3 17.3 17.3 16.3 17.3 17.3 17.3 17.3 16.3 17.3 16.3 16.3 16.3 16.3 16.3 16.3 16.3 16.3 16.3 16.3 16.3 16.3 16.3 16.3 16.3 16.3 16.3 16.3 16.3 16.3 16.3 16.3 15.3 15.3 15.3 15.3 15.3 15.3 16.3 15.3 15.3 15.3 15.3 15.3 15.3 15.3 15.3 15.3 15.3 15.3 15.3 15.3 15.3 15.3 15.3 14.3 15.3 14.3 15.3 14.3 14.3 14.3 14.3 14.3 15.3 15.3 14.3 14.3 14.3 14.3 14.3 14.3 14.3 14.3 14.3 14.3 14.3 14.3 14.3 14.3 14.3 14.3 14.3 14.3 13.3 14.3 13.3 14.3 13.3 14.3 13.3 13.3 14.3 13.3 13.3 13.3 13.3 13.3 13.3 13.3 13.3 13.3 13.3 13.3 13.3 13.3 13.3 13.3 13.3 13.3 13.3 13.3 13.3 13.3 13.3 13.3 12.3 13.3 12.3 13.3 13.3 13.3 12.3 13.3 12.3 13.3 12.3 13.3 12.3 12.3 12.3 12.3 12.3 12.3 12.3 12.3 12.3 12.3 12.3 12.3 12.3 12.3 12.3 12.3 12.3 12.3 12.3 12.3 12.3 12.3 12.3 12.3 12.3 12.3 12.3 11.3 12.3 12.3 12.3 12.3 12.3 11.3 12.3 11.3 11.3 11.3 11.3 11.3 11.3 11.3 11.3 11.3 11.3 11.3 11.3 11.3 11.3 11.3 11.3 11.3 11.3 11.3 11.3 11.3 11.3 11.3 11.3 11.3 11.3 11.3 11.3 11.3 11.3 10.3 11.3 11.3 11.3 11.3 11.3 11.3 10.3 10.3 11.3 11.3 10.3 10.3 11.3 10.3 10.3 10.3 10.3 10.3 10.3 10.3 10.3 10.3 10.3 10.3 10.3 10.3 10.3 10.3 10.3 10.3 10.3 10.3 10.3 10.3 10.3 10.3 10.3 10.3 10.3 10.3 10.3 10.3 10.3 10.3 10.3 10.3 9.3 10.3 10.3 10.3 10.3 10.3 10.3 10.3 10.3 9.3 10.3 10.3 9.3 9.3 10.3 9.3 9.3 9.3 10.3 10.3 9.3 9.3 9.3 9.3 9.3 9.3 9.3 9.3 9.3 9.3 9.3 9.3 9.3 9.3 9.3 9.3 9.3 9.3 9.3 9.3 9.3 9.3 9.3 9.3 9.3 9.3 9.3 9.3 9.3 9.3 9.3 9.3 9.3 9.3 9.3 9.3 9.3 9.3 9.3 8.3 8.3 8.3 9.3 8.3 9.3 8.3 8.3 8.3 8.3 8.3 8.3 8.3 8.3 8.3 9.3 8.3 8.3 8.3 9.3 9.3 8.3 8.3 8.3 8.3 8.3 8.3 8.3 8.3 8.3 8.3 8.3 8.3 8.3 8.3 8.3 8.3 8.3 8.3 8.3 8.3 8.3 8.3 8.3 8.3 8.3 8.3 8.3 8.3 8.3 8.3 8.3 8.3 8.3 8.3 7.3 8.3 8.3 8.3 8.3 8.3 7.3 7.3 8.3 8.3 7.3 8.3 8.3 7.3 7.3 7.3 7.3 7.3 7.3 7.3 7.3 7.3 7.3 8.3 7.3 7.3 8.3 7.3 7.3 7.3 7.3 7.3 7.3 7.3 7.3 7.3 7.3 7.3 7.3 7.3 7.3 7.3 7.3 7.3 7.3 7.3 7.3 7.3 7.3 7.3 7.3 7.3 7.3 7.3 7.3 7.3 7.3 7.3 6.3 7.3 7.3 7.3 7.3 7.3 7.3 7.3 6.3 7.3 6.3 7.3 6.3 7.3 7.3 7.3 6.3 6.3 7.3 7.3 7.3 7.3 6.3 7.3 7.3 6.3 7.3 7.3 6.3 6.3 7.3 6.3 7.3 6.3 6.3 6.3 6.3 6.3 6.3 6.3 6.3 6.3 7.3 6.3 6.3 6.3 6.3 6.3 6.3 6.3 6.3 6.3 6.3 6.3 6.3 6.3 6.3 6.3 6.3 6.3 6.3 6.3 6.3 6.3 6.3 6.3 6.3 6.3 6.3 6.3 6.3 6.3 6.3 6.3 6.3 6.3 6.3 6.3 6.3 6.3 6.3 6.3 6.3 6.3 6.3 6.3 6.3 6.3 6.3 6.3 6.3 6.3 6.3 6.3 6.3 5.3 6.3 6.3 6.3 6.3 5.3 6.3 6.3 5.3 5.3 6.3 6.3 5.3 6.3 5.3 6.3 6.3 6.3 5.3 6.3 6.3 5.3 5.3 5.3 5.3 6.3 5.3 6.3 5.3 6.3 5.3 5.3 6.3 6.3 6.3 6.3 5.3 5.3 5.3 5.3 5.3 5.3 5.3 5.3 5.3 5.3 5.3 5.3 5.3 6.3 6.3 5.3 5.3 5.3 5.3 5.3 5.3 5.3 5.3 5.3 5.3 5.3 5.3 5.3 5.3 5.3 5.3 5.3 5.3 5.3 5.3 5.3 5.3 5.3 5.3 5.3 5.3 5.3 5.3 5.3 5.3 5.3 5.3 5.3 5.3 5.3 5.3 5.3 4.3 5.3 5.3 5.3 5.3 5.3 5.3 5.3 5.3 5.3 5.3 5.3 5.3 5.3 4.3 5.3 5.3 5.3 5.3 4.3 5.3 5.3 5.3 5.3 4.3 5.3 4.3 5.3 4.3 5.3 4.3 5.3 4.3 4.3 4.3 5.3 5.3 5.3 5.3 4.3 4.3 4.3 4.3 4.3 4.3 4.3 4.3 4.3 4.3 4.3 4.3 4.3 4.3 4.3 4.3 4.3 4.3 4.3 4.3 4.3 4.3 4.3 5.3 4.3 4.3 4.3 4.3 4.3 4.3 4.3 4.3 4.3 4.3 4.3 4.3 4.3 4.3 4.3 4.3 4.3 4.3 4.3 4.3 4.3 4.3 4.3 4.3 4.3 4.3 4.3 4.3 4.3 4.3 4.3 4.3 4.3 4.3 4.3 4.3 4.3 3.3 4.3 4.3 4.3 4.3 4.3 4.3 4.3 4.3 4.3 3.3 4.3 4.3 4.3 4.3 4.3 4.3 3.3 4.3 4.3 4.3 4.3 3.3 4.3 4.3 4.3 4.3 4.3 4.3 4.3 3.3 4.3 4.3 4.3 4.3 3.3 3.3 3.3 3.3 3.3 4.3 3.3 3.3 3.3 4.3 3.3 4.3 3.3 3.3 4.3 3.3 4.3 3.3 3.3 3.3 4.3 4.3 4.3 3.3 3.3 4.3 4.3 4.3 3.3 3.3 3.3 3.3 4.3 4.3 3.3 3.3 3.3 3.3 3.3 3.3 3.3 3.3 3.3 3.3 3.3 3.3 3.3 3.3 3.3 3.3 3.3 3.3 3.3 3.3 3.3 3.3 3.3 3.3 3.3 3.3 4.3 3.3 3.3 3.3 3.3 3.3 3.3 3.3 3.3 3.3 3.3 3.3 3.3 3.3 3.3 3.3 3.3 3.3 3.3 3.3 3.3 3.3 3.3 3.3 3.3 3.3 3.3 3.3 3.3 3.3 3.3 3.3 3.3 3.3 3.3 3.3 3.3 3.3 3.3 3.3 3.3 3.3 3.3 3.3 3.3 3.3 3.3 3.3 3.3 3.3 3.3 3.3 3.3 3.3 3.3 3.3 3.3 3.3 2.3 3.3 3.3 3.3 3.3 3.3 3.3 3.3 3.3 2.3 3.3 3.3 2.3 3.3 3.3 3.3 3.3 3.3 3.3 2.3 3.3 3.3 2.3 3.3 3.3 2.3 3.3 3.3 3.3 3.3 2.3 3.3 2.3 3.3 3.3 3.3 2.3 3.3 3.3 2.3 3.3 3.3 2.3 2.3 3.3 2.3 2.3 3.3 2.3 2.3 3.3 2.3 2.3 2.3 3.3 2.3 2.3 2.3 2.3 2.3 2.3 2.3 2.3 2.3 2.3 2.3 2.3 2.3 2.3 2.3 2.3 2.3 3.3 2.3 2.3 2.3 2.3 2.3
-0.1 -0.1 -0.1 -0.1 -0.1 -0.1 -0.1 -0.1 -0.1 0.9 1.9 6.9 20.9 42.9 73.9 109.9 144.9 173.9 199.9 224.9 251.9 285.9 327.9 380.9 442.9 514.9 593.9 677.9 762.9 848.9 932.9 1010.9 1085.9 1155.9 1218.9 1275.9 1326.9 1370.9 1409.9 1441.9 1468.9 1489.9 1506.9 1517.9 1525.9 1528.9 1528.9 1525.9 1520.9 1512.9 1501.9 1490.9 1476.9 1461.9 1446.9 1429.9 1411.9 1393.9 1376.9 1357.9 1338.9 1319.9 1299.9 1280.9 1261.9 1242.9 1223.9 1204.9 1185.9 1167.9 1149.9 1130.9 1113.9 1095.9 1078.9 1061.9 1045.9 1028.9 1012.9 996.9 981.9 965.9 950.9 936.9 921.9 907.9 893.9 880.9 867.9 853.9 840.9 828.9 816.9 803.9 792.9 780.9 769.9 757.9 747.9 736.9 725.9 716.9 705.9 696.9 686.9 676.9 667.9 658.9 649.9 640.9 632.9 624.9 615.9 607.9 599.9 591.9 584.9 576.9 569.9 562.9 555.9 548.9 541.9 535.9 528.9 522.9 515.9 509.9 503.9 497.9 492.9 486.9 481.9 475.9 470.9 464.9 459.9 454.9 449.9 444.9 439.9 435.9 430.9 425.9 421.9 416.9 412.9 408.9 403.9 399.9 395.9 391.9 387.9 383.9 380.9 376.9 373.9 369.9 365.9 361.9 358.9 354.9 351.9 348.9 345.9 342.9 338.9 336.9 333.9 330.9 327.9 323.9 320.9 318.9 315.9 312.9 310.9 307.9 304.9 302.9 300.9 297.9 294.9 292.9 290.9 288.9 285.9 283.9 281.9 278.9 276.9 274.9 272.9 270.9 268.9 265.9 264.9 261.9 259.9 258.9 255.9 254.9 252.9 250.9 248.9 246.9 244.9 243.9 241.9 239.9 238.9 236.9 234.9 233.9 231.9 230.9 228.9 226.9 225.9 223.9 222.9 220.9 219.9 217.9 216.9 215.9 213.9 212.9 210.9 209.9 208.9 207.9 205.9 204.9 203.9 201.9 200.9 199.9 198.9 196.9 195.9 194.9 193.9 192.9 191.9 189.9 188.9 187.9 186.9 186.9 184.9 183.9 182.9 181.9 180.9 179.9 178.9 177.9 176.9 175.9 174.9 173.9 172.9 171.9 170.9 170.9 168.9 167.9 167.9 166.9 165.9 164.9 163.9 162.9 162.9 161.9 159.9 159.9 158.9 157.9 157.9 156.9 155.9 154.9 153.9 153.9 152.9 151.9 150.9 149.9 149.9 148.9 148.9 147.9 146.9 145.9 145.9 144.9 143.9 142.9 142.9 141.9 140.9 140.9 139.9 139.9 138.9 137.9 137.9 136.9 135.9 135.9 134.9 133.9 133.9 132.9 132.9 131.9 131.9 130.9 129.9 129.9 129.9 128.9 127.9 127.9 126.9 126.9 125.9 125.9 124.9 124.9 123.9 122.9 122.9 121.9 121.9 120.9 120.9 119.9 119.9 118.9 118.9 118.9 117.9 117.9 116.9 116.9 115.9 115.9 114.9 114.9 113.9 113.9 113.9 112.9 111.9 111.9 111.9 110.9 110.9 109.9 109.9 108.9 108.9 108.9 107.9 107.9 107.9 106.9 106.9 106.9 105.9 104.9 104.9 104.9 103.9 103.9 102.9 103.9 102.9 101.9 101.9 101.9 100.9 100.9 100.9 99.9 99.9 99.9 98.9 98.9 98.9 97.9 97.9 97.9 96.9 96.9 96.9 95.9 95.9 94.9 94.9 94.9 93.9 93.9 93.9 92.9 92.9 92.9 92.9 91.9 91.9 91.9 90.9 90.9 90.9 89.9 89.9 89.9 89.9 88.9 88.9 88.9 87.9 87.9 87.9 87.9 86.9 86.9 86.9 86.9 85.9 85.9 85.9 84.9 84.9 84.9 83.9 83.9 83.9 83.9 82.9 82.9 82.9 82.9 81.9 81.9 81.9 80.9 80.9 80.9 80.9 80.9 80.9 79.9 79.9 78.9 79.9 78.9 78.9 78.9 77.9 77.9 77.9 77.9 77.9 76.9 76.9 76.9 76.9 75.9 75.9 75.9 75.9 74.9 74.9 74.9 74.9 74.9 73.9 73.9 73.9 73.9 73.9 72.9 72.9 72.9 71.9 71.9 71.9 71.9 71.9 70.9 71.9 70.9 70.9 70.9 69.9 69.9 69.9 69.9 69.9 69.9 69.9 69.9 68.9 68.9 68.9 67.9 67.9 67.9 67.9 67.9 66.9 66.9 66.9 66.9 66.9 65.9 65.9 65.9 65.9 65.9 65.9 65.9 65.9 65.9 64.9 64.9 64.9 64.9 63.9 63.9 63.9 63.9 63.9 63.9 62.9 62.9 62.9 62.9 61.9 61.9 61.9 61.9 61.9 61.9 61.9 61.9 60.9 60.9 60.9 60.9 60.9 59.9 59.9 59.9 59.9 59.9 59.9 58.9 58.9 58.9 58.9 58.9 58.9 58.9 57.9 57.9 57.9 57.9 57.9 57.9 57.9 56.9 56.9 56.9 56.9 56.9 56.9 56.9 55.9 56.9 55.9 55.9 55.9 55.9 55.9 54.9 54.9 54.9 54.9 54.9 54.9 54.9 54.9 53.9 53.9 53.9 53.9 53.9 53.9 53.9 52.9 52.9 52.9 52.9 52.9 52.9 51.9 51.9 52.9 52.9 51.9 51.9 51.9 51.9 51.9 50.9 50.9 50.9 50.9 50.9 50.9 50.9 50.9 50.9 50.9 50.9 49.9 49.9 49.9 49.9 49.9 49.9 48.9 48.9 48.9 48.9 48.9 48.9 48.9 47.9 47.9 48.9 47.9 47.9 47.9 47.9 47.9 47.9 47.9 47.9 46.9 46.9 46.9 46.9 46.9 46.9 46.9 46.9 46.9 45.9 45.9 45.9 45.9 45.9 45.9 44.9 45.9 45.9 45.9 44.9 44.9 44.9 44.9 44.9 44.9 44.9 44.9 44.9 44.9 44.9 43.9 43.9 44.9 43.9 43.9 43.9 43.9 43.9 42.9 43.9 43.9 42.9 43.9 42.9 42.9 42.9 42.9 42.9 41.9 42.9 42.9 41.9 41.9 41.9 41.9 41.9 41.9 41.9 41.9 41.9 41.9 41.9 40.9 40.9 40.9 40.9 40.9 40.9 40.9 40.9 40.9 39.9 39.9 40.9 39.9 39.9 39.9 39.9 39.9 39.9 39.9 39.9 39.9 39.9 39.9 38.9 39.9 38.9 38.9 38.9 38.9 38.9 38.9 38.9 38.9 38.9 37.9 38.9 37.9 38.9 37.9 37.9 37.9 37.9 37.9 37.9 37.9 37.9 37.9 37.9 36.9 36.9 37.9 36.9 36.9 36.9 36.9 36.9 36.9 36.9 36.9 36.9 35.9 35.9 36.9 35.9 35.9 35.9 35.9 35.9 35.9 35.9 35.9 35.9 35.9 35.9 34.9 35.9 35.9 34.9 34.9 34.9 34.9 34.9 34.9 34.9 34.9 34.9 34.9 34.9 34.9 33.9 34.9 33.9 34.9 33.9 33.9 33.9 33.9 33.9 33.9 33.9 33.9 33.9 33.9 32.9 33.9 32.9 33.9 33.9 32.9 32.9 32.9 32.9 32.9 32.9 32.9 32.9 32.9 32.9 32.9 32.9 32.9 31.9 31.9 31.9 31.9 31.9 31.9 31.9 31.9 31.9 31.9 31.9 30.9 31.9 31.9 31.9 31.9 30.9 30.9 30.9 30.9 30.9 30.9 30.9 30.9 30.9 30.9 30.9 30.9 30.9 30.9 30.9 29.9 30.9 29.9 29.9 29.9 29.9 29.9 29.9 29.9 29.9 29.9 29.9 29.9 29.9 29.9 28.9 28.9 29.9 29.9 28.9 29.9 28.9 28.9 28.9 28.9 28.9 29.9 28.9 28.9 28.9 28.9 28.9 28.9 28.9 27.9 28.9 28.9 27.9 27.9 27.9 27.9 27.9 27.9 27.9 27.9 27.9 27.9 27.9 27.9 27.9 27.9 27.9 27.9 27.9 27.9 27.9 26.9 27.9 26.9 26.9 26.9 26.9 26.9 26.9 26.9 26.9 26.9 26.9 26.9 26.9 26.9 26.9 26.9 26.9 26.9 26.9 25.9 25.9 25.9 25.9 25.9 25.9 25.9 25.9 25.9 25.9 25.9 25.9 25.9 25.9 25.9 25.9 25.9 25.9 24.9 24.9 24.9 24.9 25.9 24.9 24.9 24.9 24.9 24.9 24.9 24.9 24.9 24.9 24.9 24.9 24.9 24.9 24.9 24.9 24.9 23.9 24.9 24.9 23.9 24.9 23.9 23.9 23.9 23.9 24.9 23.9 23.9 23.9 23.9 23.9 23.9 23.9 23.9 23.9 23.9 23.9 23.9 23.9 23.9 23.9 22.9 22.9 22.9 22.9 22.9 22.9 22.9 22.9 22.9 22.9 22.9 22.9 22.9 22.9 22.9 22.9 22.9 22.9 22.9 21.9 22.9 21.9 22.9 22.9 21.9 22.9 22.9 21.9 21.9 21.9 21.9 21.9 22.9 21.9 21.9 21.9 21.9 21.9 21.9 21.9 21.9 21.9 21.9 21.9 21.9 21.9 21.9 21.9 20.9 20.9 20.9 20.9 21.9 20.9 20.9 20.9 20.9 20.9 20.9 20.9 21.9 20.9 20.9 20.9 20.9 20.9 20.9 20.9 20.9 20.9 20.9 20.9 20.9 20.9 20.9 20.9 20.9 20.9 20.9 19.9 19.9 19.9 19.9 19.9 20.9 19.9 20.9 19.9 19.9 19.9 19.9 19.9 19.9 19.9 19.9 19.9 19.9 19.9 19.9 19.9 19.9 19.9 19.9 19.9 19.9 18.9 19.9 19.9 18.9 19.9 18.9 18.9 18.9 18.9 18.9 18.9 18.9 18.9 18.9 18.9 18.9 18.9 18.9 18.9 18.9 18.9 18.9 17.9 18.9 18.9 18.9 18.9 18.9 18.9 18.9 17.9 17.9 17.9 17.9 17.9 17.9 18.9 17.9 17.9 17.9 17.9 17.9 17.9 17.9 17.9 17.9 17.9 17.9 17.9 17.9 17.9 17.9 16.9 17.9 17.9 17.9 17.9 16.9 16.9 17.9 17.9 17.9 16.9 16.9 16.9 17.9 16.9 16.9 16.9 16.9 16.9 16.9 16.9 16.9 16.9 16.9 16.9 16.9 16.9 16.9 16.9 16.9 16.9 16.9 15.9 15.9 16.9 16.9 16.9 16.9 15.9 16.9 15.9 16.9 15.9 16.9 16.9 15.9 15.9 15.9 15.9 15.9 15.9 16.9 15.9 15.9 15.9 15.9 15.9 15.9 15.9 15.9 15.9 15.9 15.9 15.9 15.9 15.9 15.9 15.9 15.9 15.9 15.9 15.9 15.9 14.9 14.9 15.9 15.9 15.9 14.9 14.9 14.9 14.9 14.9 14.9 14.9 14.9 14.9 14.9 14.9 14.9 14.9 14.9 14.9 14.9 14.9 14.9 14.9 14.9 14.9 14.9 14.9 14.9 13.9 14.9 14.9 14.9 14.9 14.9 13.9 14.9 14.9 13.9 13.9 13.9 14.9 13.9 14.9 13.9 14.9 13.9 14.9 13.9 13.9 13.9 13.9 13.9 13.9 13.9 13.9 13.9 13.9 13.9 13.9 13.9 13.9 13.9 13.9 13.9 13.9 13.9 13.9 13.9 13.9 13.9 13.9 12.9 13.9 13.9 13.9 13.9 13.9 13.9 12.9 13.9 12.9 12.9 12.9 13.9 12.9 13.9 12.9 12.9 13.9 12.9 12.9 12.9 12.9 12.9 12.9 12.9 12.9 12.9 12.9 12.9 12.9 12.9 12.9 12.9 12.9 12.9 12.9 12.9 11.9 12.9 11.9 12.9 12.9 12.9 12.9 12.9 12.9 11.9 12.9 11.9 12.9 12.9 11.9 11.9 11.9 11.9 11.9 11.9 12.9 11.9 11.9 11.9 11.9 11.9 11.9 11.9 11.9 12.9 11.9 11.9 11.9 11.9 11.9 11.9 11.9 11.9 11.9 11.9 11.9 11.9 11.9 11.9 11.9 11.9 11.9 11.9 11.9 11.9 11.9 11.9 11.9 11.9 11.9 11.9 11.9 11.9 11.9 11.9 10.9 11.9 10.9 10.9 11.9 10.9 10.9 10.9 11.9 10.9 10.9 10.9 10.9 10.9 10.9 10.9 10.9 10.9 10.9 10.9 10.9 10.9 10.9 10.9 10.9 10.9 10.9 10.9 10.9 10.9 10.9 10.9 10.9 10.9 10.9 10.9 10.9 10.9 10.9 9.9 10.9 10.9 10.9 10.9 10.9 9.9 10.9 9.9 9.9 10.9 9.9 9.9 10.9 9.9 10.9 10.9 9.9 9.9 9.9 9.9 9.9 9.9 9.9 10.9 9.9 9.9 9.9 9.9 9.9 9.9 9.9 9.9 9.9 9.9 9.9 9.9 9.9 9.9 9.9 9.9 9.9 9.9 9.9 9.9 9.9 9.9 9.9 9.9 9.9 9.9 9.9 9.9
-0.1 -0.1 -0.1 -0.1 -0.1 -0.1 -0.1 -0.1 -0.1 0.9 3.9 15.9 47.9 112.9 222.9 385.9 608.9 898.9 1245.9 1642.9 2071.9 2480.9 2831.9 3112.9 3326.9 3474.9 3528.9 3565.9 3593.9 3559.9 3488.9 3393.9 3283.9 3163.9 3038.9 2909.9 2777.9 2645.9 2517.9 2386.9 2255.9 2140.9 2036.9 1940.9 1853.9 1772.9 1696.9 1626.9 1562.9 1501.9 1445.9 1392.9 1342.9 1296.9 1253.9 1212.9 1174.9 1138.9 1103.9 1071.9 1041.9 1012.9 984.9 958.9 933.9 909.9 887.9 865.9 845.9 825.9 806.9 789.9 771.9 754.9 739.9 724.9 709.9 695.9 681.9 668.9 655.9 643.9 631.9 620.9 609.9 598.9 588.9 578.9 568.9 559.9 550.9 541.9 533.9 524.9 516.9 509.9 501.9 493.9 487.9 479.9 472.9 466.9 459.9 453.9 447.9 441.9 435.9 429.9 424.9 418.9 413.9 408.9 403.9 398.9 393.9 389.9 384.9 379.9 375.9 371.9 366.9 362.9 358.9 354.9 350.9 347.9 343.9 339.9 336.9 332.9 328.9 325.9 322.9 319.9 316.9 312.9 309.9 306.9 303.9 300.9 297.9 295.9 292.9 289.9 286.9 284.9 281.9 279.9 277.9 274.9 272.9 269.9 267.9 264.9 262.9 260.9 258.9 256.9 254.9 251.9 249.9 247.9 245.9 243.9 241.9 239.9 238.9 236.9 234.9 232.9 230.9 229.9 227.9 225.9 223.9 222.9 220.9 219.9 217.9 216.9 213.9 212.9 210.9 209.9 208.9 206.9 205.9 203.9 202.9 200.9 199.9 198.9 197.9 195.9 194.9 193.9 192.9 190.9 189.9 188.9 186.9 185.9 184.9 183.9 181.9 181.9 179.9 178.9 177.9 176.9 175.9 174.9 173.9 172.9 171.9 170.9 169.9 168.9 167.9 166.9 165.9 164.9 163.9 162.9 161.9 160.9 159.9 158.9 157.9 156.9 156.9 155.9 154.9 153.9 152.9 151.9 150.9 150.9 149.9 148.9 147.9 147.9 145.9 145.9 144.9 143.9 143.9 142.9 141.9 140.9 140.9 139.9 138.9 138.9 137.9 136.9 136.9 135.9 134.9 133.9 133.9 132.9 132.9 131.9 130.9 129.9 129.9 128.9 128.9 127.9 126.9 126.9 125.9 125.9 124.9 123.9 123.9 122.9 122.9 121.9 121.9 120.9 119.9 118.9 118.9 118.9 117.9 117.9 116.9 116.9 115.9 114.9 114.9 113.9 113.9 113.9 112.9 111.9 111.9 111.9 110.9 110.9 109.9 109.9 108.9 108.9 108.9 107.9 107.9 106.9 106.9 105.9 105.9 104.9 104.9 104.9 103.9 102.9 102.9 102.9 101.9 101.9 101.9 100.9 100.9 99.9 99.9 98.9 98.9 98.9 98.9 97.9 96.9 96.9 96.9 96.9 95.9 95.9 94.9 94.9 94.9 93.9 93.9 93.9 92.9 92.9 92.9 91.9 91.9 90.9 90.9 90.9 89.9 89.9 89.9 89.9 88.9 88.9 87.9 87.9 87.9 87.9 87.9 86.9 86.9 86.9 85.9 84.9 84.9 84.9 84.9 83.9 84.9 83.9 83.9 82.9 82.9 82.9 82.9 82.9 81.9 81.9 81.9 80.9 80.9 80.9 79.9 79.9 79.9 79.9 79.9 78.9 78.9 78.9 77.9 77.9 77.9 77.9 76.9 76.9 76.9 76.9 75.9 75.9 75.9 75.9 74.9 74.9 74.9 74.9 73.9 73.9 73.9 73.9 72.9 72.9 72.9 72.9 72.9 72.9 71.9 71.9 71.9 71.9 70.9 70.9 70.9 70.9 69.9 70.9 69.9 69.9 69.9 68.9 68.9 68.9 68.9 68.9 67.9 68.9 67.9 67.9 67.9 66.9 66.9 66.9 66.9 66.9 65.9 65.9 65.9 65.9 65.9 65.9 64.9 64.9 64.9 64.9 63.9 64.9 63.9 63.9 63.9 62.9 62.9 62.9 62.9 62.9 62.9 62.9 61.9 61.9 61.9 61.9 61.9 61.9 60.9 60.9 60.9 60.9 59.9 60.9 59.9 59.9 59.9 59.9 59.9 59.9 59.9 59.9 58.9 58.9 57.9 58.9 58.9 57.9 57.9 57.9 57.9 56.9 57.9 56.9 56.9 56.9 56.9 56.9 56.9 56.9 55.9 55.9 55.9 55.9 55.9 54.9 55.9 54.9 54.9 54.9 54.9 54.9 54.9 54.9 53.9 53.9 53.9 53.9 53.9 53.9 52.9 52.9 52.9 52.9 52.9 52.9 52.9 52.9 51.9 51.9 51.9 51.9 51.9 51.9 51.9 51.9 50.9 50.9 50.9 50.9 50.9 50.9 50.9 49.9 49.9 49.9 50.9 49.9 49.9 49.9 49.9 49.9 49.9 48.9 48.9 48.9 48.9 48.9 48.9 47.9 48.9 47.9 47.9 47.9 47.9 47.9 47.9 47.9 47.9 47.9 46.9 46.9 46.9 46.9 46.9 46.9 46.9 46.9 46.9 46.9 45.9 46.9 45.9 45.9 45.9 45.9 45.9 45.9 45.9 44.9 44.9 44.9 44.9 44.9 44.9 44.9 44.9 44.9 44.9 44.9 43.9 43.9 43.9 43.9 43.9 43.9 43.9 42.9 43.9 42.9 42.9 43.9 42.9 42.9 42.9 42.9 42.9 42.9 42.9 42.9 42.9 41.9 41.9 41.9 41.9 41.9 41.9 41.9 41.9 40.9 40.9 40.9 40.9 40.9 41.9 40.9 40.9 40.9 40.9 40.9 40.9 40.9 40.9 39.9 39.9 39.9 39.9 39.9 39.9 39.9 39.9 39.9 39.9 38.9 38.9 39.9 38.9 38.9 38.9 38.9 38.9 38.9 38.9 38.9 38.9 38.9 38.9 37.9 37.9 37.9 37.9 37.9 37.9 37.9 37.9 37.9 37.9 37.9 37.9 37.9 37.9 37.9 37.9 36.9 36.9 36.9 36.9 36.9 36.9 36.9 35.9 36.9 35.9 35.9 36.9 36.9 35.9 35.9 35.9 35.9 35.9 35.9 35.9 35.9 35.9 35.9 35.9 35.9 34.9 34.9 34.9 34.9 34.9 34.9 34.9 34.9 34.9 34.9 34.9 34.9 34.9 33.9 33.9 33.9 33.9 33.9 33.9 33.9 33.9 33.9 33.9 33.9 33.9 33.9 33.9 33.9 33.9 33.9 33.9 32.9 32.9 32.9 32.9 32.9 32.9 33.9 32.9 32.9 32.9 32.9 32.9 32.9 32.9 32.9 32.9 31.9 32.9 31.9 32.9 31.9 31.9 31.9 31.9 31.9 31.9 31.9 31.9 31.9 31.9 31.9 31.9 31.9 30.9 31.9 30.9 30.9 30.9 30.9 30.9 30.9 30.9 30.9 30.9 30.9 30.9 30.9 30.9 30.9 30.9 30.9 29.9 30.9 30.9 29.9 29.9 29.9 29.9 29.9 29.9 29.9 29.9 29.9 29.9 29.9 29.9 28.9 28.9 29.9 29.9 28.9 29.9 28.9 28.9 28.9 28.9 28.9 28.9 28.9 28.9 28.9 28.9 28.9 28.9 28.9 27.9 28.9 28.9 28.9 27.9 27.9 28.9 27.9 27.9 28.9 27.9 27.9 27.9 27.9 27.9 27.9 27.9 27.9 27.9 27.9 26.9 27.9 27.9 27.9 26.9 26.9 27.9 26.9 27.9 26.9 26.9 26.9 26.9 26.9 26.9 26.9 26.9 26.9 25.9 26.9 25.9 26.9 25.9 25.9 25.9 26.9 25.9 25.9 25.9 26.9 25.9 25.9 25.9 26.9 25.9 25.9 25.9 25.9 25.9 25.9 25.9 25.9 25.9 25.9 24.9 25.9 25.9 24.9 24.9 24.9 24.9 24.9 24.9 24.9 24.9 24.9 24.9 24.9 24.9 24.9 24.9 24.9 24.9 24.9 24.9 24.9 24.9 24.9 24.9 24.9 23.9 23.9 23.9 23.9 23.9 23.9 23.9 24.9 23.9 23.9 23.9 23.9 23.9 23.9 23.9 23.9 22.9 23.9 23.9 23.9 22.9 23.9 22.9 23.9 23.9 23.9 23.9 23.9 22.9 22.9 22.9 22.9 22.9 22.9 22.9 22.9 22.9 22.9 22.9 22.9 22.9 22.9 22.9 22.9 22.9 21.9 22.9 22.9 21.9 21.9 22.9 22.9 22.9 21.9 21.9 21.9 21.9 21.9 21.9 21.9 21.9 21.9 21.9 21.9 21.9 21.9 21.9 21.9 21.9 21.9 21.9 21.9 21.9 21.9 21.9 21.9 21.9 21.9 20.9 20.9 20.9 21.9 20.9 20.9 20.9 20.9 20.9 20.9 20.9 20.9 20.9 20.9 20.9 20.9 20.9 20.9 20.9 20.9 20.9 20.9 20.9 20.9 20.9 20.9 20.9 20.9 20.9 20.9 19.9 20.9 19.9 20.9 20.9 20.9 19.9 20.9 19.9 19.9 19.9 19.9 19.9 19.9 19.9 19.9 19.9 19.9 19.9 19.9 19.9 19.9 19.9 19.9 19.9 19.9 19.9 19.9 19.9 18.9 19.9 19.9 19.9 18.9 19.9 18.9 18.9 19.9 18.9 18.9 19.9 18.9 18.9 18.9 18.9 19.9 18.9 18.9 18.9 18.9 18.9 18.9 18.9 18.9 18.9 18.9 18.9 18.9 18.9 18.9 18.9 18.9 18.9 18.9 17.9 18.9 18.9 17.9 17.9 18.9 17.9 17.9 17.9 17.9 18.9 17.9 18.9 17.9 17.9 17.9 17.9 17.9 18.9 17.9 17.9 17.9 17.9 17.9 17.9 17.9 17.9 17.9 17.9 16.9 17.9 17.9 17.9 17.9 16.9 17.9 16.9 16.9 17.9 17.9 16.9 17.9 16.9 16.9 17.9 16.9 16.9 16.9 16.9 16.9 16.9 16.9 16.9 16.9 16.9 16.9 16.9 16.9 16.9 16.9 16.9 16.9 16.9 16.9 15.9 16.9 16.9 16.9 16.9 15.9 16.9 16.9 15.9 16.9 15.9 15.9 16.9 16.9 15.9 15.9 15.9 15.9 15.9 15.9 15.9 15.9 15.9 15.9 15.9 15.9 15.9 15.9 15.9 15.9 15.9 15.9 15.9 15.9 15.9 15.9 15.9 15.9 15.9 15.9 15.9 15.9 15.9 15.9 15.9 14.9 15.9 14.9 14.9 14.9 14.9 14.9 14.9 14.9 15.9 14.9 15.9 14.9 14.9 14.9 14.9 15.9 14.9 14.9 14.9 14.9 14.9 14.9 14.9 14.9 14.9 14.9 14.9 14.9 14.9 14.9 14.9 14.9 14.9 14.9 14.9 14.9 14.9 14.9 14.9 14.9 13.9 14.9 13.9 14.9 13.9 13.9 14.9 13.9 13.9 13.9 13.9 13.9 13.9 13.9 13.9 13.9 13.9 13.9 13.9 13.9 13.9 13.9 13.9 13.9 13.9 13.9 13.9 13.9 13.9 13.9 13.9 13.9 13.9 13.9 13.9 13.9 13.9 13.9 13.9 13.9 13.9 12.9 13.9 12.9 13.9 13.9 12.9 12.9 12.9 12.9 13.9 12.9 13.9 12.9 12.9 12.9 13.9 13.9 12.9 12.9 12.9 12.9 12.9 12.9 12.9 12.9 12.9 12.9 12.9 12.9 12.9 12.9 12.9 12.9 12.9 12.9 12.9 12.9 12.9 12.9 12.9 12.9 12.9 12.9 12.9 12.9 12.9 12.9 12.9 12.9 11.9 12.9 12.9 12.9 12.9 12.9 11.9 11.9 11.9 12.9 12.9 12.9 12.9 11.9 12.9 12.9 12.9 11.9 11.9 12.9 11.9 11.9 11.9 11.9 11.9 11.9 11.9 11.9 11.9 11.9 11.9 11.9 11.9 11.9 11.9 11.9 11.9 11.9 11.9 11.9 11.9 11.9 11.9 11.9 11.9 11.9 11.9 11.9 11.9 11.9 11.9 11.9 11.9 11.9 11.9 11.9 11.9 10.9 10.9 10.9 10.9 11.9 10.9 10.9 11.9 10.9 10.9 10.9 11.9 11.9 10.9 10.9 10.9 10.9 11.9 10.9 10.9 10.9 10.9 10.9 10.9 10.9 10.9 10.9 10.9 10.9 10.9 10.9 10.9 10.9 10.9 10.9 10.9 10.9 10.9 10.9 10.9 10.9 10.9 10.9 10.9 10.9 10.9 10.9 10.9 10.9 9.9 10.9 9.9 10.9 10.9 10.9 10.9 10.9 9.9 9.9 9.9 9.9 10.9 9.9 9.9 9.9 9.9 9.9 9.9 9.9 9.9 9.9 9.9 9.9 9.9 9.9 9.9 9.9 9.9 9.9 9.9 9.9 9.9 9.9 9.9 9.9 9.9 9.9 9.9 9.9 9.9 9.9 9.9 9.9 9.9 9.9 9.9 9.9 9.9 9.9 9.9 9.9 9.9 9.9 9.9 9.9 9.9 9.9 8.9
-0.2 -0.2 -0.2 -0.2 -0.2 -0.2 0.8 -0.2 -0.2 0.8 1.8 8.8 26.8 63.8 123.8 211.8 324.8 466.8 643.8 859.8 1114.8 1402.8 1710.8 2026.8 2333.8 2622.8 2862.8 3039.8 3215.8 3362.8 3473.8 3549.8 3590.8 3604.8 3595.8 3568.8 3528.8 3477.8 3419.8 3357.8 3291.8 3224.8 3155.8 3086.8 3018.8 2951.8 2885.8 2820.8 2757.8 2695.8 2635.8 2576.8 2520.8 2465.8 2412.8 2360.8 2311.8 2262.8 2215.8 2170.8 2126.8 2084.8 2042.8 2002.8 1964.8 1925.8 1889.8 1854.8 1819.8 1786.8 1754.8 1722.8 1691.8 1661.8 1632.8 1604.8 1576.8 1550.8 1524.8 1498.8 1473.8 1449.8 1426.8 1402.8 1380.8 1358.8 1337.8 1316.8 1295.8 1275.8 1256.8 1237.8 1218.8 1200.8 1182.8 1164.8 1148.8 1131.8 1114.8 1099.8 1083.8 1068.8 1053.8 1038.8 1024.8 1010.8 997.8 983.8 970.8 957.8 944.8 932.8 920.8 908.8 897.8 885.8 874.8 863.8 853.8 842.8 832.8 822.8 812.8 802.8 792.8 783.8 774.8 765.8 756.8 748.8 739.8 731.8 722.8 715.8 707.8 698.8 691.8 684.8 676.8 669.8 662.8 655.8 648.8 641.8 635.8 629.8 622.8 616.8 610.8 604.8 598.8 592.8 586.8 580.8 575.8 569.8 564.8 559.8 554.8 549.8 544.8 538.8 534.8 529.8 524.8 519.8 515.8 510.8 506.8 501.8 497.8 493.8 489.8 484.8 480.8 477.8 472.8 469.8 465.8 461.8 457.8 454.8 450.8 446.8 443.8 439.8 436.8 433.8 429.8 426.8 423.8 419.8 417.8 414.8 410.8 407.8 404.8 401.8 399.8 395.8 393.8 390.8 387.8 385.8 382.8 379.8 377.8 374.8 371.8 369.8 366.8 364.8 361.8 359.8 357.8 354.8 352.8 350.8 347.8 345.8 343.8 341.8 339.8 337.8 334.8 332.8 330.8 328.8 326.8 324.8 322.8 320.8 318.8 317.8 314.8 312.8 311.8 309.8 307.8 305.8 304.8 302.8 300.8 299.8 297.8 295.8 293.8 291.8 290.8 288.8 287.8 285.8 284.8 282.8 280.8 279.8 277.8 276.8 274.8 273.8 272.8 270.8 269.8 267.8 266.8 265.8 263.8 262.8 260.8 259.8 258.8 257.8 255.8 254.8 252.8 251.8 251.8 249.8 248.8 247.8 245.8 244.8 243.8 242.8 241.8 240.8 238.8 237.8 236.8 235.8 234.8 233.8 232.8 231.8 230.8 228.8 228.8 226.8 225.8 225.8 223.8 222.8 221.8 220.8 220.8 218.8 218.8 216.8 216.8 215.8 214.8 213.8 212.8 211.8 210.8 209.8 208.8 207.8 206.8 206.8 205.8 204.8 203.8 202.8 202.8 201.8 200.8 199.8 198.8 197.8 197.8 196.8 195.8 194.8 193.8 192.8 192.8 191.8 190.8 190.8 189.8 188.8 188.8 187.8 186.8 185.8 184.8 184.8 183.8 182.8 181.8 181.8 180.8 180.8 179.8 178.8 177.8 177.8 176.8 176.8 175.8 174.8 174.8 173.8 173.8 172.8 171.8 171.8 170.8 169.8 169.8 168.8 167.8 167.8 166.8 166.8 165.8 165.8 164.8 163.8 163.8 162.8 162.8 161.8 161.8 160.8 160.8 159.8 158.8 158.8 157.8 157.8 156.8 156.8 155.8 155.8 155.8 154.8 153.8 153.8 153.8 152.8 151.8 151.8 150.8 150.8 149.8 149.8 148.8 148.8 147.8 147.8 147.8 146.8 146.8 146.8 145.8 145.8 144.8 144.8 143.8 143.8 142.8 142.8 141.8 141.8 140.8 140.8 140.8 139.8 139.8 138.8 138.8 138.8 137.8 136.8 136.8 136.8 135.8 135.8 134.8 134.8 134.8 134.8 134.8 133.8 133.8 132.8 132.8 131.8 130.8 130.8 131.8 130.8 129.8 129.8 129.8 128.8 128.8 128.8 127.8 127.8 127.8 126.8 126.8 125.8 125.8 125.8 124.8 124.8 124.8 124.8 123.8 123.8 122.8 122.8 122.8 122.8 122.8 121.8 120.8 120.8 120.8 120.8 119.8 119.8 118.8 118.8 118.8 117.8 117.8 117.8 117.8 116.8 116.8 116.8 116.8 115.8 115.8 115.8 114.8 114.8 114.8 114.8 113.8 113.8 113.8 112.8 112.8 111.8 111.8 111.8 111.8 110.8 110.8 110.8 110.8 109.8 109.8 109.8 108.8 108.8 108.8 108.8 108.8 108.8 107.8 107.8 106.8 106.8 106.8 106.8 105.8 105.8 105.8 105.8 104.8 104.8 104.8 103.8 104.8 103.8 103.8 103.8 103.8 102.8 102.8 102.8 102.8 101.8 101.8 101.8 101.8 101.8 100.8 100.8 100.8 100.8 99.8 99.8 99.8 98.8 98.8 98.8 98.8 98.8 97.8 97.8 97.8 97.8 96.8 96.8 96.8 96.8 96.8 95.8 95.8 95.8 95.8 95.8 94.8 94.8 94.8 94.8 93.8 93.8 93.8 92.8 93.8 92.8 92.8 92.8 92.8 91.8 92.8 92.8 91.8 91.8 91.8 91.8 90.8 90.8 90.8 90.8 89.8 90.8 89.8 89.8 89.8 89.8 89.8 88.8 88.8 88.8 88.8 87.8 87.8 87.8 87.8 86.8 87.8 86.8 86.8 86.8 86.8 86.8 85.8 86.8 85.8 85.8 85.8 84.8 85.8 84.8 84.8 84.8 84.8 84.8 83.8 83.8 83.8 83.8 83.8 82.8 83.8 82.8 82.8 82.8 82.8 82.8 81.8 81.8 81.8 81.8 80.8 80.8 81.8 80.8 80.8 80.8 80.8 80.8 79.8 80.8 79.8 79.8 79.8 79.8 79.8 79.8 78.8 78.8 78.8 78.8 78.8 78.8 77.8 77.8 77.8 77.8 77.8 77.8 77.8 76.8 77.8 77.8 76.8 76.8 76.8 76.8 75.8 76.8 75.8 75.8 75.8 75.8 75.8 74.8 74.8 74.8 74.8 74.8 74.8 74.8 74.8 74.8 73.8 73.8 73.8 73.8 73.8 73.8 73.8 72.8 73.8 72.8 72.8 72.8 72.8 72.8 71.8 71.8 72.8 71.8 71.8 71.8 71.8 71.8 71.8 71.8 70.8 70.8 70.8 70.8 70.8 70.8 70.8 69.8 69.8 69.8 69.8 69.8 69.8 69.8 68.8 68.8 69.8 69.8 69.8 68.8 68.8 68.8 68.8 68.8 67.8 67.8 67.8 67.8 67.8 67.8 67.8 67.8 67.8 66.8 66.8 66.8 66.8 66.8 66.8 66.8 66.8 66.8 66.8 66.8 65.8 65.8 65.8 65.8 65.8 65.8 65.8 65.8 64.8 65.8 64.8 64.8 64.8 64.8 64.8 64.8 64.8 63.8 63.8 64.8 63.8 63.8 63.8 63.8 63.8 63.8 63.8 62.8 62.8 62.8 62.8 62.8 62.8 62.8 62.8 62.8 61.8 62.8 62.8 61.8 61.8 61.8 61.8 61.8 61.8 61.8 61.8 60.8 61.8 60.8 60.8 60.8 60.8 60.8 60.8 60.8 60.8 59.8 60.8 60.8 59.8 59.8 59.8 59.8 59.8 59.8 59.8 59.8 59.8 58.8 58.8 59.8 58.8 58.8 58.8 58.8 58.8 58.8 58.8 57.8 58.8 57.8 58.8 57.8 57.8 57.8 57.8 57.8 57.8 56.8 57.8 57.8 57.8 56.8 56.8 56.8 56.8 56.8 56.8 56.8 56.8 55.8 55.8 56.8 56.8 55.8 55.8 55.8 55.8 55.8 55.8 55.8 55.8 54.8 54.8 54.8 54.8 54.8 54.8 54.8 54.8 54.8 54.8 54.8 54.8 53.8 54.8 53.8 53.8 53.8 53.8 53.8 53.8 53.8 53.8 53.8 52.8 53.8 53.8 53.8 52.8 52.8 52.8 52.8 52.8 52.8 52.8 52.8 52.8 52.8 52.8 52.8 51.8 51.8 51.8 51.8 51.8 51.8 51.8 51.8 51.8 51.8 50.8 50.8 51.8 50.8 51.8 50.8 50.8 50.8 50.8 50.8 50.8 50.8 50.8 50.8 50.8 49.8 50.8 50.8 49.8 49.8 49.8 49.8 49.8 49.8 49.8 49.8 49.8 49.8 49.8 49.8 48.8 48.8 48.8 48.8 48.8 48.8 48.8 48.8 48.8 48.8 48.8 48.8 48.8 48.8 48.8 48.8 47.8 47.8 47.8 47.8 47.8 47.8 47.8 47.8 47.8 47.8 47.8 47.8 47.8 47.8 46.8 47.8 46.8 46.8 46.8 46.8 46.8 46.8 46.8 46.8 46.8 46.8 46.8 46.8 46.8 46.8 46.8 45.8 46.8 45.8 46.8 45.8 45.8 45.8 45.8 45.8 45.8 45.8 45.8 45.8 45.8 45.8 45.8 45.8 45.8 45.8 45.8 44.8 44.8 44.8 44.8 44.8 44.8 44.8 44.8 44.8 44.8 44.8 43.8 44.8 43.8 43.8 44.8 44.8 43.8 43.8 44.8 43.8 43.8 43.8 43.8 43.8 43.8 43.8 43.8 43.8 43.8 43.8 43.8 42.8 43.8 43.8 42.8 42.8 42.8 42.8 42.8 42.8 42.8 42.8 42.8 41.8 42.8 42.8 42.8 42.8 42.8 42.8 42.8 41.8 41.8 41.8 41.8 41.8 41.8 41.8 41.8 41.8 41.8 41.8 41.8 41.8 41.8 41.8 41.8 40.8 40.8 41.8 40.8 41.8 40.8 40.8 40.8 40.8 40.8 40.8 40.8 40.8 39.8 40.8 40.8 39.8 40.8 40.8 40.8 40.8 39.8 39.8 39.8 39.8 39.8 39.8 39.8 39.8 39.8 39.8 39.8 39.8 39.8 39.8 39.8 38.8 38.8 39.8 38.8 38.8 38.8 38.8 38.8 38.8 38.8 38.8 38.8 38.8 38.8 38.8 38.8 37.8 38.8 38.8 37.8 37.8 38.8 37.8 37.8 37.8 37.8 37.8 38.8 37.8 37.8 37.8 37.8 37.8 37.8 37.8 37.8 37.8 37.8 36.8 37.8 37.8 36.8 37.8 36.8 36.8 37.8 36.8 36.8 36.8 36.8 36.8 36.8 36.8 36.8 36.8 36.8 36.8 35.8 36.8 36.8 36.8 36.8 35.8 36.8 35.8 35.8 35.8 35.8 35.8 35.8 35.8 35.8 35.8 35.8 35.8 35.8 35.8 35.8 35.8 35.8 35.8 35.8 34.8 34.8 34.8 35.8 34.8 34.8 34.8 35.8 34.8 34.8 34.8 34.8 34.8 34.8 34.8 34.8 34.8 34.8 34.8 34.8 34.8 34.8 34.8 33.8 33.8 34.8 33.8 33.8 33.8 33.8 33.8 33.8 33.8 33.8 33.8 33.8 33.8 33.8 32.8 33.8 33.8 33.8 32.8 33.8 33.8 33.8 32.8 33.8 32.8 32.8 32.8 32.8 32.8 32.8 32.8 32.8 32.8 32.8 32.8 32.8 32.8 32.8 32.8 32.8 32.8 32.8 32.8 32.8 32.8 31.8 31.8 31.8 31.8 32.8 32.8 31.8 32.8 31.8 31.8 31.8 31.8 31.8 31.8 31.8 31.8 31.8 31.8 31.8 30.8 31.8 31.8 31.8 30.8 31.8 31.8 30.8 31.8 30.8 30.8 30.8 31.8 31.8 30.8 31.8 30.8 30.8 30.8 30.8 30.8 30.8 30.8 30.8 30.8 30.8 30.8 30.8 30.8 30.8 30.8 29.8 30.8 30.8 30.8 30.8 30.8 30.8 29.8 29.8 30.8 29.8 29.8 29.8 29.8 29.8 29.8 29.8 29.8 29.8 29.8 29.8 29.8 29.8 29.8 29.8 28.8 29.8 29.8 29.8 29.8 29.8 28.8 29.8 28.8 28.8 28.8 28.8 28.8 28.8 28.8 29.8 28.8 28.8 28.8 28.8 28.8 28.8 28.8 28.8 28.8 28.8 28.8 28.8 27.8 28.8 28.8 27.8 28.8 28.8 27.8 27.8 28.8 27.8 28.8 27.8 27.8 27.8 27.8 27.8 27.8 27.8 27.8 27.8 27.8 27.8 27.8 27.8 26.8 27.8 27.8 27.8 27.8 27.8 26.8 27.8 26.8 27.8 27.8 26.8 26.8 27.8 26.8 26.8 27.8 26.8 26.8 26.8 26.8 26.8 26.8 26.8 26.8 26.8 26.8 26.8 26.8 25.8 26.8 26.8 26.8 26.8 26.8 26.8 25.8 26.8 25.8 25.8 25.8 25.8 26.8 25.8 25.8 25.8 25.8 25.8 25.8 25.8 25.8 25.8 25.8 25.8 25.8 25.8 25.8 25.8 25.8 25.8 25.8 25.8 25.8 25.8 25.8 24.8 24.8 25.8 25.8 24.8 24.8 24.8 24.8 24.8 24.8 24.8 24.8 24.8 24.8 24.8 24.8 24.8 24.8 24.8
0.2 0.2 0.2 -0.8 0.2 -0.8 0.2 0.2 0.2 0.2 0.2 1.2 3.2 8.2 20.2 40.2 72.2 116.2 172.2 241.2 318.2 403.2 494.2 589.2 688.2 789.2 890.2 986.2 1083.2 1175.2 1264.2 1344.2 1418.2 1482.2 1537.2 1585.2 1625.2 1654.2 1676.2 1691.2 1699.2 1702.2 1700.2 1691.2 1681.2 1666.2 1651.2 1633.2 1613.2 1590.2 1567.2 1544.2 1518.2 1494.2 1468.2 1442.2 1417.2 1391.2 1365.2 1339.2 1315.2 1290.2 1266.2 1242.2 1218.2 1196.2 1174.2 1152.2 1131.2 1109.2 1090.2 1070.2 1051.2 1033.2 1014.2 997.2 979.2 964.2 947.2 932.2 916.2 902.2 887.2 874.2 858.2 846.2 833.2 821.2 808.2 797.2 786.2 774.2 763.2 753.2 743.2 732.2 722.2 712.2 703.2 694.2 685.2 677.2 668.2 660.2 652.2 644.2 636.2 628.2 621.2 614.2 607.2 599.2 593.2 587.2 580.2 573.2 568.2 561.2 555.2 549.2 544.2 538.2 534.2 528.2 522.2 517.2 513.2 508.2 503.2 497.2 493.2 489.2 484.2 479.2 475.2 471.2 467.2 463.2 458.2 455.2 451.2 447.2 443.2 440.2 436.2 433.2 429.2 425.2 421.2 418.2 415.2 412.2 409.2 406.2 402.2 399.2 397.2 394.2 391.2 388.2 385.2 381.2 379.2 376.2 374.2 371.2 368.2 366.2 363.2 361.2 358.2 356.2 353.2 351.2 349.2 346.2 344.2 342.2 340.2 337.2 335.2 333.2 331.2 328.2 326.2 324.2 322.2 320.2 318.2 316.2 315.2 312.2 311.2 309.2 307.2 305.2 304.2 301.2 300.2 298.2 296.2 294.2 293.2 291.2 289.2 288.2 286.2 284.2 283.2 281.2 279.2 278.2 276.2 275.2 273.2 272.2 270.2 269.2 267.2 267.2 265.2 263.2 262.2 260.2 259.2 258.2 256.2 255.2 254.2 253.2 251.2 250.2 249.2 247.2 246.2 245.2 244.2 242.2 241.2 240.2 239.2 238.2 237.2 235.2 234.2 233.2 232.2 231.2 229.2 229.2 227.2 226.2 225.2 224.2 223.2 222.2 221.2 221.2 219.2 219.2 217.2 216.2 215.2 214.2 213.2 212.2 212.2 210.2 210.2 208.2 208.2 207.2 206.2 205.2 204.2 203.2 202.2 201.2 201.2 200.2 199.2 198.2 197.2 196.2 195.2 195.2 194.2 193.2 192.2 192.2 190.2 190.2 189.2 188.2 187.2 186.2 186.2 185.2 184.2 183.2 183.2 182.2 182.2 180.2 180.2 179.2 178.2 178.2 177.2 177.2 176.2 175.2 174.2 174.2 173.2 173.2 172.2 171.2 171.2 170.2 169.2 168.2 168.2 167.2 167.2 166.2 165.2 164.2 164.2 163.2 163.2 162.2 161.2 161.2 160.2 160.2 159.2 158.2 158.2 158.2 157.2 157.2 156.2 155.2 154.2 154.2 154.2 153.2 153.2 152.2 151.2 151.2 150.2 150.2 149.2 149.2 148.2 148.2 147.2 146.2 146.2 146.2 145.2 144.2 144.2 144.2 143.2 143.2 143.2 141.2 141.2 141.2 140.2 140.2 139.2 139.2 139.2 138.2 138.2 137.2 137.2 137.2 136.2 135.2 135.2 135.2 134.2 134.2 133.2 133.2 132.2 132.2 132.2 131.2 131.2 130.2 130.2 129.2 130.2 128.2 129.2 128.2 127.2 127.2 126.2 126.2 126.2 126.2 125.2 125.2 124.2 124.2 124.2 123.2 123.2 122.2 123.2 122.2 122.2 121.2 120.2 121.2 120.2 120.2 119.2 119.2 119.2 119.2 118.2 118.2 117.2 117.2 117.2 116.2 116.2 116.2 116.2 115.2 115.2 114.2 114.2 114.2 113.2 113.2 113.2 112.2 112.2 112.2 111.2 111.2 111.2 110.2 110.2 110.2 110.2 109.2 109.2 108.2 108.2 108.2 108.2 107.2 107.2 107.2 107.2 106.2 106.2 106.2 106.2 105.2 105.2 105.2 104.2 104.2 104.2 103.2 103.2 103.2 102.2 102.2 102.2 102.2 101.2 101.2 101.2 101.2 100.2 100.2 99.2 99.2 99.2 99.2 99.2 98.2 98.2 98.2 98.2 97.2 97.2 97.2 97.2 97.2 96.2 96.2 95.2 95.2 96.2 95.2 95.2 94.2 94.2 94.2 94.2 94.2 93.2 93.2 92.2 92.2 92.2 92.2 92.2 91.2 91.2 91.2 91.2 91.2 90.2 90.2 90.2 90.2 90.2 89.2 89.2 89.2 89.2 88.2 88.2 88.2 88.2 87.2 87.2 87.2 87.2 86.2 86.2 86.2 86.2 86.2 86.2 85.2 85.2 85.2 84.2 84.2 84.2 84.2 84.2 84.2 84.2 83.2 83.2 83.2 82.2 82.2 82.2 82.2 82.2 81.2 81.2 81.2 81.2 81.2 81.2 80.2 80.2 80.2 80.2 80.2 80.2 80.2 79.2 79.2 79.2 79.2 78.2 78.2 78.2 77.2 77.2 77.2 77.2 77.2 77.2 77.2 76.2 76.2 76.2 76.2 76.2 76.2 76.2 75.2 75.2 75.2 75.2 75.2 74.2 74.2 74.2 74.2 74.2 73.2 73.2 73.2 73.2 73.2 73.2 73.2 72.2 72.2 72.2 72.2 72.2 71.2 72.2 71.2 71.2 71.2 71.2 71.2 71.2 70.2 70.2 70.2 70.2 70.2 70.2 70.2 69.2 69.2 69.2 69.2 69.2 68.2 68.2 68.2 68.2 68.2 68.2 67.2 67.2 68.2 67.2 67.2 67.2 66.2 67.2 67.2 66.2 66.2 66.2 66.2 66.2 66.2 66.2 65.2 65.2 65.2 65.2 65.2 65.2 64.2 65.2 64.2 65.2 64.2 64.2 64.2 64.2 64.2 63.2 63.2 63.2 63.2 63.2 63.2 62.2 62.2 62.2 62.2 62.2 62.2 62.2 62.2 62.2 62.2 61.2 62.2 61.2 61.2 61.2 61.2 61.2 61.2 61.2 60.2 60.2 60.2 60.2 60.2 60.2 60.2 59.2 59.2 59.2 59.2 59.2 59.2 59.2 58.2 58.2 59.2 59.2 58.2 58.2 58.2 58.2 58.2 58.2 58.2 58.2 58.2 57.2 57.2 57.2 57.2 57.2 57.2 57.2 56.2 57.2 56.2 56.2 56.2 56.2 56.2 56.2 55.2 56.2 55.2 55.2 55.2 55.2 55.2 55.2 55.2 55.2 54.2 55.2 55.2 54.2 54.2 54.2 54.2 54.2 54.2 53.2 53.2 53.2 53.2 53.2 53.2 53.2 53.2 53.2 53.2 52.2 52.2 52.2 52.2 52.2 52.2 52.2 52.2 52.2 52.2 51.2 51.2 51.2 51.2 51.2 51.2 50.2 51.2 51.2 51.2 50.2 51.2 50.2 50.2 50.2 50.2 50.2 50.2 50.2 49.2 49.2 49.2 50.2 49.2 49.2 49.2 49.2 49.2 49.2 49.2 49.2 48.2 49.2 48.2 48.2 48.2 48.2 48.2 48.2 48.2 48.2 48.2 48.2 48.2 48.2 48.2 47.2 47.2 47.2 47.2 47.2 46.2 47.2 47.2 46.2 47.2 46.2 46.2 46.2 46.2 46.2 46.2 46.2 46.2 45.2 45.2 46.2 46.2 46.2 45.2 45.2 45.2 45.2 45.2 45.2 45.2 45.2 45.2 45.2 44.2 44.2 44.2 44.2 45.2 44.2 44.2 44.2 44.2 44.2 43.2 44.2 43.2 43.2 44.2 43.2 43.2 43.2 43.2 43.2 43.2 43.2 43.2 42.2 43.2 42.2 43.2 42.2 42.2 43.2 42.2 42.2 42.2 42.2 42.2 42.2 41.2 42.2 41.2 42.2 41.2 41.2 41.2 41.2 41.2 41.2 41.2 41.2 41.2 41.2 41.2 41.2 41.2 40.2 40.2 40.2 40.2 40.2 40.2 40.2 40.2 40.2 40.2 40.2 39.2 39.2 39.2 40.2 40.2 39.2 39.2 39.2 39.2 39.2 39.2 39.2 39.2 39.2 38.2 38.2 38.2 39.2 39.2 38.2 38.2 38.2 38.2 39.2 38.2 38.2 38.2 38.2 38.2 38.2 38.2 37.2 38.2 37.2 37.2 37.2 37.2 37.2 37.2 37.2 37.2 37.2 37.2 36.2 37.2 37.2 36.2 37.2 36.2 37.2 36.2 36.2 36.2 36.2 36.2 36.2 36.2 36.2 36.2 36.2 36.2 36.2 35.2 35.2 35.2 35.2 35.2 35.2 35.2 35.2 35.2 35.2 35.2 35.2 35.2 35.2 35.2 34.2 34.2 35.2 35.2 34.2 35.2 34.2 34.2 34.2 34.2 34.2 34.2 33.2 34.2 34.2 34.2 34.2 34.2 34.2 34.2 34.2 34.2 33.2 34.2 33.2 34.2 33.2 33.2 33.2 33.2 33.2 33.2 33.2 33.2 33.2 33.2 33.2 33.2 33.2 32.2 33.2 32.2 33.2 32.2 32.2 32.2 32.2 32.2 32.2 32.2 32.2 32.2 32.2 32.2 32.2 32.2 32.2 32.2 31.2 32.2 31.2 32.2 32.2 31.2 32.2 31.2 31.2 32.2 30.2 31.2 31.2 31.2 30.2 31.2 31.2 31.2 31.2 31.2 31.2 30.2 30.2 30.2 30.2 30.2 30.2 30.2 30.2 30.2 30.2 30.2 30.2 30.2 30.2 30.2 30.2 29.2 30.2 29.2 30.2 29.2 29.2 29.2 29.2 29.2 29.2 29.2 29.2 29.2 29.2 29.2 29.2 29.2 29.2 29.2 29.2 29.2 28.2 29.2 28.2 29.2 29.2 28.2 28.2 28.2 28.2 28.2 28.2 28.2 28.2 28.2 28.2 28.2 28.2 28.2 28.2 27.2 28.2 28.2 28.2 28.2 28.2 28.2 27.2 28.2 27.2 28.2 27.2 27.2 27.2 27.2 27.2 27.2 27.2 27.2 27.2 27.2 27.2 27.2 27.2 26.2 27.2 26.2 27.2 26.2 27.2 27.2 26.2 26.2 26.2 26.2 26.2 26.2 26.2 26.2 26.2 26.2 26.2 26.2 26.2 26.2 26.2 26.2 25.2 25.2 26.2 25.2 26.2 26.2 26.2 25.2 25.2 25.2 25.2 25.2 26.2 25.2 25.2 25.2 25.2 25.2 25.2 25.2 25.2 25.2 25.2 25.2 24.2 25.2 24.2 24.2 24.2 24.2 24.2 24.2 24.2 24.2 24.2 24.2 24.2 24.2 24.2 24.2 24.2 24.2 24.2 24.2 23.2 23.2 23.2 24.2 23.2 23.2 23.2 24.2 23.2 23.2 24.2 23.2 24.2 23.2 23.2 23.2 23.2 23.2 23.2 23.2 23.2 23.2 23.2 23.2 23.2 23.2 22.2 23.2 23.2 23.2 23.2 23.2 23.2 23.2 22.2 22.2 23.2 22.2 23.2 22.2 22.2 22.2 22.2 22.2 22.2 22.2 22.2 22.2 22.2 22.2 22.2 22.2 22.2 22.2 22.2 21.2 22.2 22.2 21.2 21.2 21.2 21.2 21.2 22.2 21.2 21.2 21.2 21.2 21.2 21.2 21.2 21.2 21.2 21.2 21.2 21.2 21.2 21.2 21.2 21.2 21.2 21.2 20.2 21.2 21.2 21.2 20.2 20.2 21.2 20.2 20.2 21.2 20.2 20.2 20.2 20.2 20.2 20.2 20.2 20.2 20.2 20.2 20.2 21.2 20.2 20.2 20.2 20.2 21.2 20.2 20.2 20.2 20.2 19.2 19.2 20.2 20.2 20.2 20.2 20.2 19.2 20.2 20.2 20.2 20.2 19.2 19.2 19.2 20.2 19.2 19.2 19.2 19.2 19.2 19.2 19.2 19.2 19.2 19.2 19.2 19.2 19.2 19.2 19.2 19.2 19.2 18.2 18.2 19.2 18.2 19.2 19.2 18.2 18.2 18.2 18.2 18.2 18.2 18.2 18.2 18.2 18.2 18.2 18.2 18.2 18.2 18.2 18.2 18.2 18.2 18.2 18.2 18.2 17.2 18.2 18.2 18.2 18.2 17.2 18.2 18.2 18.2 18.2 17.2 18.2 18.2 18.2 17.2 17.2 17.2 17.2 17.2 17.2 17.2 17.2 17.2 17.2 17.2 17.2 17.2 17.2 17.2 17.2 17.2 17.2 16.2 16.2 17.2 16.2 17.2 17.2 17.2 16.2 17.2 17.2 17.2 16.2 16.2 16.2 16.2 17.2 16.2 16.2 16.2 16.2 16.2 16.2 16.2 16.2 16.2 16.2 17.2 16.2 16.2 16.2 16.2 16.2 16.2 16.2 16.2 16.2 16.2 16.2 16.2 16.2 16.2 15.2 15.2 16.2 16.2 15.2 15.2 15.2 16.2 15.2 15.2 15.2 15.2 15.2 15.2 15.2 15.2 15.2 15.2 15.2 16.2 15.2
0.1 0.1 0.1 0.1 0.1 0.1 0.1 -0.9 0.1 0.1 0.1 0.1 3.1 9.1 23.1 44.1 75.1 116.1 164.1 218.1 274.1 329.1 383.1 434.1 484.1 533.1 580.1 625.1 668.1 710.1 750.1 787.1 820.1 851.1 878.1 902.1 923.1 941.1 956.1 969.1 979.1 987.1 993.1 996.1 998.1 999.1 998.1 995.1 992.1 987.1 981.1 974.1 968.1 960.1 951.1 942.1 933.1 923.1 913.1 903.1 892.1 882.1 871.1 860.1 849.1 838.1 827.1 817.1 806.1 795.1 785.1 774.1 764.1 754.1 744.1 734.1 724.1 715.1 705.1 696.1 687.1 678.1 669.1 661.1 652.1 644.1 635.1 628.1 620.1 612.1 604.1 597.1 590.1 583.1 576.1 569.1 562.1 556.1 549.1 543.1 537.1 531.1 525.1 519.1 513.1 508.1 502.1 496.1 492.1 486.1 481.1 476.1 471.1 466.1 461.1 457.1 452.1 448.1 443.1 439.1 435.1 430.1 426.1 422.1 418.1 414.1 410.1 406.1 403.1 399.1 395.1 392.1 388.1 385.1 381.1 378.1 374.1 371.1 368.1 365.1 362.1 358.1 356.1 352.1 349.1 346.1 343.1 340.1 338.1 335.1 332.1 329.1 327.1 324.1 322.1 319.1 317.1 314.1 312.1 309.1 307.1 305.1 302.1 300.1 298.1 295.1 293.1 291.1 289.1 287.1 285.1 282.1 280.1 279.1 276.1 274.1 272.1 270.1 269.1 266.1 265.1 263.1 261.1 259.1 257.1 256.1 254.1 252.1 251.1 249.1 247.1 245.1 244.1 242.1 240.1 239.1 237.1 236.1 234.1 232.1 231.1 229.1 228.1 226.1 225.1 223.1 222.1 221.1 219.1 218.1 217.1 215.1 214.1 212.1 211.1 210.1 209.1 207.1 206.1 205.1 203.1 202.1 201.1 199.1 199.1 197.1 196.1 195.1 194.1 192.1 192.1 190.1 189.1 188.1 187.1 186.1 185.1 184.1 183.1 182.1 180.1 179.1 179.1 178.1 176.1 175.1 175.1 174.1 172.1 172.1 170.1 169.1 168.1 168.1 167.1 166.1 165.1 164.1 163.1 162.1 161.1 161.1 159.1 159.1 158.1 157.1 157.1 155.1 154.1 154.1 153.1 152.1 151.1 150.1 150.1 149.1 148.1 148.1 147.1 146.1 145.1 145.1 144.1 143.1 142.1 141.1 141.1 140.1 139.1 139.1 138.1 137.1 137.1 136.1 135.1 134.1 134.1 133.1 133.1 132.1 131.1 131.1 130.1 129.1 129.1 128.1 128.1 127.1 126.1 126.1 125.1 125.1 124.1 123.1 123.1 122.1 121.1 121.1 121.1 120.1 119.1 119.1 118.1 118.1 117.1 116.1 116.1 115.1 115.1 115.1 114.1 113.1 113.1 112.1 112.1 111.1 111.1 111.1 110.1 109.1 109.1 109.1 108.1 107.1 107.1 106.1 106.1 105.1 105.1 105.1 104.1 104.1 103.1 103.1 102.1 102.1 101.1 101.1 101.1 100.1 100.1 99.1 99.1 99.1 98.1 98.1 97.1 97.1 96.1 96.1 96.1 95.1 95.1 94.1 94.1 94.1 93.1 93.1 93.1 92.1 92.1 91.1 91.1 91.1 90.1 90.1 90.1 89.1 89.1 89.1 88.1 88.1 88.1 87.1 86.1 87.1 86.1 86.1 85.1 85.1 85.1 85.1 84.1 84.1 84.1 84.1 83.1 83.1 82.1 82.1 82.1 81.1 81.1 81.1 80.1 81.1 80.1 80.1 80.1 79.1 79.1 78.1 78.1 78.1 78.1 78.1 77.1 77.1 77.1 76.1 76.1 76.1 76.1 76.1 75.1 74.1 74.1 74.1 74.1 74.1 74.1 73.1 73.1 73.1 72.1 72.1 72.1 72.1 72.1 72.1 71.1 71.1 71.1 71.1 70.1 70.1 70.1 69.1 70.1 69.1 69.1 68.1 68.1 68.1 68.1 67.1 67.1 67.1 67.1 67.1 67.1 66.1 66.1 66.1 66.1 65.1 65.1 65.1 65.1 65.1 64.1 64.1 64.1 64.1 63.1 63.1 63.1 63.1 62.1 63.1 62.1 62.1 62.1 62.1 62.1 61.1 61.1 61.1 61.1 61.1 60.1 60.1 60.1 60.1 60.1 60.1 59.1 59.1 59.1 59.1 59.1 58.1 58.1 58.1 58.1 58.1 58.1 57.1 57.1 57.1 57.1 57.1 56.1 56.1 56.1 56.1 56.1 56.1 56.1 56.1 55.1 55.1 55.1 55.1 55.1 54.1 54.1 54.1 54.1 54.1 54.1 54.1 54.1 53.1 53.1 53.1 53.1 52.1 53.1 52.1 52.1 52.1 52.1 52.1 52.1 51.1 52.1 51.1 51.1 51.1 51.1 51.1 50.1 50.1 50.1 50.1 50.1 49.1 50.1 50.1 49.1 50.1 49.1 49.1 49.1 49.1 49.1 49.1 48.1 48.1 48.1 48.1 48.1 48.1 48.1 47.1 48.1 47.1 47.1 47.1 47.1 47.1 47.1 46.1 46.1 46.1 46.1 46.1 46.1 46.1 45.1 46.1 46.1 45.1 45.1 45.1 45.1 45.1 45.1 45.1 45.1 44.1 45.1 44.1 44.1 44.1 44.1 44.1 43.1 44.1 44.1 43.1 43.1 43.1 43.1 42.1 43.1 43.1 43.1 42.1 43.1 42.1 42.1 42.1 42.1 42.1 42.1 42.1 42.1 41.1 41.1 41.1 41.1 41.1 41.1 41.1 40.1 41.1 41.1 40.1 40.1 40.1 41.1 40.1 40.1 40.1 40.1 39.1 40.1 40.1 39.1 39.1 40.1 39.1 39.1 39.1 39.1 39.1 39.1 39.1 39.1 39.1 38.1 38.1 39.1 38.1 38.1 38.1 38.1 38.1 38.1 37.1 37.1 37.1 38.1 37.1 37.1 37.1 37.1 37.1 37.1 37.1 37.1 36.1 37.1 36.1 36.1 36.1 36.1 36.1 36.1 36.1 36.1 36.1 36.1 36.1 36.1 35.1 35.1 35.1 35.1 35.1 35.1 35.1 35.1 35.1 35.1 35.1 35.1 34.1 34.1 34.1 34.1 34.1 34.1 34.1 34.1 34.1 34.1 34.1 34.1 34.1 34.1 33.1 34.1 33.1 33.1 33.1 33.1 33.1 33.1 33.1 33.1 33.1 33.1 33.1 33.1 33.1 32.1 32.1 32.1 32.1 32.1 32.1 32.1 32.1 32.1 32.1 32.1 32.1 32.1 32.1 32.1 32.1 32.1 32.1 31.1 31.1 31.1 31.1 31.1 31.1 31.1 31.1 31.1 31.1 31.1 30.1 30.1 31.1 31.1 31.1 30.1 30.1 31.1 30.1 30.1 30.1 30.1 30.1 30.1 30.1 30.1 30.1 30.1 30.1 30.1 29.1 30.1 30.1 29.1 29.1 29.1 30.1 29.1 29.1 29.1 29.1 29.1 29.1 29.1 29.1 29.1 28.1 28.1 28.1 29.1 28.1 28.1 28.1 28.1 28.1 28.1 28.1 28.1 28.1 28.1 28.1 28.1 28.1 28.1 28.1 28.1 28.1 28.1 28.1 27.1 27.1 27.1 27.1 27.1 27.1 27.1 27.1 27.1 27.1 27.1 27.1 27.1 27.1 27.1 27.1 26.1 26.1 26.1 26.1 26.1 26.1 26.1 26.1 26.1 26.1 26.1 26.1 26.1 25.1 25.1 26.1 26.1 26.1 26.1 26.1 26.1 26.1 25.1 25.1 25.1 25.1 25.1 25.1 25.1 25.1 25.1 25.1 25.1 25.1 25.1 25.1 25.1 25.1 25.1 25.1 24.1 25.1 24.1 24.1 24.1 24.1 24.1 24.1 24.1 24.1 24.1 24.1 24.1 24.1 24.1 24.1 24.1 23.1 24.1 24.1 24.1 24.1 23.1 23.1 23.1 23.1 23.1 23.1 23.1 23.1 23.1 23.1 23.1 23.1 23.1 23.1 23.1 23.1 23.1 23.1 23.1 23.1 23.1 23.1 23.1 23.1 22.1 22.1 22.1 23.1 22.1 22.1 23.1 22.1 22.1 22.1 22.1 22.1 22.1 22.1 22.1 22.1 22.1 22.1 22.1 22.1 22.1 22.1 22.1 22.1 22.1 21.1 21.1 22.1 22.1 21.1 21.1 21.1 21.1 21.1 21.1 21.1 21.1 21.1 21.1 21.1 21.1 21.1 21.1 21.1 21.1 20.1 21.1 21.1 21.1 21.1 21.1 21.1 21.1 21.1 20.1 21.1 20.1 20.1 21.1 20.1 20.1 20.1 21.1 20.1 20.1 20.1 20.1 20.1 20.1 20.1 20.1 20.1 20.1 20.1 20.1 19.1 20.1 20.1 20.1 20.1 20.1 19.1 20.1 20.1 19.1 19.1 20.1 19.1 19.1 19.1 19.1 19.1 19.1 19.1 19.1 19.1 19.1 19.1 19.1 19.1 19.1 19.1 19.1 19.1 19.1 19.1 19.1 19.1 19.1 19.1 19.1 19.1 19.1 18.1 19.1 18.1 18.1 18.1 18.1 19.1 19.1 19.1 18.1 18.1 18.1 18.1 18.1 18.1 18.1 18.1 18.1 18.1 18.1 18.1 18.1 18.1 18.1 18.1 18.1 18.1 17.1 18.1 18.1 18.1 17.1 18.1 18.1 17.1 17.1 17.1 17.1 17.1 17.1 17.1 17.1 17.1 17.1 17.1 17.1 17.1 17.1 17.1 17.1 17.1 17.1 17.1 17.1 17.1 17.1 17.1 17.1 17.1 17.1 17.1 17.1 17.1 17.1 17.1 17.1 17.1 17.1 17.1 17.1 16.1 17.1 16.1 16.1 17.1 16.1 16.1 16.1 17.1 16.1 16.1 16.1 16.1 16.1 16.1 16.1 16.1 16.1 16.1 16.1 16.1 16.1 16.1 16.1 16.1 16.1 16.1 16.1 16.1 16.1 16.1 15.1 16.1 15.1 16.1 15.1 16.1 16.1 15.1 16.1 16.1 16.1 15.1 15.1 15.1 16.1 15.1 15.1 15.1 15.1 15.1 15.1 15.1 15.1 15.1 15.1 15.1 15.1 15.1 15.1 15.1 15.1 15.1 15.1 15.1 15.1 15.1 15.1 15.1 14.1 15.1 15.1 15.1 14.1 15.1 15.1 14.1 14.1 15.1 15.1 14.1 14.1 14.1 14.1 15.1 14.1 14.1 14.1 14.1 14.1 14.1 14.1 14.1 14.1 14.1 14.1 14.1 14.1 14.1 14.1 14.1 14.1 14.1 14.1 14.1 14.1 14.1 14.1 14.1 14.1 14.1 14.1 13.1 14.1 13.1 14.1 14.1 13.1 14.1 13.1 13.1 14.1 14.1 13.1 13.1 14.1 13.1 13.1 13.1 14.1 13.1 13.1 13.1 13.1 13.1 13.1 13.1 13.1 13.1 13.1 13.1 13.1 13.1 13.1 13.1 13.1 13.1 13.1 13.1 13.1 13.1 13.1 13.1 13.1 13.1 13.1 13.1 13.1 13.1 13.1 13.1 13.1 13.1 12.1 13.1 13.1 13.1 12.1 12.1 12.1 13.1 13.1 12.1 12.1 12.1 12.1 12.1 12.1 12.1 12.1 12.1 12.1 12.1 12.1 12.1 12.1 12.1 12.1 12.1 12.1 12.1 12.1 12.1 12.1 12.1 12.1 12.1 12.1 12.1 12.1 12.1 12.1 12.1 12.1 12.1 12.1 12.1 12.1 11.1 12.1 12.1 12.1 12.1 11.1 11.1 12.1 12.1 11.1 12.1 11.1 11.1 11.1 12.1 11.1 11.1 12.1 12.1 11.1 11.1 11.1 11.1 11.1 11.1 11.1 11.1 11.1 11.1 11.1 11.1 11.1 11.1 11.1 11.1 11.1 11.1 11.1 11.1 11.1 11.1 11.1 11.1 11.1 11.1 11.1 11.1 11.1 11.1 11.1 11.1 11.1 11.1 11.1 11.1 11.1 11.1 11.1 11.1 10.1 10.1 10.1 11.1 10.1 11.1 11.1 11.1 10.1 11.1 11.1 11.1 11.1 11.1 11.1 10.1 10.1 10.1 10.1 10.1 11.1 10.1 11.1 10.1 10.1 10.1 11.1 10.1 10.1 10.1 10.1 10.1 10.1 10.1 10.1 10.1 10.1 10.1 10.1 10.1 10.1 10.1 10.1 10.1 10.1 10.1 10.1 10.1 10.1 10.1 10.1 10.1 10.1 10.1 10.1 10.1 10.1 10.1 10.1 10.1 10.1 10.1 10.1 10.1 10.1 9.1 10.1 10.1 10.1 9.1 10.1 9.1 10.1 10.1 10.1 9.1 9.1 9.1 9.1 9.1 9.1 9.1 10.1 9.1 9.1 10.1 9.1 9.1 9.1 9.1 9.1 9.1 9.1 9.1 9.1 9.1 9.1 9.1 9.1 9.1 9.1 9.1 9.1 9.1 9.1 9.1 9.1 9.1 9.1 9.1 9.1
0 0 0 0 0 0 0 0 0 0 0 0 1 2 5 11 17 26 37 48 59 70 83 97 113 134 160 191 229 274 326 384 447 513 580 648 713 777 839 898 955 1008 1058 1105 1149 1190 1228 1263 1295 1324 1350 1374 1395 1414 1430 1444 1455 1466 1474 1480 1484 1487 1488 1488 1487 1484 1481 1476 1471 1464 1457 1449 1441 1432 1422 1412 1402 1391 1380 1368 1357 1345 1333 1321 1308 1296 1284 1272 1259 1246 1234 1221 1209 1196 1184 1172 1160 1147 1135 1123 1111 1100 1088 1076 1065 1054 1042 1032 1021 1010 999 989 978 968 958 948 938 928 918 909 900 891 882 873 863 855 847 838 830 822 814 806 798 790 782 775 768 760 753 746 739 732 725 719 712 706 699 693 687 680 675 668 663 657 651 646 640 635 630 624 619 614 609 604 599 594 589 585 580 576 571 567 562 557 554 549 545 541 537 533 529 525 521 517 514 510 506 503 499 496 492 489 485 482 478 475 472 469 466 463 459 457 453 450 447 444 442 439 437 433 431 428 425 422 420 418 415 412 410 407 405 402 400 398 395 393 390 388 386 384 382 380 377 375 372 371 369 367 365 363 361 359 357 355 353 351 349 347 345 343 341 340 338 337 334 333 331 330 328 326 325 323 321 320 318 316 315 313 312 310 309 307 305 304 303 301 300 298 296 295 294 293 291 290 289 287 286 284 283 282 280 279 278 277 276 274 273 272 271 270 268 267 266 265 264 262 261 260 259 258 256 256 255 254 253 251 250 249 248 247 246 245 244 243 242 241 240 239 238 237 236 235 234 233 232 231 231 229 229 228 227 226 225 224 223 222 221 221 220 219 218 217 216 216 215 214 213 212 211 211 210 209 208 207 207 206 205 205 204 203 202 201 201 200 199 199 198 197 196 196 195 194 194 193 192 192 191 190 190 188 188 187 187 187 186 185 184 184 183 182 181 181 181 180 179 179 178 178 177 177 176 175 175 174 173 173 172 172 171 171 170 169 169 168 168 168 167 166 166 165 165 164 164 163 162 162 162 161 161 160 159 159 158 158 157 157 157 156 155 155 155 154 154 153 153 152 152 151 151 150 150 149 149 148 148 148 147 147 147 146 146 145 145 144 144 143 143 142 142 142 141 141 140 140 140 139 139 138 138 137 137 137 136 136 136 136 135 134 134 133 133 133 133 132 132 131 131 131 130 130 129 129 129 129 128 127 127 127 127 126 126 126 125 125 125 124 124 124 123 123 122 122 122 122 121 121 121 120 120 119 119 119 119 118 118 118 118 117 117 117 116 116 115 115 115 115 114 114 114 113 113 113 112 112 112 111 111 111 111 111 110 110 110 109 109 109 109 108 108 108 107 107 107 107 106 106 106 106 105 105 105 105 104 104 104 103 103 103 103 103 102 102 102 101 101 101 101 100 100 100 99 99 99 99 99 98 98 98 97 97 97 97 97 97 96 96 96 96 96 95 95 95 95 94 94 94 94 94 93 93 92 92 92 92 92 92 91 91 91 91 91 91 90 90 90 89 89 89 89 89 89 88 88 88 88 87 87 87 87 87 86 86 86 86 86 86 85 85 85 85 85 84 84 84 84 84 84 83 83 83 83 83 82 82 82 81 82 82 81 81 81 81 81 80 80 80 80 80 79 80 79 79 79 79 79 78 78 78 78 78 77 77 77 77 77 77 77 76 76 76 76 76 76 75 75 75 75 75 75 74 74 74 74 74 73 73 73 73 73 73 73 73 72 72 72 72 72 72 72 71 71 71 71 71 71 70 71 70 70 70 70 70 70 70 69 69 69 69 69 69 68 68 68 68 68 68 68 67 67 67 67 67 67 66 66 66 66 66 66 66 66 65 65 65 65 65 65 65 65 64 64 64 64 64 64 64 63 63 64 63 63 63 63 63 63 63 62 62 62 62 62 62 62 61 61 61 61 61 61 61 61 61 60 60 60 60 60 60 60 60 60 59 59 59 59 59 58 59 59 59 58 58 59 58 58 58 58 58 57 57 57 57 57 57 57 57 57 56 56 56 56 56 56 56 56 55 55 56 55 55 55 55 55 55 55 55 54 54 54 54 54 54 54 54 54 53 54 53 53 53 53 53 53 52 52 52 52 52 52 52 52 52 52 52 51 51 52 51 51 51 51 51 51 51 51 51 51 51 50 50 50 50 50 50 50 50 49 49 49 49 49 49 49 49 49 49 49 48 49 48 49 48 48 48 48 48 48 48 47 48 48 47 47 47 47 47 47 47 47 47 46 46 46 46 46 46 46 46 46 46 46 46 45 46 45 45 45 45 45 45 45 45 45 45 45 45 45 45 44 44 44 44 44 44 44 44 44 43 44 43 43 43 43 43 43 43 43 43 43 43 43 43 42 43 43 42 42 42 42 42 42 42 42 42 42 41 42 42 41 41 41 41 41 41 41 41 41 41 41 41 41 40 40 40 40 40 40 40 40 40 40 40 39 40 39 39 39 39 39 39 39 39 39 39 39 39 39 39 38 38 38 38 38 38 38 38 38 38 38 38 38 38 38 38 38 37 37 37 37 37 37 37 37 37 37 37 37 37 37 36 36 36 36 37 36 36 36 36 36 36 36 36 36 36 35 36 35 35 36 35 35 35 35 35 35 35 35 35 35 35 35 35 35 34 34 34 34 34 34 34 34 34 34 34 34 34 34 34 34 34 34 34 33 34 33 33 33 33 33 33 33 33 33 33 32 33 33 33 33 32 32 32 32 32 32 32 32 32 32 32 32 32 32 31 32 32 32 31 31 31 31 32 31 31 31 31 31 31 31 31 31 31 31 31 31 31 30 30 30 30 30 30 30 30 30 30 30 30 30 30 30 30 30 29 30 29 29 29 30 29 29 29 29 29 29 29 29 29 29 29 29 29 29 29 28 28 28 28 28 28 28 28 28 28 28 28 28 28 28 28 28 28 28 28 28 27 27 27 28 27 28 27 27 27 27 27 27 27 27 27 27 27 27 27 27 27 27 26 27 26 26 26 26 26 26 26 26 26 26 26 26 26 26 26 26 26 26 25 26 25 26 25 26 26 25 25 26 25 26 25 25 25 25 25 25 25 25 25 25 25 25 25 25 24 25 24 25 25 24 24 24 24 24 24 24 24 24 24 24 24 24 24 24 24 24 24 24 23 23 24 23 24 24 23 23 23 23 24 23 23 23 23 23 23 23 23 23 23 23 23 22 23 22 22 23 23 23 23 23 22 22 22 22 22 22 22 22 22 22 22 22 22 22 21 22 22 21 22 21 21 22 21 21 22 21 21 21 21 21 21 21 21 21 21 21 21 21 21 21 21 21 21 21 21 21 20 21 20 20 21 20 20 20 20 20 20 20 20 20 20 20 20 20 20 20 20 20 20 20 19 20 20 19 19 20 20 20 20 19 20 19 20 19 19 19 19 19 19 19
4 9 8 - 1 5 - 7
-1 -1 -1 -1 -1 5 123 463 918 1380 1801 2168 2485 2756 2942 2959 2781 2460 2078 1705 1378 1110 900 738 613 522 447 385 337 300 270 244 222 201 185 170 158 147 137 129 121 115 108 103 98 93 89 86 82 78 75 73 69 67 65 62 60 58 56 55 53 52 50 48 47 46 44 44 43 41 41 39 38 37 36 36 35 34 33 32 31 31 31 29 29 29 28 28 27 27 26 26 25 24 25 24 24 23 23 22 22 22 21 21 21 21 20 20 19 19 19 18 19 18 17 17 17 17 17 17 16 16 16 16 15 16 15 15 15 15 14 15 14 14 14 14 14 13 13 13 13 13 12 12 12 12 12 12 11 11 12 11 11 12 11 11 11 11 11 11 10 11 10 10 10 10 10 9 9 9 9 9 9 9 9 9 9 8 9 9 8 8 8 8 8 8 8 8 7 8 8 8 8 8 8 8 8 7 8 7 7 8 8 7 7 7 7 7 7 7 7 7 7 7 6 6 7 7 6 7 6 6 6 7 6 6 6 5 6 6 5 5 5 6 5 6 5 5 6 5 5 6 5 6 5 5 5 5 5 4 5 5 4 5 4 5 4 5 4 4 5 4 5 4 4 4 4 4 4 4 4 4 4 4 5 4 4 4 4 4 4 3 3 4 4 4 4 4 4 4 4 3 3 4 4 3 3 3 3 4 3 3 3 3 3 3 3 3 3 3 4 4 3 3 3 3 3 4 3 3 3 4 3 3 4 4 3 3 3 3 4 3 3 4 4 3 3 3 3 3 3 3 3 3 3 2 3 2 2 2 3 3 3 3 3 3 3 2 2 2 2 2 3 3 3 3 2 3 2 3 3 3 2 3 3 3 2 2 2 3 3 3 3 2 2 2 2 3 2 2 2 2 2 3 3 3 2 2 3 2 2 2 2 2 2 2 2 2 2 3 2 2 2 2 2 2 2 2 2 2 2 2 2 1 2 2 2 2 2 2 3 2 2 2 2 2 2 2 2 2 2 2 2 2 2 2 2 1 2 2 2 1 2 1 2 2 3 2 2 2 2 1 2 2 2 2 2 2 2 2 2 2 2 2 2 2 1 1 2 2 2 2 2 2 2 1 1 1 2 2 2 1 1 2 2 2 2 2 1 1 2 2 2 2 1 1 1 2 1 1 2 2 2 2 2 2 1 1 1 1 1 2 2 2 2 2 1 1 2 1 2 1 1 2 2 2 1 2 2 2 1 1 2 2 1 1 2 1 1 2 1 2 1 1 2 1 2 1 1 1 2 1 2 1 1 1 1 1 1 1 1 1 1 1 1 1 1 1 1 1 2 1 2 1 1 1 1 1 2 2 1 2 1 2 2 1 1 1 1 1 1 1 1 1 1 1 1 1 1 1 1 1 1 1 1 1 1 1 1 1 1 1 1 1 1 1 1 2 1 2 1 1 1 1 1 1 1 1 1 1 1 1 1 1 1 1 1 1 1 1 1 1 0 0 1 0 0 0 0 1 1 1 1 1 1 1 1 1 1 1 1 1 1 1 1 1 0 0 1 1 1 1 0 1 0 0 1 1 1 1 1 1 0 0 1 1 0 0 1 0 1 1 1 1 1 1 1 0 0 1 1 1 0 1 1 1 1 1 1 1 1 1 1 1 0 1 0 1 1 0 0 0 1 1 0 0 0 1 0 1 1 0 1 0 1 0 1 1 0 1 1 1 0 1 1 1 1 1 0 1 0 1 0 1 0 0 0 1 0 1 0 0 1 0 0 1 1 0 1 0 0 0 1 0 0 1 0 1 0 0 0 1 0 0 1 0 0 0 1 0 1 1 0 0 1 0 1 0 0 1 0 1 0 0 0 0 0 0 0 1 0 0 1 0 0 0 0 0 0 1 0 0 0 1 0 0 1 0 0 1 0 1 0 1 0 0 0 0 0 0 1 0 0 1 0 0 1 0 0 0 1 0 0 1 0 0 0 1 0 0 0 0 0 0 0 0 0 0 0 0 0 0 0 0 0 0 1 0 0 0 1 0 0 0 0 0 0 0 0 0 1 0 0 0 0 0 0 0 0 0 0 0 1 0 0 0 0 0 0 0 0 0 1 0 0 0 0 0 0 0 0 0 0 0 0 0 0 -1 0 0 0 0 0 0 0 0 0 0 0 0 0 0 0 0 0 0 0 0 0 0 0 0 0 0 0 0 0 0 0 0 0 0 0 0 0 0 0 0 0 1 0 0 0 0 0 0 0 0 0 0 0 0 0 0 0 0 -1 0 0 0 0 0 0 0 1 0 0 0 0 0 0 0 0 0 0 0 0 0 -1 0 0 0 0 0 0 0 0 0 0 0 0 0 0 0 0 0 0 -1 0 0 -1 0 0 0 0 0 0 0 0 -1 0 0 0 0 0 -1 0 0 0 0 0 0 -1 0 0 -1 0 0 0 0 0 0 0 0 0 0 0 0 0 0 0 0 0 0 0 0 -1 0 0 0 0 0 -1 -1 0 0 -1 0 0 0 0 -1 0 0 0 -1 0 0 0 0 -1 0 0 0 -1 0 0 -1 0 -1 0 0 -1 -1 0 0 -1 0 0 0 -1 0 0 0 -1 0 -1 0 0 0 -1 0 0 0 -1 0 0 -1 0 0 0 0 -1 0 -1 0 -1 0 -1 0 -1 0 0 0 0 -1 0 -1 0 0 0 -1 0 -1 -1 -1 0 0 -1 -1 0 0 -1 0 0 -1 0 0 -1 -1 0 -1 0 0 0 -1 0 0 0 0 0 -1 0 0 0 -1 0 -1 -1 0 -1 0 -1 -1 0 0 -1 0 0 -1 0 0 -1 0 0 -1 0 0 0 0 -1 0 -1 0 0 -1 0 -1 0 0 0 -1 0 -1 -1 0 -1 0 -1 -1 0 0 -1 0 0 0 0 0 0 0 -1 0 -1 0 0 0 0 -1 0 0 -1 0 -1 0 0 0 -1 0 -1 -1 0 0 -1 0 0 -1 0 0 0 0 -1 0 -1 0 0 0 0 0 0 0 -1 0 -1 0 -1 0 -1 0 -1 -1 0 -1 0 -1 0 -1 0 -1 0 0 -1 0 0 -1 0 -1 -1 0 -1 0 -1 -1 -1 0 -1 0 -1 -1 0 0 0 -1 -1 0 0 0 -1 -1 0 -1 0 -1 -1 0 -1 0 -1 -1 -1 -1 -1 0 0 -1 -1 0 -1 -1 -1 -1 -1 -1 -1 -1 -1 -1 -1 -1 -1 -1 -1 -1 -1 0 0 -1 0 -1 -1 -1 -1 -1 -1 0 0 -1 -1 0 0 0 -1 -1 -1 -1 -1 -1 -1 0 -1 -1 0 0 -1 -1 -1 -1 -1 -1 -1 -1 -1 -1 -1 -1 -1 -1 -1 -1 -1 -1 -1 -1 -1 -1 0 -1 -1 0 0 0 -1 0 -1 -1 -1 0 -1 -1 0 -1 -1 0 -1 -1 -1 -1 0 -1 -1 -1 0 -1 -1 -1 -1 0 -1 -1 -1 -1 -1 -1 -1 0 0 -1 -1 -1 0 -1 -1 -1 -1 0 0 -1 -1 -1 -1 -1 -1 0 -1 -1 -1 -1 0 -1 -1
-4.5 -3.5 -4.5 -4.5 -3.5 20.5 229.5 614.5 1035.5 1427.5 1772.5 2071.5 2330.5 2536.5 2598.5 2449.5 2161.5 1827.5 1504.5 1223.5 993.5 814.5 675.5 569.5 487.5 428.5 376.5 334.5 302.5 276.5 255.5 235.5 218.5 204.5 191.5 180.5 170.5 161.5 153.5 147.5 140.5 134.5 129.5 124.5 119.5 115.5 110.5 107.5 104.5 100.5 97.5 94.5 91.5 88.5 86.5 83.5 81.5 79.5 77.5 75.5 72.5 71.5 69.5 67.5 66.5 64.5 62.5 61.5 60.5 59.5 58.5 55.5 55.5 53.5 52.5 51.5 50.5 49.5 48.5 48.5 46.5 45.5 45.5 43.5 43.5 42.5 41.5 40.5 40.5 39.5 39.5 38.5 37.5 36.5 35.5 35.5 34.5 34.5 33.5 32.5 32.5 32.5 32.5 31.5 31.5 30.5 30.5 29.5 29.5 28.5 28.5 27.5 27.5 27.5 26.5 26.5 25.5 25.5 25.5 24.5 24.5 24.5 24.5 23.5 23.5 23.5 22.5 22.5 22.5 22.5 21.5 21.5 20.5 21.5 20.5 19.5 20.5 20.5 19.5 19.5 19.5 18.5 19.5 19.5 18.5 18.5 17.5 17.5 17.5 17.5 17.5 17.5 17.5 16.5 16.5 16.5 15.5 15.5 15.5 15.5 15.5 15.5 14.5 14.5 14.5 14.5 14.5 14.5 13.5 13.5 13.5 14.5 13.5 13.5 12.5 12.5 12.5 13.5 12.5 13.5 12.5 12.5 12.5 12.5 12.5 11.5 12.5 11.5 11.5 11.5 11.5 11.5 10.5 11.5 10.5 11.5 10.5 10.5 10.5 10.5 10.5 10.5 10.5 10.5 9.5 10.5 9.5 9.5 10.5 10.5 9.5 9.5 9.5 9.5 9.5 9.5 8.5 8.5 8.5 8.5 8.5 8.5 8.5 8.5 8.5 8.5 8.5 8.5 8.5 7.5 7.5 7.5 8.5 8.5 8.5 7.5 7.5 7.5 8.5 7.5 7.5 7.5 7.5 7.5 7.5 7.5 6.5 7.5 6.5 6.5 6.5 6.5 6.5 6.5 6.5 6.5 6.5 5.5 5.5 6.5 6.5 5.5 6.5 5.5 6.5 5.5 6.5 5.5 5.5 6.5 5.5 5.5 5.5 5.5 6.5 5.5 5.5 5.5 5.5 5.5 4.5 5.5 4.5 5.5 5.5 4.5 5.5 4.5 5.5 5.5 4.5 4.5 4.5 5.5 5.5 4.5 4.5 5.5 5.5 5.5 5.5 4.5 4.5 4.5 4.5 4.5 4.5 4.5 3.5 4.5 4.5 4.5 4.5 4.5 3.5 3.5 3.5 3.5 3.5 4.5 3.5 3.5 3.5 4.5 4.5 3.5 3.5 4.5 3.5 3.5 3.5 3.5 3.5 3.5 3.5 3.5 3.5 3.5 3.5 3.5 2.5 3.5 3.5 3.5 3.5 2.5 2.5 3.5 3.5 2.5 2.5 2.5 3.5 3.5 3.5 2.5 2.5 2.5 2.5 2.5 2.5 2.5 3.5 2.5 3.5 2.5 3.5 2.5 2.5 2.5 2.5 2.5 2.5 3.5 2.5 2.5 2.5 2.5 2.5 2.5 2.5 2.5 2.5 2.5 2.5 2.5 2.5 2.5 2.5 2.5 2.5 2.5 2.5 2.5 2.5 2.5 2.5 2.5 2.5 2.5 2.5 1.5 1.5 2.5 2.5 2.5 1.5 2.5 1.5 2.5 2.5 1.5 2.5 1.5 1.5 1.5 1.5 1.5 1.5 1.5 1.5 1.5 1.5 1.5 1.5 1.5 1.5 1.5 1.5 1.5 1.5 2.5 1.5 1.5 1.5 1.5 2.5 1.5 1.5 1.5 1.5 1.5 1.5 1.5 1.5 0.5 1.5 1.5 1.5 0.5 1.5 1.5 1.5 1.5 0.5 0.5 1.5 1.5 1.5 0.5 1.5 1.5 0.5 0.5 1.5 1.5 0.5 1.5 1.5 0.5 1.5 0.5 1.5 1.5 0.5 1.5 0.5 1.5 1.5 1.5 0.5 0.5 1.5 1.5 0.5 0.5 0.5 1.5 1.5 0.5 0.5 0.5 0.5 0.5 0.5 0.5 0.5 1.5 0.5 0.5 0.5 0.5 1.5 0.5 0.5 0.5 0.5 0.5 0.5 0.5 0.5 0.5 0.5 0.5 0.5 0.5 0.5 0.5 0.5 0.5 0.5 0.5 0.5 0.5 0.5 0.5 0.5 0.5 0.5 0.5 0.5 0.5 -0.5 0.5 -0.5 0.5 0.5 0.5 -0.5 0.5 0.5 0.5 0.5 0.5 -0.5 0.5 -0.5 0.5 0.5 -0.5 0.5 -0.5 -0.5 -0.5 0.5 0.5 -0.5 -0.5 -0.5 -0.5 0.5 0.5 -0.5 -0.5 -0.5 -0.5 0.5 0.5 -0.5 -0.5 -0.5 -0.5 0.5 0.5 0.5 0.5 0.5 -0.5 -0.5 -0.5 -0.5 -0.5 -0.5 -0.5 -0.5 -0.5 -0.5 -0.5 0.5 -0.5 -0.5 -0.5 -0.5 -0.5 -0.5 -0.5 -0.5 -0.5 -0.5 -0.5 -0.5 -0.5 0.5 0.5 -0.5 -0.5 -0.5 -0.5 -0.5 -0.5 -0.5 -0.5 -0.5 -0.5 -0.5 -0.5 -0.5 -0.5 0.5 -0.5 -0.5 -0.5 -0.5 -0.5 -0.5 -0.5 -0.5 -0.5 -0.5 -0.5 -0.5 -0.5 -0.5 -0.5 -0.5 -0.5 -0.5 -1.5 -0.5 -0.5 -0.5 -0.5 -0.5 -0.5 -1.5 -0.5 -1.5 -0.5 -1.5 -0.5 -0.5 -1.5 -0.5 -0.5 -0.5 -1.5 -0.5 -0.5 -1.5 -1.5 -0.5 -0.5 -1.5 -0.5 -0.5 -0.5 -1.5 -1.5 -0.5 -1.5 -0.5 -0.5 -1.5 -0.5 -0.5 -0.5 -0.5 -1.5 -1.5 -1.5 -1.5 -1.5 -1.5 -0.5 -0.5 -0.5 -0.5 -0.5 -1.5 -0.5 -0.5 -1.5 -1.5 -1.5 -1.5 -0.5 -0.5 -0.5 -0.5 -0.5 -0.5 -0.5 -0.5 -0.5 -1.5 -0.5 -0.5 -1.5 -1.5 -1.5 -0.5 -1.5 -1.5 -1.5 -1.5 -1.5 -1.5 -1.5 -1.5 -1.5 -1.5 -1.5 -1.5 -0.5 -1.5 -1.5 -0.5 -1.5 -1.5 -1.5 -1.5 -1.5 -1.5 -0.5 -0.5 -1.5 -1.5 -1.5 -0.5 -1.5 -1.5 -1.5 -1.5 -1.5 -0.5 -1.5 -1.5 -1.5 -1.5 -1.5 -1.5 -1.5 -1.5 -1.5 -1.5 -1.5 -1.5 -1.5 -1.5 -1.5 -1.5 -1.5 -1.5 -1.5 -1.5 -1.5 -1.5 -1.5 -1.5 -1.5 -1.5 -1.5 -1.5 -1.5 -1.5 -1.5 -1.5 -1.5 -1.5 -1.5 -1.5 -1.5 -1.5 -1.5 -1.5 -1.5 -1.5 -1.5 -2.5 -1.5 -1.5 -1.5 -1.5 -2.5 -1.5 -1.5 -1.5 -1.5 -1.5 -2.5 -1.5 -1.5 -1.5 -1.5 -2.5 -2.5 -2.5 -2.5 -1.5 -1.5 -1.5 -1.5 -1.5 -1.5 -1.5 -1.5 -1.5 -1.5 -1.5 -1.5 -1.5 -2.5 -2.5 -2.5 -2.5 -1.5 -2.5 -2.5 -1.5 -1.5 -1.5 -2.5 -2.5 -2.5 -2.5 -2.5 -1.5 -1.5 -1.5 -1.5 -1.5 -1.5 -1.5 -1.5 -1.5 -1.5 -2.5 -2.5 -2.5 -1.5 -1.5 -2.5 -2.5 -2.5 -1.5 -1.5 -2.5 -2.5 -1.5 -1.5 -1.5 -2.5 -2.5 -2.5 -1.5 -1.5 -2.5 -2.5 -2.5 -1.5 -1.5 -2.5 -1.5 -1.5 -2.5 -2.5 -2.5 -2.5 -2.5 -2.5 -2.5 -2.5 -2.5 -2.5 -2.5 -1.5 -1.5 -2.5 -2.5 -1.5 -1.5 -1.5 -2.5 -2.5 -1.5 -1.5 -2.5 -2.5 -1.5 -1.5 -1.5 -1.5 -2.5 -2.5 -1.5 -1.5 -2.5 -1.5 -2.5 -2.5 -1.5 -1.5 -2.5 -2.5 -1.5 -1.5 -2.5 -1.5 -2.5 -2.5 -2.5 -2.5 -2.5 -1.5 -2.5 -1.5 -2.5 -1.5 -2.5 -2.5 -1.5 -2.5 -2.5 -1.5 -2.5 -2.5 -1.5 -2.5 -1.5 -2.5 -2.5 -2.5 -2.5 -1.5 -2.5 -2.5 -1.5 -2.5 -1.5 -2.5 -2.5 -1.5 -2.5 -1.5 -2.5 -1.5 -2.5 -2.5 -2.5 -2.5 -2.5 -2.5 -1.5 -2.5 -2.5 -2.5 -1.5 -2.5 -2.5 -2.5 -2.5 -2.5 -2.5 -2.5 -2.5 -2.5 -2.5 -2.5 -2.5 -2.5 -2.5 -2.5 -2.5 -2.5 -2.5 -2.5 -2.5 -2.5 -2.5 -2.5 -2.5 -2.5 -2.5 -2.5 -2.5 -1.5 -2.5 -2.5 -2.5 -2.5 -1.5 -2.5 -2.5 -2.5 -2.5 -2.5 -2.5 -2.5 -2.5 -2.5 -2.5 -2.5 -2.5 -2.5 -2.5 -2.5 -2.5 -2.5 -2.5 -2.5 -2.5 -2.5 -2.5 -2.5 -2.5 -2.5 -2.5 -2.5 -2.5 -2.5 -2.5 -2.5 -2.5 -2.5 -3.5 -2.5 -2.5 -2.5 -2.5 -2.5 -2.5 -2.5 -2.5 -2.5 -2.5 -2.5 -2.5 -2.5 -2.5 -2.5 -2.5 -2.5 -2.5 -2.5 -2.5 -2.5 -2.5 -2.5 -2.5 -2.5 -2.5 -2.5 -2.5 -2.5 -2.5 -2.5 -3.5 -2.5 -3.5 -2.5 -2.5 -2.5 -2.5 -2.5 -2.5 -2.5 -3.5 -2.5 -2.5 -2.5 -2.5 -2.5 -2.5 -2.5 -2.5 -3.5 -2.5 -2.5 -2.5 -2.5 -2.5 -2.5 -2.5 -2.5 -2.5 -2.5 -2.5 -2.5 -2.5 -2.5 -2.5 -2.5 -2.5 -2.5 -2.5 -2.5 -2.5 -2.5 -2.5 -2.5 -2.5 -2.5 -2.5 -3.5 -2.5 -2.5 -2.5 -2.5 -3.5 -3.5 -2.5 -2.5 -2.5 -2.5 -3.5 -3.5 -2.5 -2.5 -2.5 -2.5 -3.5 -3.5 -3.5 -2.5 -2.5 -2.5 -2.5 -2.5 -2.5 -2.5 -2.5 -2.5 -2.5 -2.5 -2.5 -2.5 -2.5 -2.5 -2.5 -2.5 -2.5 -2.5 -2.5 -2.5 -2.5 -2.5 -2.5 -2.5 -2.5 -3.5 -2.5 -2.5 -2.5 -2.5 -3.5 -3.5 -3.5 -2.5 -2.5 -3.5 -3.5 -3.5 -2.5 -2.5 -3.5 -3.5 -2.5 -2.5 -2.5 -2.5 -2.5 -3.5 -3.5 -3.5 -2.5 -2.5 -2.5 -2.5 -2.5 -3.5 -3.5 -2.5 -2.5 -2.5 -2.5 -2.5 -2.5 -2.5 -2.5 -2.5 -2.5 -2.5 -2.5 -2.5 -2.5 -2.5 -2.5 -2.5 -2.5 -2.5 -2.5 -2.5 -2.5 -3.5 -3.5 -3.5 -3.5 -3.5 -2.5 -2.5 -2.5 -3.5 -2.5 -2.5 -3.5 -3.5 -3.5 -3.5 -3.5 -2.5 -2.5 -2.5 -2.5 -2.5 -3.5 -3.5 -3.5 -3.5 -2.5 -2.5 -2.5 -2.5 -3.5 -3.5 -2.5 -2.5 -2.5 -3.5 -3.5 -2.5 -2.5 -3.5 -3.5 -2.5 -2.5 -3.5 -3.5 -2.5 -2.5 -3.5 -3.5 -2.5 -2.5 -2.5 -3.5 -3.5 -3.5 -2.5 -2.5 -2.5 -2.5 -3.5 -3.5 -3.5 -2.5 -3.5 -3.5 -3.5 -2.5 -2.5 -2.5 -2.5 -2.5 -2.5 -2.5 -2.5 -2.5 -2.5 -2.5 -3.5 -3.5 -3.5 -3.5 -2.5 -2.5 -2.5 -2.5 -2.5 -3.5 -2.5 -2.5 -2.5 -3.5 -3.5 -2.5 -2.5 -2.5 -2.5 -2.5 -3.5 -3.5 -2.5 -2.5 -2.5 -3.5 -2.5 -2.5 -2.5 -2.5 -3.5 -2.5 -2.5 -2.5 -3.5 -2.5 -2.5 -3.5 -2.5 -3.5 -2.5 -3.5 -2.5 -3.5 -3.5 -3.5 -3.5 -2.5 -3.5 -2.5 -2.5 -3.5 -3.5 -3.5 -3.5 -3.5 -2.5 -3.5 -2.5 -3.5 -2.5 -3.5 -3.5 -2.5 -3.5 -2.5 -3.5 -3.5 -2.5 -3.5 -2.5 -3.5 -3.5 -2.5 -3.5 -2.5 -3.5 -2.5 -3.5 -2.5 -3.5 -2.5 -3.5 -2.5 -3.5 -2.5 -3.5 -3.5 -3.5 -3.5 -3.5 -3.5 -2.5 -3.5 -2.5 -3.5 -2.5 -3.5 -2.5 -2.5 -3.5 -2.5 -3.5 -3.5 -2.5 -3.5 -3.5 -2.5 -3.5 -2.5 -3.5 -3.5 -3.5 -3.5 -2.5 -3.5 -3.5 -3.5 -3.5 -3.5 -2.5 -3.5 -3.5 -3.5 -2.5 -3.5 -3.5 -3.5 -3.5 -3.5 -3.5 -2.5 -2.5 -3.5 -2.5 -3.5 -3.5 -2.5 -3.5 -3.5 -3.5 -3.5 -3.5 -3.5 -3.5 -3.5 -2.5 -2.5 -3.5 -3.5 -2.5 -3.5 -3.5 -3.5 -3.5 -3.5 -3.5 -3.5 -3.5 -3.5 -2.5 -3.5 -3.5 -3.5 -3.5 -3.5 -3.5 -3.5 -2.5 -3.5 -3.5 -2.5 -2.5 -3.5 -3.5 -3.5 -3.5 -3.5 -2.5 -3.5 -3.5 -2.5 -3.5 -3.5 -3.5 -3.5 -3.5 -3.5 -3.5 -3.5 -3.5 -3.5 -3.5 -3.5 -2.5 -3.5 -3.5 -2.5 -3.5 -3.5 -2.5 -3.5 -3.5 -2.5 -3.5 -3.5 -3.5 -3.5 -2.5 -3.5
[truncated: 11,516,700 more chars]
