# Supplementary material for: Predicting Odor Pleasantness with an Electronic Nose
Source: PLoS Comput Biol. 2010 Apr 15;6(4):e1000740. doi: 10.1371/journal.pcbi.1000740 (PMC2855315; doi:10.1371/journal.pcbi.1000740)
Supplement: Dataset S1 — Raw eNose data. The zipped directory contains all the raw eNose data in text files, and a read-me file explaining its structure. (14.88 MB ZIP) [file pcbi.1000740.s002.zip › HaddadRawData/rawData_readme.txt]

Raw data

There are three datasets

1. trainingSet
2. OilsSet
3. newOdorantsSet

Each file contains the eNose response to the odors
The first line is the odor name (CAS number)
The next 16 lines are the response of the 16 sensors to that odor

The pleasantness rating of these odors can be found in Table1
